# Supplementary material for: Core Cognitive Mechanisms Underlying Syntactic Priming: A Comparison of Three Alternative Models
Source: Front Psychol. 2021 Jun 28;12:662345. doi: 10.3389/fpsyg.2021.662345 (PMC8273879; doi:10.3389/fpsyg.2021.662345)
Supplement: Supplementary file 1 [file Data_Sheet_1.zip]

Archive with 28 entries (25 files):
- 662345_Yang_Data_Sheet_1/__MACOSX/
- 662345_Yang_Data_Sheet_1/__MACOSX/supplementary_materials/
- 662345_Yang_Data_Sheet_1/__MACOSX/supplementary_materials/._.DS_Store
- 662345_Yang_Data_Sheet_1/__MACOSX/supplementary_materials/._ASP1_double_checked90.csv
- 662345_Yang_Data_Sheet_1/__MACOSX/supplementary_materials/._ASP3_double_checked142.csv
- 662345_Yang_Data_Sheet_1/__MACOSX/supplementary_materials/._figure1.jpeg
- 662345_Yang_Data_Sheet_1/__MACOSX/supplementary_materials/._figure1.pdf
- 662345_Yang_Data_Sheet_1/__MACOSX/supplementary_materials/._figure2.jpeg
- 662345_Yang_Data_Sheet_1/__MACOSX/supplementary_materials/._figure2.pdf
- 662345_Yang_Data_Sheet_1/__MACOSX/supplementary_materials/._figure3.jpeg
- 662345_Yang_Data_Sheet_1/__MACOSX/supplementary_materials/._figure3.pdf
- 662345_Yang_Data_Sheet_1/__MACOSX/supplementary_materials/._figure4.jpeg
- 662345_Yang_Data_Sheet_1/__MACOSX/supplementary_materials/._figure4.pdf
- 662345_Yang_Data_Sheet_1/__MACOSX/supplementary_materials/._figure5.jpeg
- 662345_Yang_Data_Sheet_1/__MACOSX/supplementary_materials/._figure5.pdf
- 662345_Yang_Data_Sheet_1/__MACOSX/supplementary_materials/._figure6.jpeg
- 662345_Yang_Data_Sheet_1/__MACOSX/supplementary_materials/._figure6.pdf
- 662345_Yang_Data_Sheet_1/__MACOSX/supplementary_materials/._MODEL1_wide.csv
- 662345_Yang_Data_Sheet_1/__MACOSX/supplementary_materials/._MODEL2_wide.csv
- 662345_Yang_Data_Sheet_1/__MACOSX/supplementary_materials/._MODEL3_wide.csv
- 662345_Yang_Data_Sheet_1/__MACOSX/supplementary_materials/._tables.xlsx
- 662345_Yang_Data_Sheet_1/supplementary_materials/
- 662345_Yang_Data_Sheet_1/supplementary_materials/.DS_Store
- 662345_Yang_Data_Sheet_1/supplementary_materials/ASP1_double_checked90.csv
- 662345_Yang_Data_Sheet_1/supplementary_materials/ASP3_double_checked142.csv
- 662345_Yang_Data_Sheet_1/supplementary_materials/MODEL1_wide.csv
- 662345_Yang_Data_Sheet_1/supplementary_materials/MODEL2_wide.csv
- 662345_Yang_Data_Sheet_1/supplementary_materials/MODEL3_wide.csv
