# Supplementary material for: Core Cognitive Mechanisms Underlying Syntactic Priming: A Comparison of Three Alternative Models
Source: Front Psychol. 2021 Jun 28;12:662345. doi: 10.3389/fpsyg.2021.662345 (PMC8273879; doi:10.3389/fpsyg.2021.662345)
Supplement: Supplementary file 1 [file Data_Sheet_1.zip › 662345_Yang_Data_Sheet_1/supplementary_materials/ASP1_double_checked90.csv]

	subjID	surveyID	resp_iscorrect	verif_rt	descr_rt	T_verb	P_type	syn_voice	syn_corr	verif_ans	P_sentence	clear_responses	isactive.raw	isactive.checked	error_type	num_error	catgory	message
1	1	054o3ell20190406	1	7.270833333	8.645833333	kiss	AC	A	C	1	The artist kisses the ballerina.	The nun kisses the boxer.	1	1	0	0	[]	[]
2	1	054o3ell20190406	1	5.145833333	10.785	pull	PI	P	I	0	The waitress is pullen by the pirate.	The boxer is pulling the clown.	1	1	0	0	[]	[]
3	1	054o3ell20190406	1	4.959166667	8.954166667	touch	AI	A	I	0	The waitress touch the professor.	The sailor touches the diver.	1	1	0	0	[]	[]
4	1	054o3ell20190406	1	4.060833333	9.894166667	kick	PI	P	I	0	The clown is kicken by the nun.	The waitress kicks the robber.	1	1	0	0	[]	[]
5	1	054o3ell20190406	1	8.186666667	7.943333333	slap	AC	A	C	0	The cowboy slaps the ballerina.	The officer slaps the boxer.	1	1	0	0	[]	[]
6	1	054o3ell20190406	1	3.7525	8.38	follow	PC	P	C	1	The ballerina is followed by the pirate.	The nun is following the soldier.	1	1	0	0	[]	[]
7	1	054o3ell20190406	0	6.630833333	8.6175	push	AI	A	I	1	The chef push the clown.	The cowboy pushes the diver.	1	1	0	0	[]	[]
8	1	054o3ell20190406	0	3.9275	8.45	shot	PI	P	I	1	The ballerina is shooted by the artist.	The chef shoots the diver.	1	1	0	0	[]	[]
9	1	054o3ell20190406	1	3.979166667	7.083333333	punch	AC	A	C	1	The cowboy punches the swimmer.	The artist punches the clown.	1	1	0	0	[]	[]
10	1	054o3ell20190406	0	4.580833333	7.036666667	touch	PI	P	I	1	The doctor is touchen by the waitress.	The sailor touches the clown.	1	1	0	0	[]	[]
11	1	054o3ell20190406	1	2.4275	9.466666667	scold	AC	A	C	1	The policeman scolds the doctor.	The professor scolds the sailor.	1	1	0	0	[]	[]
12	1	054o3ell20190406	1	2.525	8.26	kiss	PC	P	C	1	The boxer is kissed by the artist.	The nun kisses the ballerina	1	1	0	0	[]	[]
13	1	054o3ell20190406	1	3.655	6.5	shoot	AI	A	I	0	The actress shoot the robber.	The chef shoots the boxer.	1	1	0	0	[]	[]
14	1	054o3ell20190406	1	4.02	6.961666667	kiss	PC	P	C	0	The monk is kissed by the swimmer.	The artist kisses the clown.	1	1	0	0	[]	[]
15	1	054o3ell20190406	0	2.3925	8.096666667	kick	AI	A	I	1	The policeman kick the boxer.	The waitress kicks the clown.	1	1	0	0	[]	[]
16	1	054o3ell20190406	1	3.321666667	8.835	punch	PC	P	C	0	The policeman is punched by the artist.	The cowboy punches the ballerina.	1	1	0	0	[]	[]
17	1	054o3ell20190406	1	2.276666667	7.506666667	chase	AC	A	C	1	The nun chases the sailor.	The officer chases the robber.	1	1	0	0	[]	[]
18	1	054o3ell20190406	1	2.488333333	7.866666667	chase	PC	P	C	0	The swimmer is chased by the nun.	The waitress chases the doctor.	1	1	0	0	[]	[]
19	1	054o3ell20190406	1	2.4825	9.11	tickle	AI	A	I	0	The soldier tickle the boxer.	The maid tickles the doctor.	1	1	0	0	[]	[]
20	1	054o3ell20190406	1	2.6425	6.1325	punch	PC	P	C	1	The ballerina is punched by the artist.	The cowboy punches the doctor.	1	1	0	0	[]	[]
21	1	054o3ell20190406	1	2.255833333	8.306666667	follow	AC	A	C	1	The nun follows the doctor.	The pirate follows the soldier.	1	1	0	0	[]	[]
22	1	054o3ell20190406	1	3.145833333	6.7475	slap	PC	P	C	1	The clown is slapped by the policeman.	The cowboy slaps the sailor.	1	1	0	0	[]	[]
23	1	054o3ell20190406	1	1.976666667	7.21	slap	AC	A	C	1	The cowboy slaps the professor.	The officer slaps the swimmer.	1	1	0	0	[]	[]
24	1	054o3ell20190406	1	3.045833333	8.905833333	scold	PC	P	C	0	The monk is scolded by the swimmer.	The professor scolds the soldier.	1	1	0	0	[]	[]
25	1	054o3ell20190406	1	1.841666667	8.645	follow	AC	A	C	0	The nun follows the cowboy.	The pirate follows the doctor.	1	1	0	0	[]	[]
26	1	054o3ell20190406	1	1.829166667	6.2575	scold	PC	P	C	1	The doctor is scolded by the professor.	The officer scolds the boxer.	1	1	0	0	[]	[]
27	1	054o3ell20190406	1	1.380833333	9.605	scold	AC	A	C	0	The waitress scolds the boxer.	The officer scolds the ballerina.	1	1	0	0	[]	[]
28	1	054o3ell20190406	1	2.339166667	6.87	follow	PC	P	C	0	The ballerina is followed by the pirate.	The nun follows the boxer.	1	1	0	0	[]	[]
29	1	054o3ell20190406	1	1.6025	6.899166667	chase	AC	A	C	0	The policeman chases the robber.	The officer chases the swimmer.	1	1	0	0	[]	[]
30	1	054o3ell20190406	1	2.276666667	8.02	chase	PC	P	C	1	The monk is chased by the policeman.	The pirate chases the robber.	1	1	0	0	[]	[]
31	1	054o3ell20190406	1	2.073333333	7.875	kiss	AC	A	C	0	The pirate kisses the clown.	The artist kisses the soldier.	1	1	0	0	[]	[]
32	1	054o3ell20190406	1	2.0325	10.0425	slap	PC	P	C	0	The nurse is slapped by the policeman.	The cowboy slaps the ballerina	1	1	0	0	[]	[]
33	1	054o3ell20190406	0	3.760833333	7.708333333	pull	AI	A	I	1	The boxer pull the soldier.	The pirate pulls the ballerina.	1	1	0	0	[]	[]
34	1	054o3ell20190406	0	2.0725	7.538333333	tickle	PI	P	I	1	The robber is ticklen by the soldier.	The maid tickles the monk.	1	1	0	0	[]	[]
35	1	054o3ell20190406	1	1.796666667	6.0725	punch	AC	A	C	0	The cowboy punches the nun.	The artist punches the monk.	1	1	0	0	[]	[]
36	1	054o3ell20190406	1	1.479166667	7.664166667	push	PI	P	I	0	The monk is pushen by the policeman.	The cowboy pushes the ballerina.	1	1	0	0	[]	[]
37	2	0cyzp7v220190413	1	2.590833333	14.765	pull	AI	A	I	1	The boxer pull the soldier.	Thief pull the girl.	1	1	1	1	["GRAMMAR"]	["Consider using third-person verb forms for singular and mass nouns: \u201cpulls\u201d."]
38	2	0cyzp7v220190413	0	7.843333333	18.87583333	push	PI	P	I	0	The monk is pushen by the policeman.	The girl is pushen by the cowboy.	0	0	1	1	["TYPOS"]	["Possible spelling mistake found."]
39	2	0cyzp7v220190413	0	4.1525	12.85666667	scold	AC	A	C	0	The waitress scolds the boxer.	The soldier scolds the woman.	1	1	0	0	[]	[]
40	2	0cyzp7v220190413	1	7.295833333	34.99083333	follow	PC	P	C	1	The ballerina is followed by the pirate.	A solider is followed by the monk.	0	0	0	0	[]	[]
41	2	0cyzp7v220190413	0	6.210833333	11.075	punch	AC	A	C	0	The cowboy punches the nun.	A painter punch the monk.	1	1	1	0	[]	[]
42	2	0cyzp7v220190413	0	5.510833333	14.93583333	punch	PC	P	C	0	The policeman is punched by the artist.	A cowboy punch the woman.	1	1	1	0	[]	[]
43	2	0cyzp7v220190413	0	4.948333333	9.198333333	shoot	AI	A	I	0	The actress shoot the robber.	The chef shoot the boxer.	1	1	1	0	[]	[]
44	2	0cyzp7v220190413	1	3.965	9.700833333	follow	PC	P	C	0	The ballerina is followed by the pirate.	A boxer is followed by the monk.	0	0	0	0	[]	[]
45	2	0cyzp7v220190413	1	4.9175	26.18416667	chase	AC	A	C	0	The policeman chases the robber.	The swimmer is chased by the policeman.	0	0	0	0	[]	[]
46	2	0cyzp7v220190413	1	5.205833333	14.6625	slap	PC	P	C	1	The clown is slapped by the policeman.	The sailor is slapped by the cowboy.	0	0	0	0	[]	[]
47	2	0cyzp7v220190413	1	3.8575	12.97	punch	AC	A	C	1	The cowboy punches the swimmer.	The painter punches the joker.	1	1	0	0	[]	[]
48	2	0cyzp7v220190413	0	4.953333333	20.11833333	scold	PC	P	C	0	The monk is scolded by the swimmer.	The professor scolds the security guy.	1	1	0	0	[]	[]
49	2	0cyzp7v220190413	0	2.394166667	8.608333333	tickle	AI	A	I	0	The soldier tickle the boxer.	The waitress tickles the doctor.	1	1	0	0	[]	[]
50	2	0cyzp7v220190413	0	2.784166667	14.09	pull	PI	P	I	0	The waitress is pullen by the pirate.	The joker is pullen by the boxer.	0	0	1	1	["TYPOS"]	["Possible spelling mistake found."]
51	2	0cyzp7v220190413	1	4.908333333	10.0375	slap	AC	A	C	1	The cowboy slaps the professor.	The policeman slaps the swimmer.	1	1	0	0	[]	[]
52	2	0cyzp7v220190413	1	2.905	32.59083333	touch	PI	P	I	1	The doctor is touchen by the waitress.	The clown is touchen by the sailor.	1	1	1	1	["TYPOS"]	["Possible spelling mistake found."]
53	2	0cyzp7v220190413	1	2.580833333	14.1775	touch	AI	A	I	0	The waitress touch the professor.	The sailor touch the swimmer.	1	1	1	1	["GRAMMAR"]	["Possible agreement error - use third-person verb forms for singular and mass nouns: \u201ctouches\u201d."]
54	2	0cyzp7v220190413	1	4.089166667	11.84083333	shot	PI	P	I	1	The ballerina is shooted by the artist.	The swimmer is shooted by the chef.	0	0	1	1	["TYPOS"]	["Possible spelling mistake. Did you mean \u201cshot\u201d, the past tense form of the verb \u2018shoot\u2019?"]
55	2	0cyzp7v220190413	1	1.72	9.6225	kick	AI	A	I	1	The policeman kick the boxer.	The waitress kick the clown.	1	1	1	1	["GRAMMAR"]	["Possible agreement error - use third-person verb forms for singular and mass nouns: \u201ckicks\u201d."]
56	2	0cyzp7v220190413	1	2.935	10.50916667	kiss	PC	P	C	1	The boxer is kissed by the artist.	The ballerina is kissed by the nun.	0	0	0	0	[]	[]
57	2	0cyzp7v220190413	1	2.031666667	8.8725	scold	AC	A	C	1	The policeman scolds the doctor.	The professor scolds the sailor.	1	1	0	0	[]	[]
58	2	0cyzp7v220190413	0	4.1875	19.03583333	kick	PI	P	I	0	The clown is kicken by the nun.	The waitress kicks the thief.	1	1	0	0	[]	[]
59	2	0cyzp7v220190413	1	3.500833333	14.13583333	kiss	AC	A	C	0	The pirate kisses the clown.	The police is kissed by the artist.	0	0	0	0	[]	[]
60	2	0cyzp7v220190413	1	5.6375	11.96416667	scold	PC	P	C	1	The doctor is scolded by the professor.	The boxer is scolded by the policeman.	0	0	0	0	[]	[]
61	2	0cyzp7v220190413	1	3.001666667	12.04333333	push	AI	A	I	1	The chef push the clown.	A cowboy push the swimmer.	1	1	1	1	["GRAMMAR"]	["Possible agreement error - use third-person verb forms for singular and mass nouns: \u201cpushes\u201d."]
62	2	0cyzp7v220190413	1	2.335	8.99	chase	PC	P	C	0	The swimmer is chased by the nun.	The doctor is chased by the waitress.	0	0	0	0	[]	[]
63	2	0cyzp7v220190413	1	1.933333333	12.6425	chase	AC	A	C	1	The nun chases the sailor.	The policeman chases the thief.	1	1	0	0	[]	[]
64	2	0cyzp7v220190413	1	5.359166667	18.9375	slap	PC	P	C	0	The nurse is slapped by the policeman.	The cowboy slapped the ballerina.	1	1	0	0	[]	[]
65	2	0cyzp7v220190413	1	2.558333333	16.95083333	follow	AC	A	C	0	The nun follows the cowboy.	The pirate follows the doctor.	1	1	0	0	[]	[]
66	2	0cyzp7v220190413	1	2.98	14.21666667	chase	PC	P	C	1	The monk is chased by the policeman.	The thief is chased by the pirate.	0	0	0	0	[]	[]
67	2	0cyzp7v220190413	1	2.163333333	8.631666667	follow	AC	A	C	1	The nun follows the doctor.	The pirate follows the sailor.	1	1	0	0	[]	[]
68	2	0cyzp7v220190413	1	3.0325	11.91416667	tickle	PI	P	I	1	The robber is ticklen by the soldier.	The waitress tickles the monk.	1	1	0	0	[]	[]
69	2	0cyzp7v220190413	1	2.4825	7.831666667	slap	AC	A	C	0	The cowboy slaps the ballerina.	The policeman slaps the boxer.	1	1	0	0	[]	[]
70	2	0cyzp7v220190413	1	2.545	11.1725	kiss	PC	P	C	0	The monk is kissed by the swimmer.	The artist kisses the clown.	1	1	0	0	[]	[]
71	2	0cyzp7v220190413	1	4.854166667	7.755	kiss	AC	A	C	1	The artist kisses the ballerina.	The nun kisses the boxer.	1	1	0	0	[]	[]
72	2	0cyzp7v220190413	1	5.315	10.81	punch	PC	P	C	1	The ballerina is punched by the artist.	The cowboy punches the doctor.	1	1	0	0	[]	[]
73	3	0g5fxm3n20190413	0	3.785	15.52833333	tickle	AI	A	I	0	The soldier tickle the boxer.	The waitress tickles the doctor.	1	1	0	0	[]	[]
74	3	0g5fxm3n20190413	1	7.278333333	30.42416667	slap	PC	P	C	0	The nurse is slapped by the policeman.	The ballerina is slapped by the cowboy.	0	0	0	0	[]	[]
75	3	0g5fxm3n20190413	1	5.1975	37.35083333	chase	AC	A	C	1	The nun chases the sailor.	The policeman chases the prisoner.	1	1	0	0	[]	[]
76	3	0g5fxm3n20190413	1	3.579166667	14.78416667	slap	PC	P	C	1	The clown is slapped by the policeman.	The sailor is slapped by the cowboy.	0	0	0	0	[]	[]
77	3	0g5fxm3n20190413	1	4.250833333	18.72333333	push	AI	A	I	1	The chef push the clown.	The cowboy pushes the swimmer.	1	1	0	0	[]	[]
78	3	0g5fxm3n20190413	1	5.118333333	16.99583333	follow	PC	P	C	0	The ballerina is followed by the pirate.	The nun is following the boxer.	1	1	0	0	[]	[]
79	3	0g5fxm3n20190413	1	4.133333333	18.2025	slap	AC	A	C	1	The cowboy slaps the professor.	The policeman slaps the swimmer.	1	1	0	0	[]	[]
80	3	0g5fxm3n20190413	1	4.166666667	24.18916667	punch	PC	P	C	0	The policeman is punched by the artist.	The cowboy punches the ballerina.	1	1	0	0	[]	[]
81	3	0g5fxm3n20190413	1	3.1425	11.73666667	punch	AC	A	C	1	The cowboy punches the swimmer.	The artist punches the clown.	1	1	0	0	[]	[]
82	3	0g5fxm3n20190413	1	4.043333333	10.12083333	kiss	PC	P	C	0	The monk is kissed by the swimmer.	The clown is kissed by the artist.	0	0	0	0	[]	[]
83	3	0g5fxm3n20190413	1	3.160833333	9.863333333	follow	AC	A	C	0	The nun follows the cowboy.	The pirate follows the doctor.	1	1	0	0	[]	[]
84	3	0g5fxm3n20190413	1	2.574166667	15.98916667	kiss	PC	P	C	1	The boxer is kissed by the artist.	The ballerina is kissed by the nun.	0	0	0	0	[]	[]
85	3	0g5fxm3n20190413	1	5.878333333	12.3625	pull	AI	A	I	1	The boxer pull the soldier.	The ballerina is pulled by the pirate.	0	0	0	0	[]	[]
86	3	0g5fxm3n20190413	1	3.4875	12.06416667	scold	PC	P	C	1	The doctor is scolded by the professor.	The boxer is scolded by the policeman.	0	0	0	0	[]	[]
87	3	0g5fxm3n20190413	1	2.646666667	9.995833333	touch	AI	A	I	0	The waitress touch the professor.	The swimmer is touched by the sailor.	0	0	0	0	[]	[]
88	3	0g5fxm3n20190413	1	4.205833333	10.0425	touch	PI	P	I	1	The doctor is touchen by the waitress.	The clown is touched by the sailor.	0	0	0	0	[]	[]
89	3	0g5fxm3n20190413	1	3.343333333	11.0025	scold	AC	A	C	0	The waitress scolds the boxer.	The policeman scolds the ballerina.	1	1	0	0	[]	[]
90	3	0g5fxm3n20190413	1	3.023333333	11.11666667	pull	PI	P	I	0	The waitress is pullen by the pirate.	The clown is pulled by the boxer.	0	0	0	0	[]	[]
91	3	0g5fxm3n20190413	1	7.153333333	10.53	chase	AC	A	C	0	The policeman chases the robber.	The policeman chases the swimmer.	1	1	0	0	[]	[]
92	3	0g5fxm3n20190413	1	2.3225	8.923333333	kick	PI	P	I	0	The clown is kicken by the nun.	The waitress kicks the robber.	1	1	0	0	[]	[]
93	3	0g5fxm3n20190413	1	1.414166667	13.655	kiss	AC	A	C	0	The pirate kisses the clown.	The artist kisses the soldier.	1	1	0	0	[]	[]
94	3	0g5fxm3n20190413	1	1.980833333	16.13666667	push	PI	P	I	0	The monk is pushen by the policeman.	The cowboy pushes the ballerina.	1	1	0	0	[]	[]
95	3	0g5fxm3n20190413	1	7.6125	31.86416667	shoot	AI	A	I	0	The actress shoot the robber.	The chef shoots the boxer.	1	1	0	0	[]	[]
96	3	0g5fxm3n20190413	1	8.555	9.87	follow	PC	P	C	1	The ballerina is followed by the pirate.	The soldier is followed by the nun.	0	0	0	0	[]	[]
97	3	0g5fxm3n20190413	1	3.4	9.945	follow	AC	A	C	1	The nun follows the doctor.	The sailor is followed by the pirate.	0	0	0	0	[]	[]
98	3	0g5fxm3n20190413	1	2.368333333	12.87083333	chase	PC	P	C	0	The swimmer is chased by the nun.	The waitress chases the doctor.	1	1	0	0	[]	[]
99	3	0g5fxm3n20190413	1	2.255	18.30083333	scold	AC	A	C	1	The policeman scolds the doctor.	The professor scolds the sailor.	1	1	0	0	[]	[]
100	3	0g5fxm3n20190413	1	6.693333333	15.43083333	tickle	PI	P	I	1	The robber is ticklen by the soldier.	The monk is tickled by the waitress.	0	0	0	0	[]	[]
101	3	0g5fxm3n20190413	1	1.85	7.61	kiss	AC	A	C	1	The artist kisses the ballerina.	The nun kisses the boxer.	1	1	0	0	[]	[]
102	3	0g5fxm3n20190413	1	2.350833333	10.33083333	chase	PC	P	C	1	The monk is chased by the policeman.	The robber is chased by the pirate.	0	0	0	0	[]	[]
103	3	0g5fxm3n20190413	1	2.050833333	8.596666667	slap	AC	A	C	0	The cowboy slaps the ballerina.	The policeman slaps the boxer.	1	1	0	0	[]	[]
104	3	0g5fxm3n20190413	1	2.464166667	50.9775	shot	PI	P	I	1	The ballerina is shooted by the artist.	The swimmer is shot by the chef.	0	0	0	0	[]	[]
105	3	0g5fxm3n20190413	1	1.916666667	9.396666667	punch	AC	A	C	0	The cowboy punches the nun.	The artist punches the monk.	1	1	0	0	[]	[]
106	3	0g5fxm3n20190413	1	1.510833333	9.110833333	punch	PC	P	C	1	The ballerina is punched by the artist.	The doctor is punched by the cowboy.	0	0	0	0	[]	[]
107	3	0g5fxm3n20190413	1	2.113333333	14.24333333	kick	AI	A	I	1	The policeman kick the boxer.	The clown is kicked by the waitress.	0	0	0	0	[]	[]
108	3	0g5fxm3n20190413	1	1.6775	11.05083333	scold	PC	P	C	0	The monk is scolded by the swimmer.	The professor scolds the soldier.	1	1	0	0	[]	[]
109	4	0mca82ad20190405	1	2.391666667	6.099166667	punch	AC	A	C	1	The cowboy punches the swimmer.	The artist punches the clown.	1	1	0	0	[]	[]
110	4	0mca82ad20190405	1	5.046666667	8.355	pull	PI	P	I	0	The waitress is pullen by the pirate.	The boxer pulls the clown with rope.	1	1	0	0	[]	[]
111	4	0mca82ad20190405	1	3.110833333	10.74833333	kiss	AC	A	C	1	The artist kisses the ballerina.	The woman kisses the boxer.	1	1	0	0	[]	[]
112	4	0mca82ad20190405	0	3.069166667	8.280833333	touch	PI	P	I	1	The doctor is touchen by the waitress.	The sailor touches the clown.	1	1	0	0	[]	[]
113	4	0mca82ad20190405	1	7.139166667	7.6325	kiss	AC	A	C	0	The pirate kisses the clown.	The artist kisses the soldier.	1	1	0	0	[]	[]
114	4	0mca82ad20190405	1	2.460833333	7.74	chase	PC	P	C	1	The monk is chased by the policeman.	The pirate chases the robber.	1	1	0	0	[]	[]
115	4	0mca82ad20190405	1	2.243333333	6.2925	punch	AC	A	C	0	The cowboy punches the nun.	The artist punches the monk.	1	1	0	0	[]	[]
116	4	0mca82ad20190405	1	2.6925	8.576666667	follow	PC	P	C	0	The ballerina is followed by the pirate.	The woman follows the boxer.	1	1	0	0	[]	[]
117	4	0mca82ad20190405	1	1.4175	5.5125	slap	AC	A	C	0	The cowboy slaps the ballerina.	The policeman slaps the boxer.	1	1	0	0	[]	[]
118	4	0mca82ad20190405	1	2.891666667	7.391666667	kick	PI	P	I	0	The clown is kicken by the nun.	The waitress kicks the robber.	1	1	0	0	[]	[]
119	4	0mca82ad20190405	1	4.878333333	5.593333333	kick	AI	A	I	1	The policeman kick the boxer.	The waitress kicks the clown.	1	1	0	0	[]	[]
120	4	0mca82ad20190405	0	3.7725	7.836666667	shot	PI	P	I	1	The ballerina is shooted by the artist.	The chef shoots the swimmer.	1	1	0	0	[]	[]
121	4	0mca82ad20190405	0	4.109166667	5.37	shoot	AI	A	I	0	The actress shoot the robber.	The chef shoots the boxer.	1	1	0	0	[]	[]
122	4	0mca82ad20190405	1	5.053333333	5.144166667	scold	PC	P	C	1	The doctor is scolded by the professor.	The policeman scolds the boxer.	1	1	0	0	[]	[]
123	4	0mca82ad20190405	1	1.27	8.534166667	scold	AC	A	C	0	The waitress scolds the boxer.	The policeman scolds the dancer.	1	1	0	0	[]	[]
124	4	0mca82ad20190405	1	3.304166667	6.705	kiss	PC	P	C	1	The boxer is kissed by the artist.	The nun kisses the dancer.	1	1	0	0	[]	[]
125	4	0mca82ad20190405	1	4.774166667	7.468333333	push	AI	A	I	1	The chef push the clown.	The cowboy pushes the swimmer.	1	1	0	0	[]	[]
126	4	0mca82ad20190405	1	3.880833333	7.77	chase	PC	P	C	0	The swimmer is chased by the nun.	The waitress chases the doctor.	1	1	0	0	[]	[]
127	4	0mca82ad20190405	1	4.55	5.790833333	tickle	AI	A	I	0	The soldier tickle the boxer.	The waitress tickles the doctor.	1	1	0	0	[]	[]
128	4	0mca82ad20190405	1	2.158333333	10.89166667	scold	PC	P	C	0	The monk is scolded by the swimmer.	The soldier is scolded by the professor.	0	0	0	0	[]	[]
129	4	0mca82ad20190405	1	4.6525	8.171666667	slap	AC	A	C	1	The cowboy slaps the professor.	The policeman slaps the swimmer.	1	1	0	0	[]	[]
130	4	0mca82ad20190405	1	3.505833333	9.273333333	follow	PC	P	C	1	The ballerina is followed by the pirate.	The soldier is followed by the nun.	0	0	0	0	[]	[]
131	4	0mca82ad20190405	1	1.988333333	7.983333333	follow	AC	A	C	0	The nun follows the cowboy.	The pirate follows the doctor.	1	1	0	0	[]	[]
132	4	0mca82ad20190405	1	4.065	8.045	punch	PC	P	C	1	The ballerina is punched by the artist.	The cowboy punches the doctor.	1	1	0	0	[]	[]
133	4	0mca82ad20190405	1	7.860833333	6.1075	chase	AC	A	C	0	The policeman chases the robber.	The policeman chases the swimmer.	1	1	0	0	[]	[]
134	4	0mca82ad20190405	1	3.691666667	7.696666667	slap	PC	P	C	1	The clown is slapped by the policeman.	The cowboy slaps the sailor.	1	1	0	0	[]	[]
135	4	0mca82ad20190405	1	4.030833333	7.755	scold	AC	A	C	1	The policeman scolds the doctor.	The professor scolds the sailor.	1	1	0	0	[]	[]
136	4	0mca82ad20190405	1	8.258333333	7.843333333	punch	PC	P	C	0	The policeman is punched by the artist.	The cowboy punches the dancer.	1	1	0	0	[]	[]
137	4	0mca82ad20190405	1	2.2575	5.9125	pull	AI	A	I	1	The boxer pull the soldier.	The pirate pulls the dancer.	1	1	0	0	[]	[]
138	4	0mca82ad20190405	0	4.178333333	8.9025	tickle	PI	P	I	1	The robber is ticklen by the soldier.	The monk is trickled by the waitress.	0	0	0	0	[]	[]
139	4	0mca82ad20190405	1	1.634166667	5.0275	touch	AI	A	I	0	The waitress touch the professor.	The sailor touches the swimmer.	1	1	0	0	[]	[]
140	4	0mca82ad20190405	1	2.9125	6.245833333	slap	PC	P	C	0	The nurse is slapped by the policeman.	The cowboy slaps the dancer.	1	1	0	0	[]	[]
141	4	0mca82ad20190405	1	2.250833333	6.491666667	chase	AC	A	C	1	The nun chases the sailor.	The policeman chases the burglar.	1	1	0	0	[]	[]
142	4	0mca82ad20190405	1	2.506666667	6.670833333	push	PI	P	I	0	The monk is pushen by the policeman.	The cowboy pushes the dancer.	1	1	0	0	[]	[]
143	4	0mca82ad20190405	1	2.574166667	5.1875	follow	AC	A	C	1	The nun follows the doctor.	The pirate follows the sailor.	1	1	0	0	[]	[]
144	4	0mca82ad20190405	1	2.265833333	6.344166667	kiss	PC	P	C	0	The monk is kissed by the swimmer.	The artist kisses the clown.	1	1	0	0	[]	[]
145	5	0my0w2ch20190406	1	3.864166667	10.42833333	follow	AC	A	C	0	The nun follows the cowboy.	The pirate follows the doctor	1	1	0	0	[]	[]
146	5	0my0w2ch20190406	1	3.711666667	9.964166667	kick	PI	P	I	0	The clown is kicken by the nun.	The waitress kicks the burglar	1	1	0	0	[]	[]
147	5	0my0w2ch20190406	1	6.830833333	11.3075	tickle	AI	A	I	0	The soldier tickle the boxer.	The waitress tickles the doctor	1	1	0	0	[]	[]
148	5	0my0w2ch20190406	1	5.6075	9.375	shot	PI	P	I	1	The ballerina is shooted by the artist.	The chef shoots the swimmer	1	1	0	0	[]	[]
149	5	0my0w2ch20190406	1	4.283333333	12.76833333	chase	AC	A	C	0	The policeman chases the robber.	The policeman chases the swimmer	1	1	0	0	[]	[]
150	5	0my0w2ch20190406	1	3.068333333	9.7725	slap	PC	P	C	1	The clown is slapped by the policeman.	The cowboy slaps the sailor	1	1	0	0	[]	[]
151	5	0my0w2ch20190406	1	2.59	10.5225	push	AI	A	I	1	The chef push the clown.	The cowboy pushes the swimmer	1	1	0	0	[]	[]
152	5	0my0w2ch20190406	1	4.368333333	14.89916667	tickle	PI	P	I	1	The robber is ticklen by the soldier.	The waitress tickles the priest	1	1	0	0	[]	[]
153	5	0my0w2ch20190406	1	1.9125	8.666666667	punch	AC	A	C	1	The cowboy punches the swimmer.	The artist punches the clown	1	1	0	0	[]	[]
154	5	0my0w2ch20190406	1	1.386666667	8.930833333	chase	PC	P	C	0	The swimmer is chased by the nun.	The waitress chases the doctor	1	1	0	0	[]	[]
155	5	0my0w2ch20190406	1	1.998333333	8.52	slap	AC	A	C	1	The cowboy slaps the professor.	The policeman slaps the swimmer	1	1	0	0	[]	[]
156	5	0my0w2ch20190406	1	5.041666667	11.3925	chase	PC	P	C	1	The monk is chased by the policeman.	The robber is chased by the pirate	0	0	0	0	[]	[]
157	5	0my0w2ch20190406	1	1.255833333	12.9	scold	AC	A	C	0	The waitress scolds the boxer.	The policeman scolds the ballerina	1	1	0	0	[]	[]
158	5	0my0w2ch20190406	1	1.409166667	9.6175	follow	PC	P	C	1	The ballerina is followed by the pirate.	The nun follows the soldier	1	1	0	0	[]	[]
159	5	0my0w2ch20190406	1	1.1475	8.798333333	follow	AC	A	C	1	The nun follows the doctor.	The pirate follows the sailor	1	1	0	0	[]	[]
160	5	0my0w2ch20190406	1	1.635833333	9.231666667	scold	PC	P	C	0	The monk is scolded by the swimmer.	The professor scolds the soldier	1	1	0	0	[]	[]
161	5	0my0w2ch20190406	1	1.888333333	7.821666667	kiss	AC	A	C	1	The artist kisses the ballerina.	The nun kisses the boxer	1	1	0	0	[]	[]
162	5	0my0w2ch20190406	1	3.59	12.12083333	touch	PI	P	I	1	The doctor is touchen by the waitress.	The sailor touches the clown	1	1	0	0	[]	[]
163	5	0my0w2ch20190406	1	2.1575	7.021666667	scold	AC	A	C	1	The policeman scolds the doctor.	The professor scolds the sailor	1	1	0	0	[]	[]
164	5	0my0w2ch20190406	1	1.814166667	10.53416667	push	PI	P	I	0	The monk is pushen by the policeman.	The cowboy pushes the ballerina	1	1	0	0	[]	[]
165	5	0my0w2ch20190406	1	1.140833333	9.81	punch	AC	A	C	0	The cowboy punches the nun.	The artist punches the monk	1	1	0	0	[]	[]
166	5	0my0w2ch20190406	1	1.526666667	6.468333333	kiss	PC	P	C	1	The boxer is kissed by the artist.	The nun kisses the ballerina	1	1	0	0	[]	[]
167	5	0my0w2ch20190406	1	5.466666667	7.443333333	chase	AC	A	C	1	The nun chases the sailor.	The policeman chases the robber	1	1	0	0	[]	[]
168	5	0my0w2ch20190406	1	2.074166667	11.43166667	punch	PC	P	C	0	The policeman is punched by the artist.	The cowboy punches the ballerina	1	1	0	0	[]	[]
169	5	0my0w2ch20190406	1	3.466666667	6.949166667	touch	AI	A	I	0	The waitress touch the professor.	The sailor touches the swimmer	1	1	0	0	[]	[]
170	5	0my0w2ch20190406	1	2.611666667	7.505	slap	PC	P	C	0	The nurse is slapped by the policeman.	The cowboy slaps the ballerina	1	1	0	0	[]	[]
171	5	0my0w2ch20190406	1	1.005833333	8.694166667	kiss	AC	A	C	0	The pirate kisses the clown.	The artist kisses the soldier	1	1	0	0	[]	[]
172	5	0my0w2ch20190406	1	1.4775	8.409166667	kiss	PC	P	C	0	The monk is kissed by the swimmer.	The artist kisses the clown	1	1	0	0	[]	[]
173	5	0my0w2ch20190406	1	2.713333333	8.976666667	pull	AI	A	I	1	The boxer pull the soldier.	The pirate pulls the ballerina	1	1	0	0	[]	[]
174	5	0my0w2ch20190406	1	1.616666667	9.993333333	follow	PC	P	C	0	The ballerina is followed by the pirate.	The nun follows the boxer	1	1	0	0	[]	[]
175	5	0my0w2ch20190406	1	1.494166667	8.028333333	kick	AI	A	I	1	The policeman kick the boxer.	The waitress kicks the clown	1	1	0	0	[]	[]
176	5	0my0w2ch20190406	1	2.395	6.870833333	scold	PC	P	C	1	The doctor is scolded by the professor.	The policeman scolds the boxer	1	1	0	0	[]	[]
177	5	0my0w2ch20190406	1	1.879166667	7.986666667	shoot	AI	A	I	0	The actress shoot the robber.	The chef shoots the boxer	1	1	0	0	[]	[]
178	5	0my0w2ch20190406	1	5.2425	5.9125	pull	PI	P	I	0	The waitress is pullen by the pirate.	The boxer pulls the clown	1	1	0	0	[]	[]
179	5	0my0w2ch20190406	1	1.284166667	8.1825	slap	AC	A	C	0	The cowboy slaps the ballerina.	The policeman slaps the boxer	1	1	0	0	[]	[]
180	5	0my0w2ch20190406	1	1.4475	8.025	punch	PC	P	C	1	The ballerina is punched by the artist.	The cowboy punches the doctor	1	1	0	0	[]	[]
181	6	0r4tx7u720190406	1	13.105	14.81333333	shoot	AI	A	I	0	The actress shoot the robber.	the chef shoots the boxer	1	1	0	0	[]	[]
182	6	0r4tx7u720190406	0	6.89	20.36416667	slap	PC	P	C	0	The nurse is slapped by the policeman.	The dancer is slapped by the cowboy	0	0	0	0	[]	[]
183	6	0r4tx7u720190406	1	3.231666667	12.41083333	push	AI	A	I	1	The chef push the clown.	the cowboy pushes the swimmer	1	1	0	0	[]	[]
184	6	0r4tx7u720190406	1	2.5575	10.12833333	pull	PI	P	I	0	The waitress is pullen by the pirate.	the boxer pulls the clown	1	1	0	0	[]	[]
185	6	0r4tx7u720190406	1	2.4675	8.708333333	chase	AC	A	C	1	The nun chases the sailor.	the cop chases the robber	1	1	0	0	[]	[]
186	6	0r4tx7u720190406	1	2.92	11.18416667	push	PI	P	I	0	The monk is pushen by the policeman.	the cowboy pushes the dancer	1	1	0	0	[]	[]
187	6	0r4tx7u720190406	1	2.4725	11.015	tickle	AI	A	I	0	The soldier tickle the boxer.	the waitress tickles the Doctor	1	1	0	0	[]	[]
188	6	0r4tx7u720190406	1	8.9275	12.48083333	chase	PC	P	C	0	The swimmer is chased by the nun.	the waitress chases the doctor	1	1	0	0	[]	[]
189	6	0r4tx7u720190406	0	9.8375	9.054166667	follow	AC	A	C	0	The nun follows the cowboy.	the pirate follows the doctor	1	1	0	0	[]	[]
190	6	0r4tx7u720190406	0	2.52	10.85833333	touch	PI	P	I	1	The doctor is touchen by the waitress.	the clown is touched by the sailor	0	0	0	0	[]	[]
191	6	0r4tx7u720190406	1	3.958333333	19.57916667	scold	AC	A	C	1	The policeman scolds the doctor.	the professor scolds the sailor	1	1	0	0	[]	[]
192	6	0r4tx7u720190406	1	2.294166667	10.93833333	chase	PC	P	C	1	The monk is chased by the policeman.	the pirate chases the robber	1	1	0	0	[]	[]
193	6	0r4tx7u720190406	1	2.813333333	14.5675	slap	AC	A	C	0	The cowboy slaps the ballerina.	the cop slaps the boxer	1	1	0	0	[]	[]
194	6	0r4tx7u720190406	1	2.916666667	12.90166667	kiss	PC	P	C	1	The boxer is kissed by the artist.	the dancer is kissed by the nun	0	0	0	0	[]	[]
195	6	0r4tx7u720190406	0	12.7825	10.8525	kick	AI	A	I	1	The policeman kick the boxer.	the waitress kicks the clown	1	1	0	0	[]	[]
196	6	0r4tx7u720190406	1	2.846666667	11.3725	slap	PC	P	C	1	The clown is slapped by the policeman.	the sailor is slapped by the cowboy	0	0	0	0	[]	[]
197	6	0r4tx7u720190406	1	3.003333333	7.144166667	scold	AC	A	C	0	The waitress scolds the boxer.	the cop scolds the dancer	1	1	0	0	[]	[]
198	6	0r4tx7u720190406	1	2.794166667	11.53916667	kick	PI	P	I	0	The clown is kicken by the nun.	the robber is kicked by the waitress	0	0	0	0	[]	[]
199	6	0r4tx7u720190406	1	3.8875	10.105	kiss	AC	A	C	1	The artist kisses the ballerina.	the boxer is kissed by the nun	0	0	0	0	[]	[]
200	6	0r4tx7u720190406	1	2.564166667	8.333333333	follow	PC	P	C	1	The ballerina is followed by the pirate.	the nun follows the soldier	1	1	0	0	[]	[]
201	6	0r4tx7u720190406	1	2.26	9.640833333	kiss	AC	A	C	0	The pirate kisses the clown.	the artist kisses the soldier	1	1	0	0	[]	[]
202	6	0r4tx7u720190406	0	1.930833333	8.340833333	shot	PI	P	I	1	The ballerina is shooted by the artist.	the chef shoots the swimmer	1	1	0	0	[]	[]
203	6	0r4tx7u720190406	1	3.186666667	7.8175	slap	AC	A	C	1	The cowboy slaps the professor.	the cop slaps the dancer	1	1	0	0	[]	[]
204	6	0r4tx7u720190406	1	6.523333333	8.905833333	kiss	PC	P	C	0	The monk is kissed by the swimmer.	the artist kisses the clown	1	1	0	0	[]	[]
205	6	0r4tx7u720190406	1	4.500833333	8.308333333	punch	AC	A	C	1	The cowboy punches the swimmer.	the artist punches the clown	1	1	0	0	[]	[]
206	6	0r4tx7u720190406	1	4.648333333	13.7475	punch	PC	P	C	1	The ballerina is punched by the artist.	the doctor is punched by the cowboy	0	0	0	0	[]	[]
207	6	0r4tx7u720190406	1	3.086666667	10.65	touch	AI	A	I	0	The waitress touch the professor.	the sailor touched the swimmer	1	1	0	0	[]	[]
208	6	0r4tx7u720190406	0	12.66416667	8.549166667	tickle	PI	P	I	1	The robber is ticklen by the soldier.	the waitress tickles the monk	1	1	0	0	[]	[]
209	6	0r4tx7u720190406	1	5.533333333	12.01083333	punch	AC	A	C	0	The cowboy punches the nun.	the artist punches the monk	1	1	0	0	[]	[]
210	6	0r4tx7u720190406	1	2.140833333	8.389166667	follow	PC	P	C	0	The ballerina is followed by the pirate.	the nun follows the boxer	1	1	0	0	[]	[]
211	6	0r4tx7u720190406	1	2.251666667	7.610833333	follow	AC	A	C	1	The nun follows the doctor.	the pirate follows the sailor	1	1	0	0	[]	[]
212	6	0r4tx7u720190406	1	2.341666667	9.846666667	punch	PC	P	C	0	The policeman is punched by the artist.	the cowboy punches the dancer	1	1	0	0	[]	[]
213	6	0r4tx7u720190406	1	2.481666667	9.366666667	chase	AC	A	C	0	The policeman chases the robber.	the cop chases the swimmer	1	1	0	0	[]	[]
214	6	0r4tx7u720190406	1	3.088333333	7.400833333	scold	PC	P	C	1	The doctor is scolded by the professor.	the cop scolds the boxer	1	1	0	0	[]	[]
215	6	0r4tx7u720190406	1	2.183333333	7.911666667	pull	AI	A	I	1	The boxer pull the soldier.	the pirate pulls the dancer	1	1	0	0	[]	[]
216	6	0r4tx7u720190406	1	2.2975	9.663333333	scold	PC	P	C	0	The monk is scolded by the swimmer.	the professor scolds the soldier	1	1	0	0	[]	[]
217	7	0ts8vy4a20190405	1	16.15833333	58.93916667	shoot	AI	A	I	0	The actress shoot the robber.	A man shoot the robber.	1	1	1	0	[]	[]
218	7	0ts8vy4a20190405	0	25.96833333	86.83333333	touch	PI	P	I	1	The doctor is touchen by the waitress.	A policeman touch the innocent man.	1	1	1	1	["GRAMMAR"]	["Possible agreement error - use third-person verb forms for singular and mass nouns: \u201ctouches\u201d."]
219	7	0ts8vy4a20190405	1	21.82333333	62.11333333	punch	AC	A	C	1	The cowboy punches the swimmer.	The rude man punches the innocent guy.	1	1	0	0	[]	[]
220	7	0ts8vy4a20190405	0	11.11916667	64.33916667	punch	PC	P	C	1	The ballerina is punched by the artist.	A doctor is punched by the cowboy.	0	0	0	0	[]	[]
221	7	0ts8vy4a20190405	1	32.57916667	43.35416667	touch	AI	A	I	0	The waitress touch the professor.	Swimming man touched by the security.	0	0	1	0	[]	[]
222	7	0ts8vy4a20190405	1	19.07416667	61.33333333	punch	PC	P	C	0	The policeman is punched by the artist.	A Woman is punched by the cowboy.	0	0	0	0	[]	[]
223	7	0ts8vy4a20190405	0	28.45916667	54.58083333	kiss	AC	A	C	0	The pirate kisses the clown.	The woman kisses the hunter man.	1	1	0	0	[]	[]
224	7	0ts8vy4a20190405	1	18.83916667	57.68083333	scold	PC	P	C	1	The doctor is scolded by the professor.	The man scolded by the safe guard.	0	0	1	1	["MISC"]	["This word is normally spelled as one."]
225	7	0ts8vy4a20190405	1	17.09833333	12.2475	chase	AC	A	C	0	The policeman chases the robber.	The policeman chases the robber.	1	1	0	0	[]	[]
226	7	0ts8vy4a20190405	1	16.44333333	228.6591667	chase	PC	P	C	0	The swimmer is chased by the nun.	The doctor is chased by the mentally affected women.	0	0	0	0	[]	[]
227	7	0ts8vy4a20190405	1	12.1175	67.11083333	slap	AC	A	C	1	The cowboy slaps the professor.	The cowboy slaps the swimmer.	1	1	0	0	[]	[]
228	7	0ts8vy4a20190405	0	20.28666667	53.43583333	pull	PI	P	I	0	The waitress is pullen by the pirate.	The man is pulled by the boxer.	0	0	0	0	[]	[]
229	7	0ts8vy4a20190405	0	14.0475	24.76416667	scold	AC	A	C	0	The waitress scolds the boxer.	The waitress scolds by the cowboy.	0	0	1	0	[]	[]
230	7	0ts8vy4a20190405	1	497.7883333	73.7225	chase	PC	P	C	1	The monk is chased by the policeman.	The thief is chased by the karate man.	0	0	0	0	[]	[]
231	7	0ts8vy4a20190405	1	13.06666667	51.4275	kiss	AC	A	C	1	The artist kisses the ballerina.	The boxer kisses the nun.	1	1	0	0	[]	[]
232	7	0ts8vy4a20190405	1	13.6625	71.2375	kiss	PC	P	C	0	The monk is kissed by the swimmer.	A man is kissed by the painter.	0	0	0	0	[]	[]
233	7	0ts8vy4a20190405	1	8.885	39.01333333	punch	AC	A	C	0	The cowboy punches the nun.	The nun is punched by the painter.	0	0	0	0	[]	[]
234	7	0ts8vy4a20190405	1	8.665833333	56.98416667	scold	PC	P	C	0	The monk is scolded by the swimmer.	The baseball player is scolded by the monk.	0	0	0	0	[]	[]
235	7	0ts8vy4a20190405	0	10.09833333	15.3325	slap	AC	A	C	0	The cowboy slaps the ballerina.	The cowboy slaps the boxer.	1	1	0	0	[]	[]
236	7	0ts8vy4a20190405	1	14.04	25.55166667	push	PI	P	I	0	The monk is pushen by the policeman.	The monk is pushen by the cowboy.	0	0	1	1	["TYPOS"]	["Possible spelling mistake found."]
237	7	0ts8vy4a20190405	1	9.2775	38.4575	pull	AI	A	I	1	The boxer pull the soldier.	The cowboy pull the monk.	1	1	1	1	["GRAMMAR"]	["Possible agreement error - use third-person verb forms for singular and mass nouns: \u201cpulls\u201d."]
238	7	0ts8vy4a20190405	1	7.106666667	110.1508333	kick	PI	P	I	0	The clown is kicken by the nun.	The thief is kicked by the customer.	0	0	0	0	[]	[]
239	7	0ts8vy4a20190405	1	9.671666667	44.75916667	scold	AC	A	C	1	The policeman scolds the doctor.	The professor scolds the policeman.	1	1	0	0	[]	[]
240	7	0ts8vy4a20190405	1	9.795	25.19083333	slap	PC	P	C	1	The clown is slapped by the policeman.	The clown is slapped by the cowboy.	0	0	0	0	[]	[]
241	7	0ts8vy4a20190405	1	7.274166667	46.215	follow	AC	A	C	1	The nun follows the doctor.	A thief follows the officer.	1	1	0	0	[]	[]
242	7	0ts8vy4a20190405	1	22.23916667	23.47583333	follow	PC	P	C	0	The ballerina is followed by the pirate.	The boxer is followed by the nun.	0	0	0	0	[]	[]
243	7	0ts8vy4a20190405	1	9.544166667	29.31083333	chase	AC	A	C	1	The nun chases the sailor.	The policeman chases the thief.	1	1	0	0	[]	[]
244	7	0ts8vy4a20190405	1	12.08416667	68.69666667	shot	PI	P	I	1	The ballerina is shooted by the artist.	The swimmer is shooted by the cook.	0	0	1	1	["TYPOS"]	["Possible spelling mistake. Did you mean \u201cshot\u201d, the past tense form of the verb \u2018shoot\u2019?"]
245	7	0ts8vy4a20190405	1	12.43	87.69	tickle	AI	A	I	0	The soldier tickle the boxer.	The doctor tickle the supplier.	1	1	1	0	[]	[]
246	7	0ts8vy4a20190405	1	6.688333333	26.52583333	kiss	PC	P	C	1	The boxer is kissed by the artist.	The nun is kissed by the dancer.	0	0	0	0	[]	[]
247	7	0ts8vy4a20190405	1	29.77333333	29.05333333	push	AI	A	I	1	The chef push the clown.	The policeman push the swimmer.	1	1	1	1	["GRAMMAR"]	["Possible agreement error - use third-person verb forms for singular and mass nouns: \u201cpushes\u201d."]
248	7	0ts8vy4a20190405	0	16.01833333	24.71666667	slap	PC	P	C	0	The nurse is slapped by the policeman.	The dancer is slapped by the cowboy.	0	0	0	0	[]	[]
249	7	0ts8vy4a20190405	1	13.23583333	46.5925	follow	AC	A	C	0	The nun follows the cowboy.	The doctor followed by the thief.	0	0	1	0	[]	[]
250	7	0ts8vy4a20190405	1	9.639166667	19.15916667	tickle	PI	P	I	1	The robber is ticklen by the soldier.	The nun is ticklen by the supplier.	0	0	1	1	["TYPOS"]	["Possible spelling mistake found."]
251	7	0ts8vy4a20190405	1	6.1975	104.925	kick	AI	A	I	1	The policeman kick the boxer.	The supplier kick the clown.	1	1	1	1	["GRAMMAR"]	["Possible agreement error - use third-person verb forms for singular and mass nouns: \u201ckicks\u201d."]
252	7	0ts8vy4a20190405	1	17.1725	19.44333333	follow	PC	P	C	1	The ballerina is followed by the pirate.	The policeman is followed by the nun.	0	0	0	0	[]	[]
253	8	0v53v52a20190405	1	5.370833333	16.7825	chase	AC	A	C	0	The policeman chases the robber.	the policeman is chasing the swimmer	1	1	0	0	[]	[]
254	8	0v53v52a20190405	1	3.2825	10.10333333	scold	PC	P	C	1	The doctor is scolded by the professor.	the boxer is being scolded	0	0	1	0	[]	[]
255	8	0v53v52a20190405	1	3.795	14.90083333	touch	AI	A	I	0	The waitress touch the professor.	the sailor touches the swimmer	1	1	0	0	[]	[]
256	8	0v53v52a20190405	1	4.8	14.4	push	PI	P	I	0	The monk is pushen by the policeman.	the cowboy pushes the ballerina	1	1	0	0	[]	[]
257	8	0v53v52a20190405	1	3.830833333	12.27666667	tickle	AI	A	I	0	The soldier tickle the boxer.	the waitress tickles the doctor	1	1	0	0	[]	[]
258	8	0v53v52a20190405	1	3.884166667	13.54833333	pull	PI	P	I	0	The waitress is pullen by the pirate.	the clown is pulled by the boxer	0	0	0	0	[]	[]
259	8	0v53v52a20190405	1	2.14	10.96083333	slap	AC	A	C	0	The cowboy slaps the ballerina.	the boxer was slapped	0	0	1	0	[]	[]
260	8	0v53v52a20190405	1	3.175	21.94083333	kiss	PC	P	C	1	The boxer is kissed by the artist.	the priest and the ballerina kiss	1		2	0	[]	[]
261	8	0v53v52a20190405	1	5.63	9.496666667	chase	AC	A	C	1	The nun chases the sailor.	the policeman chases the robber	1	1	0	0	[]	[]
262	8	0v53v52a20190405	1	2.093333333	11.15583333	punch	PC	P	C	0	The policeman is punched by the artist.	the ballerina is punched by the cowboy	0	0	0	0	[]	[]
263	8	0v53v52a20190405	1	2.375	9.925	scold	AC	A	C	1	The policeman scolds the doctor.	the sailor is scolded by the professor	0	0	0	0	[]	[]
264	8	0v53v52a20190405	1	1.688333333	8.9975	chase	PC	P	C	0	The swimmer is chased by the nun.	the doctor is chased by the waitress	0	0	0	0	[]	[]
265	8	0v53v52a20190405	1	2.046666667	14.2025	follow	AC	A	C	1	The nun follows the doctor.	the sailor is followed by the pirate	0	0	0	0	[]	[]
266	8	0v53v52a20190405	1	2.375	10.01	slap	PC	P	C	0	The nurse is slapped by the policeman.	the cowboy slapped the ballerina	1	1	0	0	[]	[]
267	8	0v53v52a20190405	1	1.7025	7.6675	scold	AC	A	C	0	The waitress scolds the boxer.	the policeman scolds the ballerina	1	1	0	0	[]	[]
268	8	0v53v52a20190405	1	1.5125	9.569166667	slap	PC	P	C	1	The clown is slapped by the policeman.	the sailor is slapped by the cowboy	0	0	0	0	[]	[]
269	8	0v53v52a20190405	1	2.3525	9.708333333	slap	AC	A	C	1	The cowboy slaps the professor.	the policeman slaps the swimmer	1	1	0	0	[]	[]
270	8	0v53v52a20190405	1	7.733333333	8.975833333	shot	PI	P	I	1	The ballerina is shooted by the artist.	the swimmer is shot by the cook	0	0	0	0	[]	[]
271	8	0v53v52a20190405	1	2.786666667	11.275	kick	AI	A	I	1	The policeman kick the boxer.	the waitress kicks the clown	1	1	0	0	[]	[]
272	8	0v53v52a20190405	0	2.199166667	9.335833333	touch	PI	P	I	1	The doctor is touchen by the waitress.	the clown is touched by the sailor	0	0	0	0	[]	[]
273	8	0v53v52a20190405	1	2.830833333	10.24333333	pull	AI	A	I	1	The boxer pull the soldier.	the pirate pulls the ballerina	1	1	0	0	[]	[]
274	8	0v53v52a20190405	0	2.948333333	12.2825	tickle	PI	P	I	1	The robber is ticklen by the soldier.	the waitress tickles the monk	1	1	0	0	[]	[]
275	8	0v53v52a20190405	1	2.230833333	6.6425	kiss	AC	A	C	1	The artist kisses the ballerina.	the nun kisses the boxer	1	1	0	0	[]	[]
276	8	0v53v52a20190405	1	1.375	8.263333333	follow	PC	P	C	0	The ballerina is followed by the pirate.	the boxer is followed by the nun	0	0	0	0	[]	[]
277	8	0v53v52a20190405	1	4.615	7.579166667	shoot	AI	A	I	0	The actress shoot the robber.	the cook shoots the boxer	1	1	0	0	[]	[]
278	8	0v53v52a20190405	1	1.926666667	6.435833333	follow	PC	P	C	1	The ballerina is followed by the pirate.	the soldier is followed by the nun	0	0	0	0	[]	[]
279	8	0v53v52a20190405	1	1.65	8.445	punch	AC	A	C	1	The cowboy punches the swimmer.	the artist punches the clown	1	1	0	0	[]	[]
280	8	0v53v52a20190405	1	3.311666667	11.15833333	punch	PC	P	C	1	The ballerina is punched by the artist.	the cowboy punches the doctor	1	1	0	0	[]	[]
281	8	0v53v52a20190405	1	3.025833333	8.176666667	push	AI	A	I	1	The chef push the clown.	the cowboy pushes the swimmer	1	1	0	0	[]	[]
282	8	0v53v52a20190405	1	1.6025	7.396666667	chase	PC	P	C	1	The monk is chased by the policeman.	the robber is chased by the pirate	0	0	0	0	[]	[]
283	8	0v53v52a20190405	1	2.105833333	9.515	follow	AC	A	C	0	The nun follows the cowboy.	the pirate follows the doctor	1	1	0	0	[]	[]
284	8	0v53v52a20190405	1	1.79	8.39	kick	PI	P	I	0	The clown is kicken by the nun.	the waitress kicks the robber	1	1	0	0	[]	[]
285	8	0v53v52a20190405	1	2.33	6.795	punch	AC	A	C	0	The cowboy punches the nun.	the artist punches the monk	1	1	0	0	[]	[]
286	8	0v53v52a20190405	1	1.985833333	9.175	scold	PC	P	C	0	The monk is scolded by the swimmer.	the soldier is scolded by the professor	0	0	0	0	[]	[]
287	8	0v53v52a20190405	1	1.711666667	6.324166667	kiss	AC	A	C	0	The pirate kisses the clown.	the artist kisses the soldier	1	1	0	0	[]	[]
288	8	0v53v52a20190405	1	1.184166667	7.73	kiss	PC	P	C	0	The monk is kissed by the swimmer.	the clown kisses the artist	1	1	0	0	[]	[]
289	9	0ywlyyc720190406	1	5.889166667	64.06333333	punch	AC	A	C	0	The cowboy punches the nun.	A painter punches a priest.	1	1	0	0	[]	[]
290	9	0ywlyyc720190406	1	4.066666667	18.92416667	pull	PI	P	I	0	The waitress is pullen by the pirate.	A boxer pulls a clown.	1	1	0	0	[]	[]
291	9	0ywlyyc720190406	1	4.114166667	29.04	scold	AC	A	C	0	The waitress scolds the boxer.	A firefighter scolds a ballerina.	1	1	0	0	[]	[]
292	9	0ywlyyc720190406	1	4.161666667	18.93583333	chase	PC	P	C	1	The monk is chased by the policeman.	A pirate chases a robber.	1	1	0	0	[]	[]
293	9	0ywlyyc720190406	1	3.758333333	32.4225	follow	AC	A	C	1	The nun follows the doctor.	A pirate followers a sailor.	1	1	0	1	["GRAMMAR"]	["The plural noun \u201cfollowers\u201d cannot be used with the article \u201cA\u201d."]
294	9	0ywlyyc720190406	1	3.576666667	32.43666667	follow	PC	P	C	1	The ballerina is followed by the pirate.	A nun follows a soldier.	1	1	0	0	[]	[]
295	9	0ywlyyc720190406	1	4.680833333	69.59083333	slap	AC	A	C	1	The cowboy slaps the professor.	The policeman slaps the swimmer.	1	1	0	0	[]	[]
296	9	0ywlyyc720190406	1	3.896666667	24.25166667	slap	PC	P	C	0	The nurse is slapped by the policeman.	The cowboy slaps the ballerina.	1	1	0	0	[]	[]
297	9	0ywlyyc720190406	1	5.2025	193.5508333	punch	AC	A	C	1	The cowboy punches the swimmer.	The painter punches the clown.	1	1	0	0	[]	[]
298	9	0ywlyyc720190406	1	6.28	48.98083333	push	PI	P	I	0	The monk is pushen by the policeman.	The cowboy pushes the ballerina.	1	1	0	0	[]	[]
299	9	0ywlyyc720190406	1	3.839166667	44.51333333	kick	AI	A	I	1	The policeman kick the boxer.	The waitress kicks the clown.	1	1	0	0	[]	[]
300	9	0ywlyyc720190406	1	3.886666667	31.02416667	scold	PC	P	C	0	The monk is scolded by the swimmer.	The professor scolds the soldier.	1	1	0	0	[]	[]
301	9	0ywlyyc720190406	1	3.041666667	27.55583333	chase	AC	A	C	1	The nun chases the sailor.	The policeman chases the robber.	1	1	0	0	[]	[]
302	9	0ywlyyc720190406	1	3.4575	22.98166667	kiss	PC	P	C	0	The monk is kissed by the swimmer.	The painter kisses the clown.	1	1	0	0	[]	[]
303	9	0ywlyyc720190406	1	3.9575	56.83166667	chase	AC	A	C	0	The policeman chases the robber.	The policeman chases the swimmer.	1	1	0	0	[]	[]
304	9	0ywlyyc720190406	1	5.886666667	54.855	scold	PC	P	C	1	The doctor is scolded by the professor.	The policeman scolds the boxer.	1	1	0	0	[]	[]
305	9	0ywlyyc720190406	1	3.108333333	39.6625	scold	AC	A	C	1	The policeman scolds the doctor.	The professor scolds the sailor.	1	1	0	0	[]	[]
306	9	0ywlyyc720190406	0	8.013333333	59.29916667	touch	PI	P	I	1	The doctor is touchen by the waitress.	The sailor touches the clown.	1	1	0	0	[]	[]
307	9	0ywlyyc720190406	0	14.82083333	61.48	pull	AI	A	I	1	The boxer pull the soldier.	A pirate pulls a ballerina.	1	1	0	0	[]	[]
308	9	0ywlyyc720190406	1	3.380833333	21.0375	punch	PC	P	C	0	The policeman is punched by the artist.	A cowboy punches a ballerina.	1	1	0	0	[]	[]
309	9	0ywlyyc720190406	1	3.234166667	23.29916667	follow	AC	A	C	0	The nun follows the cowboy.	A pirate follows a doctor.	1	1	0	0	[]	[]
310	9	0ywlyyc720190406	1	5.3525	32.08166667	kiss	PC	P	C	1	The boxer is kissed by the artist.	A nun kisses a ballerina.	1	1	0	0	[]	[]
311	9	0ywlyyc720190406	1	4.146666667	20.015	kiss	AC	A	C	0	The pirate kisses the clown.	An artist kisses a soldier.	1	1	0	0	[]	[]
312	9	0ywlyyc720190406	1	4.2325	17.33166667	punch	PC	P	C	1	The ballerina is punched by the artist.	A cowboy punches a doctor.	1	1	0	0	[]	[]
313	9	0ywlyyc720190406	1	3.11	19.23666667	push	AI	A	I	1	The chef push the clown.	A cowboy pushes a swimmer.	1	1	0	0	[]	[]
314	9	0ywlyyc720190406	1	3.259166667	18.0975	chase	PC	P	C	0	The swimmer is chased by the nun.	A waitress chases a doctor.	1	1	0	0	[]	[]
315	9	0ywlyyc720190406	1	5.355833333	22.14	shoot	AI	A	I	0	The actress shoot the robber.	A chef shoots a boxer.	1	1	0	0	[]	[]
316	9	0ywlyyc720190406	0	4.495833333	39.145	tickle	PI	P	I	1	The robber is ticklen by the soldier.	A waitress tickles a priest.	1	1	0	0	[]	[]
317	9	0ywlyyc720190406	1	3.505833333	22.27166667	slap	AC	A	C	0	The cowboy slaps the ballerina.	A policeman slaps a boxer.	1	1	0	0	[]	[]
318	9	0ywlyyc720190406	1	3.879166667	17.58583333	kick	PI	P	I	0	The clown is kicken by the nun.	A waitress kicks a robber.	1	1	0	0	[]	[]
319	9	0ywlyyc720190406	1	3.3625	18.28166667	tickle	AI	A	I	0	The soldier tickle the boxer.	A waitress tickles a doctor.	1	1	0	0	[]	[]
320	9	0ywlyyc720190406	1	3.465	24.1225	follow	PC	P	C	0	The ballerina is followed by the pirate.	A nun follows a boxer.	1	1	0	0	[]	[]
321	9	0ywlyyc720190406	1	3.678333333	25.27916667	touch	AI	A	I	0	The waitress touch the professor.	A sailor touches a swimmer.	1	1	0	0	[]	[]
322	9	0ywlyyc720190406	0	3.926666667	32.92	shot	PI	P	I	1	The ballerina is shooted by the artist.	A chef shoots a swimmer.	1	1	0	0	[]	[]
323	9	0ywlyyc720190406	1	4.495833333	47.425	kiss	AC	A	C	1	The artist kisses the ballerina.	A nun kisses a boxer.	1	1	0	0	[]	[]
324	9	0ywlyyc720190406	1	4.2225	37.2625	slap	PC	P	C	1	The clown is slapped by the policeman.	A cowboy slaps a sailor.	1	1	0	0	[]	[]
325	10	0zkgwaf620190406	1	1.998333333	8.966666667	scold	AC	A	C	1	The policeman scolds the doctor.	Professor scolds the sailor	1	1	0	0	[]	[]
326	10	0zkgwaf620190406	1	4.520833333	8.1025	kick	PI	P	I	0	The clown is kicken by the nun.	A woman kicks a burglar	1	1	0	0	[]	[]
327	10	0zkgwaf620190406	1	3.130833333	6.551666667	tickle	AI	A	I	0	The soldier tickle the boxer.	A woman tickles a doctor	1	1	0	0	[]	[]
328	10	0zkgwaf620190406	1	3.465833333	8.305833333	touch	PI	P	I	1	The doctor is touchen by the waitress.	A sailor touches a clown	1	1	0	0	[]	[]
329	10	0zkgwaf620190406	1	1.176666667	10.32083333	chase	AC	A	C	1	The nun chases the sailor.	A policeman chases a burglar	1	1	0	0	[]	[]
330	10	0zkgwaf620190406	1	3.08	8.186666667	punch	PC	P	C	1	The ballerina is punched by the artist.	A cowboy punches a doctor	1	1	0	0	[]	[]
331	10	0zkgwaf620190406	1	1.403333333	6.198333333	touch	AI	A	I	0	The waitress touch the professor.	A sailor touches a swimmer	1	1	0	0	[]	[]
332	10	0zkgwaf620190406	1	1.725	6.983333333	chase	PC	P	C	1	The monk is chased by the policeman.	A pirate chases a burglar	1	1	0	0	[]	[]
333	10	0zkgwaf620190406	1	2.3475	6.705	slap	AC	A	C	0	The cowboy slaps the ballerina.	A policeman slaps a boxer	1	1	0	0	[]	[]
334	10	0zkgwaf620190406	1	2.056666667	8.985833333	chase	PC	P	C	0	The swimmer is chased by the nun.	Waitress chases the doctor	1	1	0	0	[]	[]
335	10	0zkgwaf620190406	1	1.2275	7.399166667	follow	AC	A	C	0	The nun follows the cowboy.	pirate follows the doctor	1	1	0	0	[]	[]
336	10	0zkgwaf620190406	1	1.591666667	9.769166667	scold	PC	P	C	0	The monk is scolded by the swimmer.	professor scolds the soldier	1	1	0	0	[]	[]
337	10	0zkgwaf620190406	1	1.888333333	6.275	follow	AC	A	C	1	The nun follows the doctor.	Pirate follows the sailor	1	1	0	0	[]	[]
338	10	0zkgwaf620190406	1	3.396666667	6.420833333	slap	PC	P	C	1	The clown is slapped by the policeman.	A cowboy slaps a sailor	1	1	0	0	[]	[]
339	10	0zkgwaf620190406	1	1.518333333	6.554166667	chase	AC	A	C	0	The policeman chases the robber.	policeman chases the swimmer	1	1	0	0	[]	[]
340	10	0zkgwaf620190406	1	1.690833333	11.84666667	follow	PC	P	C	1	The ballerina is followed by the pirate.	A nun follows the soldier	1	1	0	0	[]	[]
341	10	0zkgwaf620190406	1	1.666666667	6.775833333	kiss	AC	A	C	0	The pirate kisses the clown.	Artist kisses the soldier	1	1	0	0	[]	[]
342	10	0zkgwaf620190406	1	1.465833333	8.649166667	kiss	PC	P	C	0	The monk is kissed by the swimmer.	An artist kisses the clown	1	1	0	0	[]	[]
343	10	0zkgwaf620190406	1	1.174166667	5.963333333	kiss	AC	A	C	1	The artist kisses the ballerina.	A nun kisses the boxer	1	1	0	0	[]	[]
344	10	0zkgwaf620190406	1	1.734166667	6.3525	kiss	PC	P	C	1	The boxer is kissed by the artist.	A nun kisses the ballerina	1	1	0	0	[]	[]
345	10	0zkgwaf620190406	1	1.34	5.573333333	push	AI	A	I	1	The chef push the clown.	A cowboy pushes the swimer	1	1	0	1	["TYPOS"]	["Possible spelling mistake found."]
346	10	0zkgwaf620190406	1	1.66	10.13166667	pull	PI	P	I	0	The waitress is pullen by the pirate.	A boxer pulls the clown	1	1	0	0	[]	[]
347	10	0zkgwaf620190406	1	1.425833333	10.61416667	punch	AC	A	C	0	The cowboy punches the nun.	An artist punches the monk	1	1	0	0	[]	[]
348	10	0zkgwaf620190406	0	6.57	7.028333333	tickle	PI	P	I	1	The robber is ticklen by the soldier.	A waitress tickles a monk	1	1	0	0	[]	[]
349	10	0zkgwaf620190406	1	1.660833333	7.423333333	punch	AC	A	C	1	The cowboy punches the swimmer.	An artist punches a clown	1	1	0	0	[]	[]
350	10	0zkgwaf620190406	1	1.999166667	8.285833333	scold	PC	P	C	1	The doctor is scolded by the professor.	A policeman scolds a boxer	1	1	0	0	[]	[]
351	10	0zkgwaf620190406	1	1.7825	6.34	kick	AI	A	I	1	The policeman kick the boxer.	A waitress kicks a clown	1	1	0	0	[]	[]
352	10	0zkgwaf620190406	1	1.669166667	6.9175	push	PI	P	I	0	The monk is pushen by the policeman.	A cowboy pushes a ballerina	1	1	0	0	[]	[]
353	10	0zkgwaf620190406	1	1.294166667	5.709166667	shoot	AI	A	I	0	The actress shoot the robber.	A chef shoots a boxer	1	1	0	0	[]	[]
354	10	0zkgwaf620190406	1	1.895833333	7.33	punch	PC	P	C	0	The policeman is punched by the artist.	A cowboy punches a ballerina	1	1	0	0	[]	[]
355	10	0zkgwaf620190406	1	1.3775	6.656666667	pull	AI	A	I	1	The boxer pull the soldier.	A pirate pulls a ballerina	1	1	0	0	[]	[]
356	10	0zkgwaf620190406	1	1.913333333	8.043333333	shot	PI	P	I	1	The ballerina is shooted by the artist.	A chef shoots a swimmer	1	1	0	0	[]	[]
357	10	0zkgwaf620190406	1	1.5	6.3	scold	AC	A	C	0	The waitress scolds the boxer.	A policeman scolds a ballerina	1	1	0	0	[]	[]
358	10	0zkgwaf620190406	1	1.91	7.626666667	follow	PC	P	C	0	The ballerina is followed by the pirate.	A nun followsa boxer	1	1	0	1	["TYPOS"]	["Possible spelling mistake found."]
359	10	0zkgwaf620190406	1	1.491666667	7.514166667	slap	AC	A	C	1	The cowboy slaps the professor.	A policeman slaps a swimmer	1	1	0	0	[]	[]
360	10	0zkgwaf620190406	1	2.6675	5.861666667	slap	PC	P	C	0	The nurse is slapped by the policeman.	A cowboy slaps a dancer	1	1	0	0	[]	[]
361	11	1mg15rlo20190406	1	2.175	7.250833333	kiss	AC	A	C	1	The artist kisses the ballerina.	The nun kisses a boxer.	1	1	0	0	[]	[]
362	11	1mg15rlo20190406	1	2.335	7.136666667	follow	PC	P	C	1	The ballerina is followed by the pirate.	The nun follows the soldier.	1	1	0	0	[]	[]
363	11	1mg15rlo20190406	1	2.458333333	8.179166667	slap	AC	A	C	0	The cowboy slaps the ballerina.	The policeman slaps the boxer.	1	1	0	0	[]	[]
364	11	1mg15rlo20190406	1	2.054166667	12.02166667	scold	PC	P	C	0	The monk is scolded by the swimmer.	The professor scolds the soldier.	1	1	0	0	[]	[]
365	11	1mg15rlo20190406	1	1.399166667	6.2575	follow	AC	A	C	1	The nun follows the doctor.	The pirate follows the sailor.	1	1	0	0	[]	[]
366	11	1mg15rlo20190406	1	2.288333333	8.1075	kiss	PC	P	C	0	The monk is kissed by the swimmer.	The artist kisses the clown.	1	1	0	0	[]	[]
367	11	1mg15rlo20190406	1	1.546666667	10.26416667	scold	AC	A	C	0	The waitress scolds the boxer.	The policeman scolds the ballerina.	1	1	0	0	[]	[]
368	11	1mg15rlo20190406	1	1.358333333	7.735833333	pull	PI	P	I	0	The waitress is pullen by the pirate.	The boxer pulls the clown.	1	1	0	0	[]	[]
369	11	1mg15rlo20190406	1	1.471666667	5.415	follow	AC	A	C	0	The nun follows the cowboy.	The pirate follows the doctor.	1	1	0	0	[]	[]
370	11	1mg15rlo20190406	1	1.545833333	11.145	kick	PI	P	I	0	The clown is kicken by the nun.	The waitress kicks the burglar.	1	1	0	0	[]	[]
371	11	1mg15rlo20190406	1	1.336666667	7.261666667	punch	AC	A	C	1	The cowboy punches the swimmer.	The artist punches the clown.	1	1	0	0	[]	[]
372	11	1mg15rlo20190406	1	1.898333333	6.1775	chase	PC	P	C	0	The swimmer is chased by the nun.	The waitress chases the doctor.	1	1	0	0	[]	[]
373	11	1mg15rlo20190406	1	1.974166667	7.546666667	scold	AC	A	C	1	The policeman scolds the doctor.	The professor scolds the sailor.	1	1	0	0	[]	[]
374	11	1mg15rlo20190406	1	2.0075	6.888333333	slap	PC	P	C	1	The clown is slapped by the policeman.	The cowboy slaps the sailor.	1	1	0	0	[]	[]
375	11	1mg15rlo20190406	1	2.475	7.095833333	tickle	AI	A	I	0	The soldier tickle the boxer.	The waitress tickles the doctor.	1	1	0	0	[]	[]
376	11	1mg15rlo20190406	1	1.636666667	7.345833333	kiss	PC	P	C	1	The boxer is kissed by the artist.	The nun kisses the ballerina.	1	1	0	0	[]	[]
377	11	1mg15rlo20190406	1	1.978333333	7.191666667	slap	AC	A	C	1	The cowboy slaps the professor.	The policeman slaps the swimmer.	1	1	0	0	[]	[]
378	11	1mg15rlo20190406	1	1.9625	6.263333333	tickle	PI	P	I	1	The robber is ticklen by the soldier.	The waitress tickles the monk.	1	1	0	0	[]	[]
379	11	1mg15rlo20190406	1	1.656666667	5.9875	kiss	AC	A	C	0	The pirate kisses the clown.	The artist kisses the soldier.	1	1	0	0	[]	[]
380	11	1mg15rlo20190406	1	1.644166667	10.325	push	PI	P	I	0	The monk is pushen by the policeman.	The cowboy pushes the ballerina.	1	1	0	0	[]	[]
381	11	1mg15rlo20190406	1	1.2125	10.53583333	pull	AI	A	I	1	The boxer pull the soldier.	The pirate pulls the ballerina.	1	1	0	0	[]	[]
382	11	1mg15rlo20190406	1	2.7925	5.3775	scold	PC	P	C	1	The doctor is scolded by the professor.	The policeman scolds the boxer.	1	1	0	0	[]	[]
383	11	1mg15rlo20190406	1	1.268333333	7.161666667	shoot	AI	A	I	0	The actress shoot the robber.	The chef shoots the boxer.	1	1	0	0	[]	[]
384	11	1mg15rlo20190406	0	5.7425	6.716666667	touch	PI	P	I	1	The doctor is touchen by the waitress.	The sailor touches the clown.	1	1	0	0	[]	[]
385	11	1mg15rlo20190406	1	1.205833333	6.4175	chase	AC	A	C	1	The nun chases the sailor.	The policeman chases the burglar.	1	1	0	0	[]	[]
386	11	1mg15rlo20190406	0	4.860833333	7.5025	shot	PI	P	I	1	The ballerina is shooted by the artist.	The chef shoots the swimmer.	1	1	0	0	[]	[]
387	11	1mg15rlo20190406	1	1.6275	6.6775	chase	AC	A	C	0	The policeman chases the robber.	The policeman chases the swimmer.	1	1	0	0	[]	[]
388	11	1mg15rlo20190406	1	1.829166667	5.945833333	chase	PC	P	C	1	The monk is chased by the policeman.	The pirate chases the burglar.	1	1	0	0	[]	[]
389	11	1mg15rlo20190406	1	1.665833333	6.523333333	kick	AI	A	I	1	The policeman kick the boxer.	The waitress kicks the clown.	1	1	0	0	[]	[]
390	11	1mg15rlo20190406	1	1.136666667	4.705	follow	PC	P	C	0	The ballerina is followed by the pirate.	The nun follows the boxer.S	1	1	0	1	["TYPOS"]	["The word \u2018boxer.S\u2019 is not standard English. Did you mean \u201cboxer\u2019S\u201d (curly apostrophe) or \u201cboxer\u2019S\u201d (straight apostrophe)?"]
391	11	1mg15rlo20190406	1	1.805833333	7.036666667	punch	AC	A	C	0	The cowboy punches the nun.	The artist punches the monk.	1	1	0	0	[]	[]
392	11	1mg15rlo20190406	1	1.153333333	6.8225	slap	PC	P	C	0	The nurse is slapped by the policeman.	The cowboy slaps the ballerina.	1	1	0	0	[]	[]
393	11	1mg15rlo20190406	1	2.246666667	7.073333333	push	AI	A	I	1	The chef push the clown.	The cowboy pushes the swimmer.	1	1	0	0	[]	[]
394	11	1mg15rlo20190406	1	1.109166667	8.798333333	punch	PC	P	C	0	The policeman is punched by the artist.	The cowboy punches the ballerina.	1	1	0	0	[]	[]
395	11	1mg15rlo20190406	1	1.321666667	8.731666667	touch	AI	A	I	0	The waitress touch the professor.	The sailor touches the swimmer.	1	1	0	0	[]	[]
396	11	1mg15rlo20190406	1	1.698333333	6.595833333	punch	PC	P	C	1	The ballerina is punched by the artist.	The cowboy punches the doctor.	1	1	0	0	[]	[]
397	12	1txbyocg20190405	1	3.328333333	13.88083333	scold	AC	A	C	1	The policeman scolds the doctor.	The professor scolds the sailor.	1	1	0	0	[]	[]
398	12	1txbyocg20190405	1	3.741666667	9.406666667	kick	PI	P	I	0	The clown is kicken by the nun.	The burglar is kicked by the waitress.	0	0	0	0	[]	[]
399	12	1txbyocg20190405	1	1.895	8.069166667	kiss	AC	A	C	0	The pirate kisses the clown.	The artist kisses the soldier.	1	1	0	0	[]	[]
400	12	1txbyocg20190405	1	2.624166667	10.32333333	chase	PC	P	C	0	The swimmer is chased by the nun.	The waitress chases the doctor.	1	1	0	0	[]	[]
401	12	1txbyocg20190405	1	1.498333333	6.2725	punch	AC	A	C	0	The cowboy punches the nun.	The artist punches the monk.	1	1	0	0	[]	[]
402	12	1txbyocg20190405	1	1.899166667	5.265	kiss	PC	P	C	1	The boxer is kissed by the artist.	The nun kisses the dancer.	1	1	0	0	[]	[]
403	12	1txbyocg20190405	1	1.575833333	4.173333333	shoot	AI	A	I	0	The actress shoot the robber.	The chef shot the boxer.	1	1	0	0	[]	[]
404	12	1txbyocg20190405	1	1.57	4.225	pull	PI	P	I	0	The waitress is pullen by the pirate.	The boxer pulls the clown.	1	1	0	0	[]	[]
405	12	1txbyocg20190405	1	2.568333333	5.9425	chase	AC	A	C	1	The nun chases the sailor.	The cop chases the robber.	1	1	0	0	[]	[]
406	12	1txbyocg20190405	1	1.505	8.700833333	follow	PC	P	C	1	The ballerina is followed by the pirate.	The nun is following the soldier.	1	1	0	0	[]	[]
407	12	1txbyocg20190405	1	2.034166667	7.945	kiss	AC	A	C	1	The artist kisses the ballerina.	The nun is kissing the boxer.	1	1	0	0	[]	[]
408	12	1txbyocg20190405	1	1.3075	5.175833333	follow	PC	P	C	0	The ballerina is followed by the pirate.	The nun is following the boxer.	1	1	0	0	[]	[]
409	12	1txbyocg20190405	1	1.729166667	6.953333333	kick	AI	A	I	1	The policeman kick the boxer.	The waitress kicked the clown.	1	1	0	0	[]	[]
410	12	1txbyocg20190405	1	2.346666667	6.8575	scold	PC	P	C	1	The doctor is scolded by the professor.	The policeman scolds the boxer.	1	1	0	0	[]	[]
411	12	1txbyocg20190405	1	1.023333333	6.601666667	push	AI	A	I	1	The chef push the clown.	The cowboy pushed the swimmer.	1	1	0	0	[]	[]
412	12	1txbyocg20190405	1	1.728333333	6.538333333	punch	PC	P	C	0	The policeman is punched by the artist.	The ballerina was punched by the cowboy.	0	0	0	0	[]	[]
413	12	1txbyocg20190405	1	2.073333333	5.085833333	tickle	AI	A	I	0	The soldier tickle the boxer.	The waitress tickled the doctor.	1	1	0	0	[]	[]
414	12	1txbyocg20190405	0	6.179166667	5.171666667	shot	PI	P	I	1	The ballerina is shooted by the artist.	The swimmer was shot by the chef.	0	0	0	0	[]	[]
415	12	1txbyocg20190405	1	3.4525	10.75083333	scold	AC	A	C	0	The waitress scolds the boxer.	The policeman is scolding the ballerina.	1	1	0	0	[]	[]
416	12	1txbyocg20190405	1	2.6675	8.001666667	punch	PC	P	C	1	The ballerina is punched by the artist.	The cowboy punched the doctor.	1	1	0	0	[]	[]
417	12	1txbyocg20190405	1	1.138333333	5.924166667	slap	AC	A	C	1	The cowboy slaps the professor.	The policeman slaps the swimmer.	1	1	0	0	[]	[]
418	12	1txbyocg20190405	1	1.481666667	5.391666667	kiss	PC	P	C	0	The monk is kissed by the swimmer.	The artist is kissing the clown.	1	1	0	0	[]	[]
419	12	1txbyocg20190405	1	1.595833333	9.688333333	follow	AC	A	C	1	The nun follows the doctor.	The sailor is followed by the pirate.	0	0	0	0	[]	[]
420	12	1txbyocg20190405	1	1.830833333	6.5325	slap	PC	P	C	1	The clown is slapped by the policeman.	The cowboy slapped the sailor.	1	1	0	0	[]	[]
421	12	1txbyocg20190405	1	1.995	6.074166667	slap	AC	A	C	0	The cowboy slaps the ballerina.	The policeman slapped the boxer.	1	1	0	0	[]	[]
422	12	1txbyocg20190405	1	1.675	5.006666667	chase	PC	P	C	1	The monk is chased by the policeman.	The pirate chases the robber.	1	1	0	0	[]	[]
423	12	1txbyocg20190405	1	1.633333333	6.040833333	touch	AI	A	I	0	The waitress touch the professor.	The sailor touches the swimmer.	1	1	0	0	[]	[]
424	12	1txbyocg20190405	1	1.251666667	6.593333333	slap	PC	P	C	0	The nurse is slapped by the policeman.	The cowboy slapped the ballerina.	1	1	0	0	[]	[]
425	12	1txbyocg20190405	1	1.2625	7.579166667	punch	AC	A	C	1	The cowboy punches the swimmer.	The artist punched the clown.	1	1	0	0	[]	[]
426	12	1txbyocg20190405	1	3.145	6.658333333	push	PI	P	I	0	The monk is pushen by the policeman.	The cowboy is pushing the ballerina.	1	1	0	0	[]	[]
427	12	1txbyocg20190405	1	1.535833333	5.394166667	follow	AC	A	C	0	The nun follows the cowboy.	The pirate follows the doctor.	1	1	0	0	[]	[]
428	12	1txbyocg20190405	0	3.174166667	8.14	tickle	PI	P	I	1	The robber is ticklen by the soldier.	The waitress tickles the monk.	1	1	0	0	[]	[]
429	12	1txbyocg20190405	1	1.625	7.450833333	pull	AI	A	I	1	The boxer pull the soldier.	The pirate pulls the ballerina.	1	1	0	0	[]	[]
430	12	1txbyocg20190405	1	2.768333333	7.191666667	scold	PC	P	C	0	The monk is scolded by the swimmer.	The professor scolds the soldier.	1	1	0	0	[]	[]
431	12	1txbyocg20190405	1	1.443333333	5.415833333	chase	AC	A	C	0	The policeman chases the robber.	The policeman chases the swimmer.	1	1	0	0	[]	[]
432	12	1txbyocg20190405	0	2.938333333	8.356666667	touch	PI	P	I	1	The doctor is touchen by the waitress.	The sailor touches the clown.	1	1	0	0	[]	[]
433	13	1z881a6t20190407	1	6.193333333	20.5625	slap	AC	A	C	0	The cowboy slaps the ballerina.	The policeman slaps the boxer	1	1	0	0	[]	[]
434	13	1z881a6t20190407	1	4.139166667	23.91416667	follow	PC	P	C	1	The ballerina is followed by the pirate.	A nun follows a soldier	1	1	0	0	[]	[]
435	13	1z881a6t20190407	1	3.259166667	16.95833333	tickle	AI	A	I	0	The soldier tickle the boxer.	The waitress tickles a doctor	1	1	0	0	[]	[]
436	13	1z881a6t20190407	1	3.283333333	25.4025	pull	PI	P	I	0	The waitress is pullen by the pirate.	A boxer pulls the clown	1	1	0	0	[]	[]
437	13	1z881a6t20190407	1	2.416666667	18.49333333	kiss	AC	A	C	0	The pirate kisses the clown.	The painter kisses the soldier	1	1	0	0	[]	[]
438	13	1z881a6t20190407	1	3.198333333	20.77666667	punch	PC	P	C	1	The ballerina is punched by the artist.	The cowboy punches the doctor	1	1	0	0	[]	[]
439	13	1z881a6t20190407	1	2.21	22.92416667	follow	AC	A	C	1	The nun follows the doctor.	A pirate follows the sailor	1	1	0	0	[]	[]
440	13	1z881a6t20190407	1	20.03083333	19.22833333	shot	PI	P	I	1	The ballerina is shooted by the artist.	The chef shoots the diver	1	1	0	0	[]	[]
441	13	1z881a6t20190407	1	2.2675	20.28666667	scold	AC	A	C	1	The policeman scolds the doctor.	The professor scolds a sailor	1	1	0	0	[]	[]
442	13	1z881a6t20190407	1	3.751666667	16.94416667	chase	PC	P	C	1	The monk is chased by the policeman.	A sailor chases a robber	1	1	0	0	[]	[]
443	13	1z881a6t20190407	0	3.973333333	15.26833333	touch	AI	A	I	0	The waitress touch the professor.	The sailor touches the diver	1	1	0	0	[]	[]
444	13	1z881a6t20190407	1	3.221666667	27.56666667	chase	PC	P	C	0	The swimmer is chased by the nun.	The doctor is chased by a waitress	0	0	0	0	[]	[]
445	13	1z881a6t20190407	1	2.3025	16.71083333	follow	AC	A	C	0	The nun follows the cowboy.	A pirate follows the doctor	1	1	0	0	[]	[]
446	13	1z881a6t20190407	1	2.869166667	19.68	punch	PC	P	C	0	The policeman is punched by the artist.	The cowboy punches a ballerina	1	1	0	0	[]	[]
447	13	1z881a6t20190407	1	2.908333333	15.42666667	punch	AC	A	C	1	The cowboy punches the swimmer.	The artist punches the clown	1	1	0	0	[]	[]
448	13	1z881a6t20190407	1	4.015	15.9975	kiss	PC	P	C	0	The monk is kissed by the swimmer.	An artist kisses a clown	1	1	0	0	[]	[]
449	13	1z881a6t20190407	1	2.643333333	17.015	shoot	AI	A	I	0	The actress shoot the robber.	The chef shoots the boxer	1	1	0	0	[]	[]
450	13	1z881a6t20190407	1	5.133333333	20.6875	tickle	PI	P	I	1	The robber is ticklen by the soldier.	A monk is tickled by the waitress	0	0	0	0	[]	[]
451	13	1z881a6t20190407	1	3.818333333	18.275	kick	AI	A	I	1	The policeman kick the boxer.	The waitress kicks the clown	1	1	0	0	[]	[]
452	13	1z881a6t20190407	1	4.105	15.65083333	scold	PC	P	C	1	The doctor is scolded by the professor.	The policeman scolds the boxer	1	1	0	0	[]	[]
453	13	1z881a6t20190407	1	5.538333333	20.04333333	pull	AI	A	I	1	The boxer pull the soldier.	The pirate pulls the ballerina	1	1	0	0	[]	[]
454	13	1z881a6t20190407	1	3.546666667	17.0925	kiss	PC	P	C	1	The boxer is kissed by the artist.	The nun kisses the ballerina	1	1	0	0	[]	[]
455	13	1z881a6t20190407	1	4.205	16.4425	push	AI	A	I	1	The chef push the clown.	The cowboy pushes the swimmer	1	1	0	0	[]	[]
456	13	1z881a6t20190407	1	3.7675	21.76583333	push	PI	P	I	0	The monk is pushen by the policeman.	The ballerina is pushed by the cowboy	0	0	0	0	[]	[]
457	13	1z881a6t20190407	1	2.965833333	22.15333333	punch	AC	A	C	0	The cowboy punches the nun.	The monk is punched by the artist	0	0	0	0	[]	[]
458	13	1z881a6t20190407	1	1.873333333	18.86166667	follow	PC	P	C	0	The ballerina is followed by the pirate.	The nun follows the boxer	1	1	0	0	[]	[]
459	13	1z881a6t20190407	1	2.395	12.28416667	kiss	AC	A	C	1	The artist kisses the ballerina.	The nun kisses the boxer	1	1	0	0	[]	[]
460	13	1z881a6t20190407	1	2.744166667	17.51666667	scold	PC	P	C	0	The monk is scolded by the swimmer.	The professor scolds the soldier	1	1	0	0	[]	[]
461	13	1z881a6t20190407	1	2.925833333	18.23416667	chase	AC	A	C	1	The nun chases the sailor.	The policeman chases the robber	1	1	0	0	[]	[]
462	13	1z881a6t20190407	1	2.6325	20.38083333	slap	PC	P	C	1	The clown is slapped by the policeman.	The cowboy slaps the sailor	1	1	0	0	[]	[]
463	13	1z881a6t20190407	1	2.156666667	15.95833333	slap	AC	A	C	1	The cowboy slaps the professor.	The policeman slaps the swimmer	1	1	0	0	[]	[]
464	13	1z881a6t20190407	1	2.050833333	15.55	slap	PC	P	C	0	The nurse is slapped by the policeman.	The cowboy slaps the ballerina	1	1	0	0	[]	[]
465	13	1z881a6t20190407	1	1.808333333	18.035	chase	AC	A	C	0	The policeman chases the robber.	The policeman chases the swimmer	1	1	0	0	[]	[]
466	13	1z881a6t20190407	1	2.925	17.28583333	kick	PI	P	I	0	The clown is kicken by the nun.	The robber is kicked by the waitress	0	0	0	0	[]	[]
467	13	1z881a6t20190407	1	2.43	14.19833333	scold	AC	A	C	0	The waitress scolds the boxer.	The policeman scolds the ballerina	1	1	0	0	[]	[]
468	13	1z881a6t20190407	1	3.813333333	17.64333333	touch	PI	P	I	1	The doctor is touchen by the waitress.	The clown is touched by the sailor	0	0	0	0	[]	[]
469	14	2hfaebuc20190413	0	4.8925	101.2316667	punch	AC	A	C	0	The cowboy punches the nun.	He punched him on his stomach	1		1	1	["TYPOGRAPHY"]	["Possible typo: you repeated a whitespace"]
470	14	2hfaebuc20190413	0	20.61833333	32.29833333	kick	PI	P	I	0	The clown is kicken by the nun.	The girl is kicked the boy's leg	0	0	1	0	[]	[]
471	14	2hfaebuc20190413	0	18.5575	25.21833333	kiss	AC	A	C	0	The pirate kisses the clown.	The lady is kissing the soldier in his cheeks	1	1	0	0	[]	[]
472	14	2hfaebuc20190413	1	15.5175	22.55416667	punch	PC	P	C	1	The ballerina is punched by the artist.	The cow boy punched the doctor	1	1	0	1	["MISC"]	["This word is normally spelled as one."]
473	14	2hfaebuc20190413	1	6.863333333	45.22333333	kiss	AC	A	C	1	The artist kisses the ballerina.	The nun is kissing the boxer in his lips	1	1	0	0	[]	[]
474	14	2hfaebuc20190413	1	7.624166667	23.37666667	slap	PC	P	C	0	The nurse is slapped by the policeman.	The cow boy slapped the girl	1	1	0	1	["MISC"]	["This word is normally spelled as one."]
475	14	2hfaebuc20190413	1	3.604166667	58.21833333	punch	AC	A	C	1	The cowboy punches the swimmer.	The man is punched on him the stomach	0	0	2	0	[]	[]
476	14	2hfaebuc20190413	1	20.31916667	20.92666667	scold	PC	P	C	1	The doctor is scolded by the professor.	The policeman scolded the boxer	1	1	0	0	[]	[]
477	14	2hfaebuc20190413	1	28.47333333	38.40333333	chase	AC	A	C	1	The nun chases the sailor.	The policeman chases the thief	1	1	0	0	[]	[]
478	14	2hfaebuc20190413	1	8.793333333	34.93916667	chase	PC	P	C	0	The swimmer is chased by the nun.	The lady is chased the doctor	0	0	1	0	[]	[]
479	14	2hfaebuc20190413	0	8.554166667	34.09916667	scold	AC	A	C	0	The waitress scolds the boxer.	The policemen scolds the ballerina	1	1	0	1	["GRAMMAR"]	["You should probably use \u201cscold\u201d."]
480	14	2hfaebuc20190413	1	8.944166667	79.45166667	chase	PC	P	C	1	The monk is chased by the policeman.	The thief is chased by the robber	0	0	0	1	["TYPOGRAPHY"]	["Possible typo: you repeated a whitespace"]
481	14	2hfaebuc20190413	1	2.296666667	13.68666667	pull	AI	A	I	1	The boxer pull the soldier.	The robber pull the ballerina	1	1	1	1	["GRAMMAR"]	["Possible agreement error - use third-person verb forms for singular and mass nouns: \u201cpulls\u201d."]
482	14	2hfaebuc20190413	1	12.25916667	14.25666667	follow	PC	P	C	1	The ballerina is followed by the pirate.	The nun is followed by the soldier	0	0	0	0	[]	[]
483	14	2hfaebuc20190413	1	8.611666667	13.90416667	tickle	AI	A	I	0	The soldier tickle the boxer.	The lady tickle the doctor	1	1	1	0	[]	[]
484	14	2hfaebuc20190413	1	5.406666667	11.68416667	follow	PC	P	C	0	The ballerina is followed by the pirate.	The nun is followed by the boxer	0	0	0	0	[]	[]
485	14	2hfaebuc20190413	1	2.24	14.50333333	follow	AC	A	C	0	The nun follows the cowboy.	The pirate is followed by the doctor	0	0	0	0	[]	[]
486	14	2hfaebuc20190413	1	3.320833333	22.91083333	shot	PI	P	I	1	The ballerina is shooted by the artist.	The swimmer is shootted by the chef	0	0	1	1	["TYPOS"]	["Possible spelling mistake found."]
487	14	2hfaebuc20190413	1	2.423333333	17.05916667	follow	AC	A	C	1	The nun follows the doctor.	The pirate follows the policeman	1	1	0	0	[]	[]
488	14	2hfaebuc20190413	1	2.054166667	14.53166667	punch	PC	P	C	0	The policeman is punched by the artist.	The cow boy punches the ballerina	1	1	0	1	["MISC"]	["This word is normally spelled as one."]
489	14	2hfaebuc20190413	1	2.7375	16.21833333	chase	AC	A	C	0	The policeman chases the robber.	The swimmer chased by the policeman	0	0	1	0	[]	[]
490	14	2hfaebuc20190413	1	2.784166667	11.93666667	push	PI	P	I	0	The monk is pushen by the policeman.	The cowboy pushes the ballerina	1	1	0	0	[]	[]
491	14	2hfaebuc20190413	0	3.269166667	10.13166667	shoot	AI	A	I	0	The actress shoot the robber.	The chef shoots the boxer	1	1	0	0	[]	[]
492	14	2hfaebuc20190413	1	2.641666667	17.39166667	kiss	PC	P	C	1	The boxer is kissed by the artist.	The nun is kissing the ballerina's lips	1	1	0	0	[]	[]
493	14	2hfaebuc20190413	1	3.135833333	12.45666667	push	AI	A	I	1	The chef push the clown.	The cowboy pushes the swimmer	1	1	0	0	[]	[]
494	14	2hfaebuc20190413	1	3.3525	10.91083333	tickle	PI	P	I	1	The robber is ticklen by the soldier.	The lady tickling the monk	1	1	1	0	[]	[]
495	14	2hfaebuc20190413	1	2.370833333	11.44416667	slap	AC	A	C	1	The cowboy slaps the professor.	The policeman slaps the swimmer	1	1	0	0	[]	[]
496	14	2hfaebuc20190413	1	21.2475	13.89583333	slap	PC	P	C	1	The clown is slapped by the policeman.	The cowboy slaps the boy	1	1	0	0	[]	[]
497	14	2hfaebuc20190413	0	12.29833333	26.84416667	touch	AI	A	I	0	The waitress touch the professor.	The captain touch the swimmer	1	1	1	1	["GRAMMAR"]	["Possible agreement error - use third-person verb forms for singular and mass nouns: \u201ctouches\u201d."]
498	14	2hfaebuc20190413	1	2.525	13.53916667	touch	PI	P	I	1	The doctor is touchen by the waitress.	The clown is touched by the captain	0	0	0	0	[]	[]
499	14	2hfaebuc20190413	1	3.119166667	14.96916667	kick	AI	A	I	1	The policeman kick the boxer.	The clown is kicked by the waitress	0	0	0	0	[]	[]
500	14	2hfaebuc20190413	0	23.7175	23.24333333	pull	PI	P	I	0	The waitress is pullen by the pirate.	The clown is pulled by the boxer	0	0	0	0	[]	[]
501	14	2hfaebuc20190413	1	2.404166667	14.97333333	slap	AC	A	C	0	The cowboy slaps the ballerina.	The policeman slaps the boxer	1	1	0	0	[]	[]
502	14	2hfaebuc20190413	1	2.545833333	12.43916667	scold	PC	P	C	0	The monk is scolded by the swimmer.	The soldier is scolded by the professor	0	0	0	0	[]	[]
503	14	2hfaebuc20190413	1	2.654166667	29.11083333	scold	AC	A	C	1	The policeman scolds the doctor.	The professor scolds the captain	1	1	0	0	[]	[]
504	14	2hfaebuc20190413	1	2.104166667	13.03833333	kiss	PC	P	C	0	The monk is kissed by the swimmer.	The artist kissed the clown	1	1	0	0	[]	[]
505	15	2rfhjm7d20190406	0	2.685833333	9.7125	touch	AI	A	I	0	The waitress touch the professor.	The sailor touches the swimmer	1	1	0	0	[]	[]
506	15	2rfhjm7d20190406	0	3.011666667	7.308333333	touch	PI	P	I	1	The doctor is touchen by the waitress.	The sailor is touching the clown	1	1	0	0	[]	[]
507	15	2rfhjm7d20190406	1	4.019166667	6.525	pull	AI	A	I	1	The boxer pull the soldier.	The pirate pulls the ballerina	1	1	0	0	[]	[]
508	15	2rfhjm7d20190406	1	1.908333333	7.844166667	pull	PI	P	I	0	The waitress is pullen by the pirate.	The boxer is pulling the clown	1	1	0	0	[]	[]
509	15	2rfhjm7d20190406	1	2.089166667	6.315833333	tickle	AI	A	I	0	The soldier tickle the boxer.	The waitress tickles the doctor	1	1	0	0	[]	[]
510	15	2rfhjm7d20190406	1	1.7775	8.165	slap	PC	P	C	1	The clown is slapped by the policeman.	The cowboy slapped the sailor	1	1	0	0	[]	[]
511	15	2rfhjm7d20190406	1	1.656666667	7.689166667	follow	AC	A	C	1	The nun follows the doctor.	The pirate followed the sailor	1	1	0	0	[]	[]
512	15	2rfhjm7d20190406	1	1.834166667	7.300833333	punch	PC	P	C	1	The ballerina is punched by the artist.	the cowboy punches the doctor	1	1	0	0	[]	[]
513	15	2rfhjm7d20190406	1	2.195	6.315833333	kiss	AC	A	C	1	The artist kisses the ballerina.	The nun kissed the boxer	1	1	0	0	[]	[]
514	15	2rfhjm7d20190406	1	2.52	9.31	slap	PC	P	C	0	The nurse is slapped by the policeman.	The cowboy slapped the ballerina	1	1	0	0	[]	[]
515	15	2rfhjm7d20190406	1	2.015	7.975833333	slap	AC	A	C	0	The cowboy slaps the ballerina.	The boxer was slapped by the policeman	0	0	0	0	[]	[]
516	15	2rfhjm7d20190406	0	2.120833333	9.2925	shot	PI	P	I	1	The ballerina is shooted by the artist.	The cook shoots the swimmer	1	1	0	0	[]	[]
517	15	2rfhjm7d20190406	1	1.564166667	7.391666667	kiss	AC	A	C	0	The pirate kisses the clown.	the artist kissed the soldier	1	1	0	0	[]	[]
518	15	2rfhjm7d20190406	1	1.245	7.526666667	punch	PC	P	C	0	The policeman is punched by the artist.	the cowboy punched the ballerina	1	1	0	0	[]	[]
519	15	2rfhjm7d20190406	1	1.464166667	9.589166667	scold	AC	A	C	1	The policeman scolds the doctor.	The professor scolded the sailor	1	1	0	0	[]	[]
520	15	2rfhjm7d20190406	1	2.258333333	10.39666667	push	PI	P	I	0	The monk is pushen by the policeman.	The ballerina was pushed by the cowboy	0	0	2	0	[]	[]
521	15	2rfhjm7d20190406	1	1.503333333	7.608333333	scold	AC	A	C	0	The waitress scolds the boxer.	The policeman scolds the ballerina	1	1	0	0	[]	[]
522	15	2rfhjm7d20190406	1	1.816666667	6.395833333	follow	PC	P	C	0	The ballerina is followed by the pirate.	The nun followed the boxer	1	1	0	0	[]	[]
523	15	2rfhjm7d20190406	0	2.713333333	7.235	push	AI	A	I	1	The chef push the clown.	The cowboy pushed the swimmer	1	1	0	0	[]	[]
524	15	2rfhjm7d20190406	1	1.816666667	6.865	chase	PC	P	C	0	The swimmer is chased by the nun.	The doctor is chased by the waitress	0	0	0	0	[]	[]
525	15	2rfhjm7d20190406	1	1.634166667	6.948333333	punch	AC	A	C	0	The cowboy punches the nun.	The artist punched the monk	1	1	0	0	[]	[]
526	15	2rfhjm7d20190406	1	1.626666667	7.038333333	chase	PC	P	C	1	The monk is chased by the policeman.	The robber is chased by the pirate	0	0	0	0	[]	[]
527	15	2rfhjm7d20190406	0	1.975	9.111666667	kick	AI	A	I	1	The policeman kick the boxer.	The waitress kicked the clown	1	1	0	0	[]	[]
528	15	2rfhjm7d20190406	1	1.274166667	6.901666667	kiss	PC	P	C	1	The boxer is kissed by the artist.	The nun kisses the ballerina	1	1	0	0	[]	[]
529	15	2rfhjm7d20190406	1	2.405	7.215	shoot	AI	A	I	0	The actress shoot the robber.	The chef shoots the boxer	1	1	0	0	[]	[]
530	15	2rfhjm7d20190406	1	1.544166667	6.663333333	kick	PI	P	I	0	The clown is kicken by the nun.	The robber is kicked by the waitress	0	0	0	0	[]	[]
531	15	2rfhjm7d20190406	1	1.453333333	7.4025	follow	AC	A	C	0	The nun follows the cowboy.	The pirate follows the doctor	1	1	0	0	[]	[]
532	15	2rfhjm7d20190406	1	1.543333333	7.108333333	scold	PC	P	C	0	The monk is scolded by the swimmer.	The soldier is scolded by the professor	0	0	0	0	[]	[]
533	15	2rfhjm7d20190406	1	1.170833333	6.350833333	punch	AC	A	C	1	The cowboy punches the swimmer.	The artist punches the clown	1	1	0	0	[]	[]
534	15	2rfhjm7d20190406	1	1.17	6.6175	kiss	PC	P	C	0	The monk is kissed by the swimmer.	The clown is kissed by the artist	0	0	0	0	[]	[]
535	15	2rfhjm7d20190406	1	1.514166667	8.361666667	slap	AC	A	C	1	The cowboy slaps the professor.	The policeman slaps the swimmer	1	1	0	0	[]	[]
536	15	2rfhjm7d20190406	1	7.2025	7.490833333	scold	PC	P	C	1	The doctor is scolded by the professor.	The policeman scolds the boxer	1	1	0	0	[]	[]
537	15	2rfhjm7d20190406	1	1.259166667	6.398333333	chase	AC	A	C	1	The nun chases the sailor.	The policeman chases the robber	1	1	0	0	[]	[]
538	15	2rfhjm7d20190406	0	1.611666667	6.809166667	tickle	PI	P	I	1	The robber is ticklen by the soldier.	The waitress tickles the monk	1	1	0	0	[]	[]
539	15	2rfhjm7d20190406	1	1.325	7.348333333	chase	AC	A	C	0	The policeman chases the robber.	The policeman chases the swimmer	1	1	0	0	[]	[]
540	15	2rfhjm7d20190406	1	1.611666667	7.880833333	follow	PC	P	C	1	The ballerina is followed by the pirate.	The nun followed the soldier	1	1	0	0	[]	[]
541	16	2rlksaoz20190406	1	4.111666667	11.60666667	kick	AI	A	I	1	The policeman kick the boxer.	the maid kicked the clown	1	1	0	0	[]	[]
542	16	2rlksaoz20190406	1	2.256666667	11.59333333	scold	PC	P	C	0	The monk is scolded by the swimmer.	the soldier was scolded by the teacher	0	0	0	0	[]	[]
543	16	2rlksaoz20190406	1	2.074166667	6.225833333	slap	AC	A	C	0	The cowboy slaps the ballerina.	the police slapped the boxer	1	1	0	0	[]	[]
544	16	2rlksaoz20190406	1	1.759166667	6.900833333	follow	PC	P	C	0	The ballerina is followed by the pirate.	the nun followed the boxer	1	1	0	0	[]	[]
545	16	2rlksaoz20190406	1	1.965	5.788333333	chase	AC	A	C	0	The policeman chases the robber.	the police chases the swimmer	1	1	0	0	[]	[]
546	16	2rlksaoz20190406	1	2.044166667	3.953333333	kick	PI	P	I	0	The clown is kicken by the nun.	the maid kicked the robber	1	1	0	0	[]	[]
547	16	2rlksaoz20190406	1	2.590833333	4.945833333	push	AI	A	I	1	The chef push the clown.	the cowbow pushed the swimmer	1	1	0	1	["TYPOS"]	["Possible spelling mistake found."]
548	16	2rlksaoz20190406	1	3.805833333	5.375	push	PI	P	I	0	The monk is pushen by the policeman.	the cowbow pushed the ballerina	1	1	0	1	["TYPOS"]	["Possible spelling mistake found."]
549	16	2rlksaoz20190406	1	2.599166667	3.6775	kiss	AC	A	C	1	The artist kisses the ballerina.	the nun kisses the boxer	1	1	0	0	[]	[]
550	16	2rlksaoz20190406	1	1.998333333	4.693333333	chase	PC	P	C	1	The monk is chased by the policeman.	the pirate chases the robber	1	1	0	0	[]	[]
551	16	2rlksaoz20190406	1	1.8825	4.695	tickle	AI	A	I	0	The soldier tickle the boxer.	the maid tickles the doctor	1	1	0	0	[]	[]
552	16	2rlksaoz20190406	0	2.188333333	6.114166667	shot	PI	P	I	1	The ballerina is shooted by the artist.	the chef shoots the swimmer	1	1	0	0	[]	[]
553	16	2rlksaoz20190406	1	1.8575	3.6025	punch	AC	A	C	1	The cowboy punches the swimmer.	the artist punches the clown	1	1	0	0	[]	[]
554	16	2rlksaoz20190406	1	3.514166667	3.7875	kiss	PC	P	C	1	The boxer is kissed by the artist.	the nun kisses the ballerina	1	1	0	0	[]	[]
555	16	2rlksaoz20190406	1	2.368333333	6.751666667	scold	AC	A	C	0	The waitress scolds the boxer.	the police scolds the ballerina	1	1	0	0	[]	[]
556	16	2rlksaoz20190406	1	1.673333333	3.878333333	punch	PC	P	C	1	The ballerina is punched by the artist.	the cowboy punches the doctor	1	1	0	0	[]	[]
557	16	2rlksaoz20190406	1	1.483333333	4.228333333	scold	AC	A	C	1	The policeman scolds the doctor.	the teacher scolds the sailor	1	1	0	0	[]	[]
558	16	2rlksaoz20190406	1	1.4525	7.2325	punch	PC	P	C	0	The policeman is punched by the artist.	the cowboy punches the ballerina	1	1	0	0	[]	[]
559	16	2rlksaoz20190406	1	1.965	4.128333333	follow	AC	A	C	1	The nun follows the doctor.	the pirate follows the sailor	1	1	0	0	[]	[]
560	16	2rlksaoz20190406	1	1.514166667	3.804166667	chase	PC	P	C	0	The swimmer is chased by the nun.	the maid chases the doctor	1	1	0	0	[]	[]
561	16	2rlksaoz20190406	1	1.67	3.4975	shoot	AI	A	I	0	The actress shoot the robber.	the chef shoots the boxer	1	1	0	0	[]	[]
562	16	2rlksaoz20190406	1	1.731666667	4.706666667	follow	PC	P	C	1	The ballerina is followed by the pirate.	the nun follows the soldier	1	1	0	0	[]	[]
563	16	2rlksaoz20190406	1	2.89	4.825	slap	AC	A	C	1	The cowboy slaps the professor.	the police slapped the swimmer	1	1	0	0	[]	[]
564	16	2rlksaoz20190406	1	1.2825	3.420833333	pull	PI	P	I	0	The waitress is pullen by the pirate.	the boxer pulls the clown	1	1	0	0	[]	[]
565	16	2rlksaoz20190406	1	3.316666667	4.0675	touch	AI	A	I	0	The waitress touch the professor.	the sailor touched the swimmer	1	1	0	0	[]	[]
566	16	2rlksaoz20190406	1	2.478333333	7.97	slap	PC	P	C	1	The clown is slapped by the policeman.	the cowboy slapped the sailor	1	1	0	0	[]	[]
567	16	2rlksaoz20190406	1	6.299166667	3.8625	chase	AC	A	C	1	The nun chases the sailor.	the police chases the robber	1	1	0	0	[]	[]
568	16	2rlksaoz20190406	1	0.879166667	4.429166667	slap	PC	P	C	0	The nurse is slapped by the policeman.	the cowboy slapped the dancer	1	1	0	0	[]	[]
569	16	2rlksaoz20190406	1	1.199166667	7.171666667	kiss	AC	A	C	0	The pirate kisses the clown.	the artist kisses the soldier	1	1	0	0	[]	[]
570	16	2rlksaoz20190406	0	2.734166667	3.533333333	touch	PI	P	I	1	The doctor is touchen by the waitress.	the sailor touches the clown	1	1	0	0	[]	[]
571	16	2rlksaoz20190406	1	1.185833333	4.869166667	follow	AC	A	C	0	The nun follows the cowboy.	the pirate follows the doctor	1	1	0	0	[]	[]
572	16	2rlksaoz20190406	1	1.5225	5.3325	scold	PC	P	C	1	The doctor is scolded by the professor.	the police scolded the boxer	1	1	0	0	[]	[]
573	16	2rlksaoz20190406	1	1.883333333	5.755	punch	AC	A	C	0	The cowboy punches the nun.	the artist punches the monk	1	1	0	0	[]	[]
574	16	2rlksaoz20190406	0	1.816666667	4.241666667	tickle	PI	P	I	1	The robber is ticklen by the soldier.	the waitress tickles the monk	1	1	0	0	[]	[]
575	16	2rlksaoz20190406	1	1.985	4.0725	pull	AI	A	I	1	The boxer pull the soldier.	the pirate pulls the ballerina	1	1	0	0	[]	[]
576	16	2rlksaoz20190406	1	1.750833333	8.37	kiss	PC	P	C	0	The monk is kissed by the swimmer.	the artist kisses the clown	1	1	0	0	[]	[]
577	17	2vldq1hz20190413	1	5.5575	40.7425	push	AI	A	I	1	The chef push the clown.	The man PUSH the poor guy	1	1	1	0	[]	[]
578	17	2vldq1hz20190413	1	17.045	33.69916667	follow	PC	P	C	1	The ballerina is followed by the pirate.	the soldier is followed by the Father	0	0	0	0	[]	[]
579	17	2vldq1hz20190413	0	6.679166667	71.42833333	tickle	AI	A	I	0	The soldier tickle the boxer.	The lady tickle the Doctor	1	1	1	0	[]	[]
580	17	2vldq1hz20190413	1	13.485	53.65416667	kiss	PC	P	C	1	The boxer is kissed by the artist.	The ballerina is kissed by the mother	0	0	0	0	[]	[]
581	17	2vldq1hz20190413	1	9.558333333	44.66	pull	AI	A	I	1	The boxer pull the soldier.	The pirate pull the ballerina	1	1	1	0	[]	[]
582	17	2vldq1hz20190413	0	8.056666667	30.1325	push	PI	P	I	0	The monk is pushen by the policeman.	The pirate push the ballerina	1	1	1	0	[]	[]
583	17	2vldq1hz20190413	1	9.031666667	31.44083333	chase	AC	A	C	1	The nun chases the sailor.	The policeman chases the thief	1	1	0	0	[]	[]
584	17	2vldq1hz20190413	0	13.48833333	54.01333333	scold	PC	P	C	0	The monk is scolded by the swimmer.	The soldier is scolded by the teacher	0	0	0	1	["TYPOGRAPHY"]	["Possible typo: you repeated a whitespace"]
585	17	2vldq1hz20190413	0	19.3525	48.24416667	slap	AC	A	C	0	The cowboy slaps the ballerina.	The swimmer slap the boxer	1	1	1	0	[]	[]
586	17	2vldq1hz20190413	1	13.86083333	61.935	punch	PC	P	C	0	The policeman is punched by the artist.	The cowboy punch the ballerina	1	1	1	1	["GRAMMAR"]	["Possible agreement error - use third-person verb forms for singular and mass nouns: \u201cpunches\u201d."]
587	17	2vldq1hz20190413	1	19.82583333	60.9775	follow	AC	A	C	0	The nun follows the cowboy.	The pirate follows the Doctor	1	1	0	0	[]	[]
588	17	2vldq1hz20190413	1	25.83333333	46.57916667	shot	PI	P	I	1	The ballerina is shooted by the artist.	The cowboy shooted by the chef	0	0	1	2	["TYPOS", "TYPOGRAPHY"]	["Possible spelling mistake. Did you mean \u201cshot\u201d, the past tense form of the verb \u2018shoot\u2019?", "Possible typo: you repeated a whitespace"]
589	17	2vldq1hz20190413	1	12.3975	25.17333333	shoot	AI	A	I	0	The actress shoot the robber.	The chef shoot the boxer	1	1	1	0	[]	[]
590	17	2vldq1hz20190413	1	9.058333333	34.05333333	touch	PI	P	I	1	The doctor is touchen by the waitress.	a mad man touched by the policeman	0	0	1	0	[]	[]
591	17	2vldq1hz20190413	1	7.611666667	44.43166667	scold	AC	A	C	0	The waitress scolds the boxer.	a ballerina scold by the soldier	0	0	1	0	[]	[]
592	17	2vldq1hz20190413	1	19.64583333	20.50083333	pull	PI	P	I	0	The waitress is pullen by the pirate.	a mad man pulled by the boxer	0	0	1	0	[]	[]
593	17	2vldq1hz20190413	0	11.06083333	27.19	scold	AC	A	C	1	The policeman scolds the doctor.	a police man scold by the teacher	0	0	1	0	[]	[]
594	17	2vldq1hz20190413	1	8.483333333	54.31833333	tickle	PI	P	I	1	The robber is ticklen by the soldier.	a monk is tickle by the waitress	0	0	1	1	["GRAMMAR"]	["Consider using either the past participle \u201ctickled\u201d or the present participle \u201ctickling\u201d here."]
595	17	2vldq1hz20190413	1	9.638333333	36.62666667	kiss	AC	A	C	1	The artist kisses the ballerina.	the nun kisses the boxer	1	1	0	0	[]	[]
596	17	2vldq1hz20190413	1	7.166666667	22.99083333	kiss	PC	P	C	0	The monk is kissed by the swimmer.	a mad man is kissed by the artist	0	0	0	0	[]	[]
597	17	2vldq1hz20190413	1	11.12333333	19.45083333	punch	AC	A	C	0	The cowboy punches the nun.	The artist punches the monk	1	1	0	0	[]	[]
598	17	2vldq1hz20190413	1	8.541666667	18.1925	scold	PC	P	C	1	The doctor is scolded by the professor.	The boxer scold by the soldier	1	0	1	0	[]	[]
599	17	2vldq1hz20190413	1	3.588333333	32.13	chase	AC	A	C	0	The policeman chases the robber.	The soldier chase the swimmer	1	1	1	0	[]	[]
600	17	2vldq1hz20190413	1	6.651666667	30.7525	chase	PC	P	C	1	The monk is chased by the policeman.	The robber is chased by the pirate	0	0	0	0	[]	[]
601	17	2vldq1hz20190413	1	2.7675	33.60833333	slap	AC	A	C	1	The cowboy slaps the professor.	The soldier slaps the swimmer	1	1	0	0	[]	[]
602	17	2vldq1hz20190413	1	23.35583333	22.15416667	slap	PC	P	C	1	The clown is slapped by the policeman.	The policeman is slapped by the cowboy	0	0	0	0	[]	[]
603	17	2vldq1hz20190413	1	5.905	14.61833333	kiss	AC	A	C	0	The pirate kisses the clown.	The soldier is kissed by the artist	0	0	0	0	[]	[]
604	17	2vldq1hz20190413	1	3.755	18.27416667	follow	PC	P	C	0	The ballerina is followed by the pirate.	The boxer followed by the nun	1	0	1	0	[]	[]
605	17	2vldq1hz20190413	1	3.806666667	12.04666667	touch	AI	A	I	0	The waitress touch the professor.	The policeman touched the swimmer	1	1	0	0	[]	[]
606	17	2vldq1hz20190413	1	6.089166667	17.7525	slap	PC	P	C	0	The nurse is slapped by the policeman.	The ballerina is slapped by the cowboy	0	0	0	0	[]	[]
607	17	2vldq1hz20190413	1	3.3225	15.455	kick	AI	A	I	1	The policeman kick the boxer.	The waitress kick the clown	1	1	1	1	["GRAMMAR"]	["Possible agreement error - use third-person verb forms for singular and mass nouns: \u201ckicks\u201d."]
608	17	2vldq1hz20190413	1	3.4675	16.85416667	chase	PC	P	C	0	The swimmer is chased by the nun.	The doctor is chased by the waitress	0	0	0	0	[]	[]
609	17	2vldq1hz20190413	1	2.855	10.50666667	punch	AC	A	C	1	The cowboy punches the swimmer.	The artist punch the clown	1	1	1	1	["GRAMMAR"]	["Possible agreement error - use third-person verb forms for singular and mass nouns: \u201cpunches\u201d."]
610	17	2vldq1hz20190413	1	5.173333333	21.8775	punch	PC	P	C	1	The ballerina is punched by the artist.	The doctor punched by the cowboy	1	0	1	0	[]	[]
611	17	2vldq1hz20190413	1	2.509166667	17.78	follow	AC	A	C	1	The nun follows the doctor.	the pirate follow the policeman	1	1	1	0	[]	[]
612	17	2vldq1hz20190413	1	3.4575	17.51	kick	PI	P	I	0	The clown is kicken by the nun.	The robber is kicked by the waitress	0	0	0	0	[]	[]
613	18	3w1eofw520190406	1	5.145	9.191666667	pull	AI	A	I	1	The boxer pull the soldier.	The pirate pull the ballerina.	1	1	1	0	[]	[]
614	18	3w1eofw520190406	1	4.52	8.063333333	pull	PI	P	I	0	The waitress is pullen by the pirate.	The boxer pull the clown.	1	1	1	0	[]	[]
615	18	3w1eofw520190406	1	2.8725	10.13416667	push	AI	A	I	1	The chef push the clown.	The cowboy push the swimmer.	1	1	1	1	["GRAMMAR"]	["Possible agreement error - use third-person verb forms for singular and mass nouns: \u201cpushes\u201d."]
616	18	3w1eofw520190406	1	4.369166667	20.93583333	kiss	PC	P	C	0	The monk is kissed by the swimmer.	The painter kiss the clown.	1	1	1	0	[]	[]
617	18	3w1eofw520190406	1	5.125833333	9.755	punch	AC	A	C	1	The cowboy punches the swimmer.	The painter punch the clown.	1	1	1	1	["GRAMMAR"]	["Possible agreement error - use third-person verb forms for singular and mass nouns: \u201cpunches\u201d."]
618	18	3w1eofw520190406	1	3.166666667	10.0375	kick	PI	P	I	0	The clown is kicken by the nun.	The waitress kick the robber.	1	1	1	1	["GRAMMAR"]	["Possible agreement error - use third-person verb forms for singular and mass nouns: \u201ckicks\u201d."]
619	18	3w1eofw520190406	1	7.094166667	20.35916667	chase	AC	A	C	0	The policeman chases the robber.	The police chase the swimmer.	1	1	1	0	[]	[]
620	18	3w1eofw520190406	1	5.961666667	19.37416667	chase	PC	P	C	1	The monk is chased by the policeman.	The pirate chase the robber.	1	1	1	0	[]	[]
621	18	3w1eofw520190406	1	2.066666667	7.6375	slap	AC	A	C	1	The cowboy slaps the professor.	The police slap the swimmer.	1	1	1	0	[]	[]
622	18	3w1eofw520190406	0	3.3225	8.22	scold	PC	P	C	1	The doctor is scolded by the professor.	The police scold the boxer.	1	1	1	0	[]	[]
623	18	3w1eofw520190406	0	2.0175	8.15	kiss	AC	A	C	1	The artist kisses the ballerina.	The nun kiss the boxer.	1	1	1	0	[]	[]
624	18	3w1eofw520190406	1	4.8325	9.234166667	follow	PC	P	C	0	The ballerina is followed by the pirate.	The nun follow the boxer.	1	1	1	0	[]	[]
625	18	3w1eofw520190406	1	2.1325	9.9125	follow	AC	A	C	1	The nun follows the doctor.	The pirate follow the sailor.	1	1	1	0	[]	[]
626	18	3w1eofw520190406	1	4.008333333	12.58333333	follow	PC	P	C	1	The ballerina is followed by the pirate.	The nun follow the solider.	1	1	1	0	[]	[]
627	18	3w1eofw520190406	1	2.020833333	9.349166667	scold	AC	A	C	1	The policeman scolds the doctor.	The professor scold the sailor.	1	1	1	0	[]	[]
628	18	3w1eofw520190406	0	6.864166667	10.81083333	shot	PI	P	I	1	The ballerina is shooted by the artist.	The chef shoot the swimmer.	1	1	1	0	[]	[]
629	18	3w1eofw520190406	1	14.60333333	16.975	scold	AC	A	C	0	The waitress scolds the boxer.	The police scold the ballerina.	1	1	1	0	[]	[]
630	18	3w1eofw520190406	1	5.330833333	7.975833333	punch	PC	P	C	1	The ballerina is punched by the artist.	The cowboy punch the doctor.	1	1	1	1	["GRAMMAR"]	["Possible agreement error - use third-person verb forms for singular and mass nouns: \u201cpunches\u201d."]
631	18	3w1eofw520190406	0	3.571666667	18.53416667	slap	AC	A	C	0	The cowboy slaps the ballerina.	The police slap the boxer.	1	1	1	0	[]	[]
632	18	3w1eofw520190406	0	8.145833333	6.149166667	touch	PI	P	I	1	The doctor is touchen by the waitress.	The sailor touch the clown	1	1	1	1	["GRAMMAR"]	["Possible agreement error - use third-person verb forms for singular and mass nouns: \u201ctouches\u201d."]
633	18	3w1eofw520190406	0	2.680833333	6.87	shoot	AI	A	I	0	The actress shoot the robber.	The chef shoot the boxer.	1	1	1	0	[]	[]
634	18	3w1eofw520190406	1	3.961666667	9.535	chase	PC	P	C	0	The swimmer is chased by the nun.	The nurse chase the doctor.	1	1	1	0	[]	[]
635	18	3w1eofw520190406	1	2.1625	7.273333333	kick	AI	A	I	1	The policeman kick the boxer.	The waitress kick the clown.	1	1	1	1	["GRAMMAR"]	["Possible agreement error - use third-person verb forms for singular and mass nouns: \u201ckicks\u201d."]
636	18	3w1eofw520190406	0	1.016666667	11.89333333	tickle	PI	P	I	1	The robber is ticklen by the soldier.	The waitress tickle the priest.	1	1	1	0	[]	[]
637	18	3w1eofw520190406	0	3.535	6.474166667	touch	AI	A	I	0	The waitress touch the professor.	The sailor touch the swimmer.	1	1	1	1	["GRAMMAR"]	["Possible agreement error - use third-person verb forms for singular and mass nouns: \u201ctouches\u201d."]
638	18	3w1eofw520190406	1	7.3475	9.471666667	punch	PC	P	C	0	The policeman is punched by the artist.	The cowboy punch the ballerina.	1	1	1	1	["GRAMMAR"]	["Possible agreement error - use third-person verb forms for singular and mass nouns: \u201cpunches\u201d."]
639	18	3w1eofw520190406	0	2.774166667	7.499166667	kiss	AC	A	C	0	The pirate kisses the clown.	The painter kiss the solider.	1	1	1	0	[]	[]
640	18	3w1eofw520190406	0	2.399166667	7.215833333	slap	PC	P	C	1	The clown is slapped by the policeman.	The cowboy slap the sailor.	1	1	1	0	[]	[]
641	18	3w1eofw520190406	0	4.5775	15.66083333	follow	AC	A	C	0	The nun follows the cowboy.	The pirate follow the doctor.	1	1	1	0	[]	[]
642	18	3w1eofw520190406	0	6.308333333	12.83333333	kiss	PC	P	C	1	The boxer is kissed by the artist.	The nun kiss the ballerina.	1	1	1	0	[]	[]
643	18	3w1eofw520190406	0	2.299166667	11.86333333	punch	AC	A	C	0	The cowboy punches the nun.	The painter punch the priest.	1	1	1	1	["GRAMMAR"]	["Possible agreement error - use third-person verb forms for singular and mass nouns: \u201cpunches\u201d."]
644	18	3w1eofw520190406	1	2.414166667	8.396666667	slap	PC	P	C	0	The nurse is slapped by the policeman.	The cowboy slap the ballerina.	1	1	1	0	[]	[]
645	18	3w1eofw520190406	1	5.645833333	7.991666667	chase	AC	A	C	1	The nun chases the sailor.	The police chase the robber.	1	1	1	0	[]	[]
646	18	3w1eofw520190406	1	6.0325	11.49	scold	PC	P	C	0	The monk is scolded by the swimmer.	The professor scold the solider.	1	1	1	0	[]	[]
647	18	3w1eofw520190406	0	1.874166667	14.74833333	tickle	AI	A	I	0	The soldier tickle the boxer.	The waitress tickle the doctor.	1	1	1	0	[]	[]
648	18	3w1eofw520190406	1	2.019166667	10.43333333	push	PI	P	I	0	The monk is pushen by the policeman.	The cowboy push the ballerina.	1	1	1	1	["GRAMMAR"]	["Possible agreement error - use third-person verb forms for singular and mass nouns: \u201cpushes\u201d."]
649	19	5d5ua1yj20190413	1	22.15916667	12.00666667	kick	AI	A	I	1	The policeman kick the boxer.					0	[]	[]
650	19	5d5ua1yj20190413	1	3.294166667	7.945	chase	PC	P	C	1	The monk is chased by the policeman.					0	[]	[]
651	19	5d5ua1yj20190413	1	0.0325	7.155833333	kiss	AC	A	C	1	The artist kisses the ballerina.					0	[]	[]
652	19	5d5ua1yj20190413	0	3.084166667	10.92166667	follow	PC	P	C	0	The ballerina is followed by the pirate.					0	[]	[]
653	19	5d5ua1yj20190413	0	6.45	14.80083333	chase	AC	A	C	0	The policeman chases the robber.	the man is chase by the policeman	0	0	1	1	["GRAMMAR"]	["Consider using either the past participle \u201cchased\u201d or the present participle \u201cchasing\u201d here."]
654	19	5d5ua1yj20190413	0	1.265833333	14.37416667	slap	PC	P	C	0	The nurse is slapped by the policeman.	the woman is slap by the man	0	0	1	0	[]	[]
655	19	5d5ua1yj20190413	0	2.893333333	15.45916667	follow	AC	A	C	0	The nun follows the cowboy.	the doctor is follow by the man	0	0	1	2	["TYPOGRAPHY", "GRAMMAR"]	["Possible typo: you repeated a whitespace", "Consider using either the past participle \u201cfollowed\u201d or the present participle \u201cfollowing\u201d here."]
656	19	5d5ua1yj20190413	0	7.915	16.8425	punch	PC	P	C	0	The policeman is punched by the artist.	the woman is punch by the man	0	0	1	0	[]	[]
657	19	5d5ua1yj20190413	1	3.806666667	15.57	chase	AC	A	C	1	The nun chases the sailor.	the policeman chase the robber	1	1	1	0	[]	[]
658	19	5d5ua1yj20190413	1	4.2025	33.05583333	punch	PC	P	C	1	The ballerina is punched by the artist.	the cowboy punch the Dr.	1	1	1	1	["GRAMMAR"]	["Possible agreement error - use third-person verb forms for singular and mass nouns: \u201cpunches\u201d."]
659	19	5d5ua1yj20190413	0	7.339166667	17.205	shoot	AI	A	I	0	The actress shoot the robber.	the bakery shoot the boxer	1	1	1	0	[]	[]
660	19	5d5ua1yj20190413	1	3.099166667	16.9475	scold	PC	P	C	1	The doctor is scolded by the professor.	the man is scold by the policeman	0	0	0	1	["GRAMMAR"]	["Consider using either the past participle \u201cscolded\u201d or the present participle \u201cscolding\u201d here."]
661	19	5d5ua1yj20190413	0	5.574166667	18.28666667	kiss	AC	A	C	0	The pirate kisses the clown.	the man is kiss by the woman	0	0	1	1	["GRAMMAR"]	["Consider using either the past participle \u201ckissed\u201d or the present participle \u201ckissing\u201d here."]
662	19	5d5ua1yj20190413	1	5.095833333	16.755	kiss	PC	P	C	1	The boxer is kissed by the artist.	the ballarira is kiss by the nun	0	0	1	1	["TYPOS"]	["Possible spelling mistake found."]
663	19	5d5ua1yj20190413	1	3.345833333	35.42833333	slap	AC	A	C	1	The cowboy slaps the professor.	the swimmer is slap by the policemen	0	0	1	0	[]	[]
664	19	5d5ua1yj20190413	1	6.076666667	20.49083333	kiss	PC	P	C	0	The monk is kissed by the swimmer.	the man is kiss by the woman	0	0	1	1	["GRAMMAR"]	["Consider using either the past participle \u201ckissed\u201d or the present participle \u201ckissing\u201d here."]
665	19	5d5ua1yj20190413	1	4.806666667	24.51	punch	AC	A	C	1	The cowboy punches the swimmer.	the dummy is punch by the man	0	0	1	0	[]	[]
666	19	5d5ua1yj20190413	1	3.031666667	19.25	shot	PI	P	I	1	The ballerina is shooted by the artist.	the swimmer is shoot by the baker	0	0	1	1	["GRAMMAR"]	["Consider using either the past participle \u201cshot\u201d or the present participle \u201cshooting\u201d here."]
667	19	5d5ua1yj20190413	1	2.654166667	18.56833333	follow	AC	A	C	1	The nun follows the doctor.	the cowboy follow the sailor	1	1	0	0	[]	[]
668	19	5d5ua1yj20190413	1	7.086666667	18.33416667	chase	PC	P	C	0	The swimmer is chased by the nun.	the doctor is chase by the cook	0	0	1	1	["GRAMMAR"]	["Consider using either the past participle \u201cchased\u201d or the present participle \u201cchasing\u201d here."]
669	19	5d5ua1yj20190413	1	3.973333333	18.21083333	pull	AI	A	I	1	The boxer pull the soldier.	the cowboy pull the ballarira	1	1	1	2	["GRAMMAR", "TYPOS"]	["Possible agreement error - use third-person verb forms for singular and mass nouns: \u201cpulls\u201d.", "Possible spelling mistake found."]
670	19	5d5ua1yj20190413	1	5.444166667	30.6975	push	PI	P	I	0	The monk is pushen by the policeman.	the ballariaria is push by the cowboy	0	0	1	2	["TYPOS", "TYPOGRAPHY"]	["Possible spelling mistake found.", "Possible typo: you repeated a whitespace"]
671	19	5d5ua1yj20190413	1	4.361666667	24.95916667	punch	AC	A	C	0	The cowboy punches the nun.	the monk is punch by the man	0	0	1	0	[]	[]
672	19	5d5ua1yj20190413	1	2.986666667	45.5575	scold	PC	P	C	0	The monk is scolded by the swimmer.	the man is scold by the priest	0	0	0	1	["GRAMMAR"]	["Consider using either the past participle \u201cscolded\u201d or the present participle \u201cscolding\u201d here."]
673	19	5d5ua1yj20190413	1	9.510833333	18.54083333	slap	AC	A	C	0	The cowboy slaps the ballerina.	the boxer is slap by the clown	0	0	1	0	[]	[]
674	19	5d5ua1yj20190413	1	9.139166667	22.75083333	slap	PC	P	C	1	The clown is slapped by the policeman.	the cowboy is slap by the sailor	0	0	1	0	[]	[]
675	19	5d5ua1yj20190413	1	5.3975	17.07583333	scold	AC	A	C	0	The waitress scolds the boxer.	the baliaria is scold by the policemen	0	0	1	1	["TYPOS"]	["Possible spelling mistake found."]
676	19	5d5ua1yj20190413	1	4.425833333	36.80583333	kick	PI	P	I	0	The clown is kicken by the nun.	the robber is kick by the cook	0	0	1	0	[]	[]
677	19	5d5ua1yj20190413	1	10.53416667	20.60166667	touch	AI	A	I	0	The waitress touch the professor.	the sailor touch the swimmer	1	1	1	1	["GRAMMAR"]	["Possible agreement error - use third-person verb forms for singular and mass nouns: \u201ctouches\u201d."]
678	19	5d5ua1yj20190413	1	5.966666667	26.94166667	follow	PC	P	C	1	The ballerina is followed by the pirate.	the policemen is follow by the nun	0	0	1	1	["GRAMMAR"]	["You should probably use: \u201care\u201d."]
679	19	5d5ua1yj20190413	1	7.353333333	25.73916667	scold	AC	A	C	1	The policeman scolds the doctor.	the sailor is scold by the priest	0	0	1	1	["GRAMMAR"]	["Consider using either the past participle \u201cscolded\u201d or the present participle \u201cscolding\u201d here."]
680	19	5d5ua1yj20190413	1	10.1625	19.55166667	pull	PI	P	I	0	The waitress is pullen by the pirate.	the clown is puled by the boxer	0	0	0	0	[]	[]
681	19	5d5ua1yj20190413	1	7.350833333	28.90416667	tickle	AI	A	I	0	The soldier tickle the boxer.	the doctor is tickle by the nurse	0	0	1	1	["GRAMMAR"]	["Consider using either the past participle \u201ctickled\u201d or the present participle \u201ctickling\u201d here."]
682	19	5d5ua1yj20190413	1	5.280833333	19.165	touch	PI	P	I	1	The doctor is touchen by the waitress.	the clow is touch by the sailor	0	0	1	1	["TYPOS"]	["Possible spelling mistake found."]
683	19	5d5ua1yj20190413	1	5.549166667	18.275	push	AI	A	I	1	The chef push the clown.	the cowboy push the man	1	1	1	1	["GRAMMAR"]	["Possible agreement error - use third-person verb forms for singular and mass nouns: \u201cpushes\u201d."]
684	19	5d5ua1yj20190413	1	4.530833333	19.51916667	tickle	PI	P	I	1	The robber is ticklen by the soldier.	the monk is tickle by the woman	1	1	1	1	["GRAMMAR"]	["Consider using either the past participle \u201ctickled\u201d or the present participle \u201ctickling\u201d here."]
685	20	5vp5cmbt20190413	0	12.745	8.75	tickle	AI	A	I	0	The soldier tickle the boxer.	maid tickle the doctor	1	1	1	1	["GRAMMAR"]	["Consider using third-person verb forms for singular and mass nouns: \u201ctickles\u201d."]
686	20	5vp5cmbt20190413	0	4.071666667	10.72833333	shot	PI	P	I	1	The ballerina is shooted by the artist.	the cook shoots the soldier	1	1	0	0	[]	[]
687	20	5vp5cmbt20190413	1	8.249166667	21.10916667	chase	AC	A	C	0	The policeman chases the robber.	the policeman give chase to the swimmer	1		2	0	[]	[]
688	20	5vp5cmbt20190413	1	5.089166667	27.105	chase	PC	P	C	1	The monk is chased by the policeman.	the pirate chased the robber	1	1	0	0	[]	[]
689	20	5vp5cmbt20190413	1	3.195	12.44083333	scold	AC	A	C	0	The waitress scolds the boxer.	the officer scolds the dancer	1	1	0	0	[]	[]
690	20	5vp5cmbt20190413	0	7.895	11.3875	tickle	PI	P	I	1	The robber is ticklen by the soldier.	the maid tickles the monk	1	1	0	0	[]	[]
691	20	5vp5cmbt20190413	1	3.004166667	15.7425	slap	AC	A	C	1	The cowboy slaps the professor.	swimmer slapped by officer	0	0	1	0	[]	[]
692	20	5vp5cmbt20190413	1	2.169166667	14.4525	pull	PI	P	I	0	The waitress is pullen by the pirate.	boxer pulling the clown	1	1	1	0	[]	[]
693	20	5vp5cmbt20190413	1	2.93	14.33166667	touch	AI	A	I	0	The waitress touch the professor.	sailor touches the swimmer	1	1	2	0	[]	[]
694	20	5vp5cmbt20190413	1	4.294166667	16.23833333	push	PI	P	I	0	The monk is pushen by the policeman.	cowboy pushed the dancer	1	1	2	0	[]	[]
695	20	5vp5cmbt20190413	1	3.75	11.09333333	push	AI	A	I	1	The chef push the clown.	cowboy push the swimmer	1	1	1	1	["GRAMMAR"]	["Consider using third-person verb forms for singular and mass nouns: \u201cpushes\u201d."]
696	20	5vp5cmbt20190413	0	3.836666667	16.19166667	touch	PI	P	I	1	The doctor is touchen by the waitress.	sailor touch the clown	1	1	1	0	[]	[]
697	20	5vp5cmbt20190413	1	2.110833333	12.7975	scold	AC	A	C	1	The policeman scolds the doctor.	scholar scolds sailor	1	1	1	0	[]	[]
698	20	5vp5cmbt20190413	1	2.661666667	17.9425	punch	PC	P	C	0	The policeman is punched by the artist.	cowboy punched dancer	1	1	2	0	[]	[]
699	20	5vp5cmbt20190413	1	2.970833333	11.30416667	follow	AC	A	C	1	The nun follows the doctor.	pirate follows sailor	1	1	2	0	[]	[]
700	20	5vp5cmbt20190413	1	2.476666667	11.19916667	kiss	PC	P	C	0	The monk is kissed by the swimmer.	artist kissing clown	1	1	1	0	[]	[]
701	20	5vp5cmbt20190413	1	2.1475	14.4675	pull	AI	A	I	1	The boxer pull the soldier.	dancer pulled by pirate	0	0	1	0	[]	[]
702	20	5vp5cmbt20190413	1	2.538333333	14.12666667	chase	PC	P	C	0	The swimmer is chased by the nun.	doctor chased by waitress	0	0	1	0	[]	[]
703	20	5vp5cmbt20190413	1	3.286666667	15.30333333	kick	AI	A	I	1	The policeman kick the boxer.	waitress kicked clown	1	1	2	0	[]	[]
704	20	5vp5cmbt20190413	1	6.646666667	9.276666667	kiss	PC	P	C	1	The boxer is kissed by the artist.	nun kissing dancer	1	1	1	0	[]	[]
705	20	5vp5cmbt20190413	1	2.635	16.23	punch	AC	A	C	0	The cowboy punches the nun.	artist punched monk	1	1	2	0	[]	[]
706	20	5vp5cmbt20190413	1	5.601666667	21.725	slap	PC	P	C	1	The clown is slapped by the policeman.	cowboy slaps sailor	1	1	2	0	[]	[]
707	20	5vp5cmbt20190413	1	4.943333333	20.3075	shoot	AI	A	I	0	The actress shoot the robber.	chef shooting boxer	1	1	1	0	[]	[]
708	20	5vp5cmbt20190413	1	3.119166667	15.2925	scold	PC	P	C	1	The doctor is scolded by the professor.	officer scolds the boxer	1	1	2	0	[]	[]
709	20	5vp5cmbt20190413	1	2.438333333	15.30916667	kiss	AC	A	C	1	The artist kisses the ballerina.	nun kissed the boxer	1	1	2	0	[]	[]
710	20	5vp5cmbt20190413	1	3.040833333	16.1525	kick	PI	P	I	0	The clown is kicken by the nun.	waitress kicks the robber	1	1	2	0	[]	[]
711	20	5vp5cmbt20190413	1	3.044166667	15.41	slap	AC	A	C	0	The cowboy slaps the ballerina.	officer slaps the boxer	1	1	2	0	[]	[]
712	20	5vp5cmbt20190413	1	2.635	13.415	slap	PC	P	C	0	The nurse is slapped by the policeman.	cowboy slaps ballerina	1	1	1	0	[]	[]
713	20	5vp5cmbt20190413	1	3.3075	13.52166667	kiss	AC	A	C	0	The pirate kisses the clown.	artist kisses the soldier	1	1	2	0	[]	[]
714	20	5vp5cmbt20190413	1	4.646666667	11.57	scold	PC	P	C	0	The monk is scolded by the swimmer.	scholar scolds soldier	1	1	2	0	[]	[]
715	20	5vp5cmbt20190413	1	2.270833333	16.32083333	punch	AC	A	C	1	The cowboy punches the swimmer.	artists punched clown	1	1	2	0	[]	[]
716	20	5vp5cmbt20190413	1	2.194166667	16.4275	punch	PC	P	C	1	The ballerina is punched by the artist.	cowboy punches doctor	1	1	2	0	[]	[]
717	20	5vp5cmbt20190413	1	2.585833333	18.54083333	chase	AC	A	C	1	The nun chases the sailor.	officer chase behind theif	1	1	1	1	["TYPOS"]	["Possible spelling mistake found."]
718	20	5vp5cmbt20190413	1	2.4775	16.17166667	follow	PC	P	C	0	The ballerina is followed by the pirate.	nun follows boxer	1	1	1	0	[]	[]
719	20	5vp5cmbt20190413	1	2.443333333	14.95416667	follow	AC	A	C	0	The nun follows the cowboy.	pirate follows doctor	1	1	2	0	[]	[]
720	20	5vp5cmbt20190413	1	2.671666667	11.89	follow	PC	P	C	1	The ballerina is followed by the pirate.	nun follows soldier	1	1	1	0	[]	[]
721	21	66403ve620190407	1	4.278333333	11.4775	kick	AI	A	I	1	The policeman kick the boxer.	The waitress kicked the clown.	1	1	0	0	[]	[]
722	21	66403ve620190407	0	3.434166667	14.20166667	slap	PC	P	C	0	The nurse is slapped by the policeman.	The cowboy slapped the ballerina.	1	1	0	0	[]	[]
723	21	66403ve620190407	1	2.264166667	24.255	follow	AC	A	C	1	The nun follows the doctor.	The pirate is following the sailor.	1	1	0	0	[]	[]
724	21	66403ve620190407	1	9.429166667	17.015	shot	PI	P	I	1	The ballerina is shooted by the artist.	The cook shoots the swimmer.	1	1	0	0	[]	[]
725	21	66403ve620190407	1	4.193333333	13.83	pull	AI	A	I	1	The boxer pull the soldier.	The pirate is pulling the ballerina.	1	1	0	0	[]	[]
726	21	66403ve620190407	1	1.658333333	18.74583333	punch	PC	P	C	1	The ballerina is punched by the artist.	The cowboy punched the doctor.	1	1	0	0	[]	[]
727	21	66403ve620190407	1	4.0075	14.395	punch	AC	A	C	1	The cowboy punches the swimmer.	The artist punched the clown.	1	1	0	0	[]	[]
728	21	66403ve620190407	1	1.998333333	25.36833333	push	PI	P	I	0	The monk is pushen by the policeman.	The cowboy is pushing the ballerina.	1	1	0	0	[]	[]
729	21	66403ve620190407	1	5.599166667	13.44583333	kiss	AC	A	C	1	The artist kisses the ballerina.	The nun is kissing the boxer.	1	1	0	0	[]	[]
730	21	66403ve620190407	1	3.354166667	14.52583333	scold	PC	P	C	1	The doctor is scolded by the professor.	The policeman was scolding the boxer.	1	1	0	0	[]	[]
731	21	66403ve620190407	1	7.713333333	15.05583333	punch	AC	A	C	0	The cowboy punches the nun.	The artist punched the monk.	1	1	0	0	[]	[]
732	21	66403ve620190407	1	7.398333333	14.12083333	kiss	PC	P	C	0	The monk is kissed by the swimmer.	The artist is kissing the clown.	1	1	0	0	[]	[]
733	21	66403ve620190407	1	2.194166667	12.91833333	shoot	AI	A	I	0	The actress shoot the robber.	The chef is shooting the boxer.	1	1	0	0	[]	[]
734	21	66403ve620190407	1	3.0425	18.22416667	kiss	PC	P	C	1	The boxer is kissed by the artist.	The nun is trying to kiss the ballerina.	1	1	0	0	[]	[]
735	21	66403ve620190407	1	2.62	14.18416667	touch	AI	A	I	0	The waitress touch the professor.	The sailor is touching the swimmer.	1	1	0	0	[]	[]
736	21	66403ve620190407	0	2.413333333	29.385	tickle	PI	P	I	1	The robber is ticklen by the soldier.	The waitress is tickling the priest.	1	1	0	0	[]	[]
737	21	66403ve620190407	1	2.353333333	20.76916667	tickle	AI	A	I	0	The soldier tickle the boxer.	The waitress is tickling the doctor.	1	1	0	0	[]	[]
738	21	66403ve620190407	1	2.67	15.355	follow	PC	P	C	1	The ballerina is followed by the pirate.	The soldier is followed by the nun.	0	0	0	0	[]	[]
739	21	66403ve620190407	1	3.068333333	22.80416667	kiss	AC	A	C	0	The pirate kisses the clown.	The artist kisses the soldier.	1	1	0	0	[]	[]
740	21	66403ve620190407	1	3.005	17.61166667	scold	PC	P	C	0	The monk is scolded by the swimmer.	The soldier is scolded by the professor.	0	0	0	0	[]	[]
741	21	66403ve620190407	1	2.905	32.465	scold	AC	A	C	0	The waitress scolds the boxer.	The policeman scolds the ballerina.	1	1	0	0	[]	[]
742	21	66403ve620190407	1	3.79	47.99333333	follow	PC	P	C	0	The ballerina is followed by the pirate.	The boxer is followed by the nun.	0	0	0	0	[]	[]
743	21	66403ve620190407	1	2.635833333	31.30916667	chase	AC	A	C	1	The nun chases the sailor.	The policeman chases the robber.	1	1	0	0	[]	[]
744	21	66403ve620190407	1	3.396666667	30.6925	kick	PI	P	I	0	The clown is kicken by the nun.	The waitress kicked the robber.	1	1	0	0	[]	[]
745	21	66403ve620190407	1	3.729166667	19.42	scold	AC	A	C	1	The policeman scolds the doctor.	The professor scolds the sailor.	1	1	0	0	[]	[]
746	21	66403ve620190407	1	1.813333333	17.47416667	pull	PI	P	I	0	The waitress is pullen by the pirate.	The boxer pulls the clown.	1	1	0	0	[]	[]
747	21	66403ve620190407	1	4.373333333	20.96333333	slap	AC	A	C	0	The cowboy slaps the ballerina.	The policeman slapped the boxer.	1	1	0	0	[]	[]
748	21	66403ve620190407	1	2.485	24.48833333	chase	PC	P	C	0	The swimmer is chased by the nun.	The waitress chases the doctor.	1	1	0	0	[]	[]
749	21	66403ve620190407	1	2.676666667	33.87333333	chase	AC	A	C	0	The policeman chases the robber.	The policeman chases the swimmer.	1	1	0	0	[]	[]
750	21	66403ve620190407	1	2.054166667	17.00833333	chase	PC	P	C	1	The monk is chased by the policeman.	The pirate chases the robber.	1	1	0	0	[]	[]
751	21	66403ve620190407	1	2.371666667	15.08166667	follow	AC	A	C	0	The nun follows the cowboy.	The pirate follows the doctor.	1	1	0	0	[]	[]
752	21	66403ve620190407	1	6.301666667	16.0575	slap	PC	P	C	1	The clown is slapped by the policeman.	The sailor is slapped by the cowboy.	0	0	0	0	[]	[]
753	21	66403ve620190407	1	9.1225	16.205	push	AI	A	I	1	The chef push the clown.	The cowboy pushed the swimmer.	1	1	0	0	[]	[]
754	21	66403ve620190407	1	2.324166667	19.625	punch	PC	P	C	0	The policeman is punched by the artist.	The cowboy punched the ballerina.	1	1	0	0	[]	[]
755	21	66403ve620190407	1	4.170833333	22.565	slap	AC	A	C	1	The cowboy slaps the professor.	The policeman slapped the swimmer.	1	1	0	0	[]	[]
756	21	66403ve620190407	0	3.279166667	13.265	touch	PI	P	I	1	The doctor is touchen by the waitress.	The sailor touched the clown.	1	1	0	0	[]	[]
757	22	6uq1sz1j20190413	1	8.518333333	38.89916667	slap	AC	A	C	0	The cowboy slaps the ballerina.	The policeman slaps the bodybuilder	1	1	0	0	[]	[]
758	22	6uq1sz1j20190413	1	5.729166667	29.84833333	kiss	PC	P	C	1	The boxer is kissed by the artist.	The nun is trying to kiss the ballerina	1	1	0	0	[]	[]
759	22	6uq1sz1j20190413	1	5.804166667	25.06416667	chase	AC	A	C	0	The policeman chases the robber.	The policeman is chasing the swimmer	1	1	0	0	[]	[]
760	22	6uq1sz1j20190413	1	12.15166667	28.5325	shot	PI	P	I	1	The ballerina is shooted by the artist.	The chef shoots the swimmer	1	1	0	0	[]	[]
761	22	6uq1sz1j20190413	1	6.099166667	22.625	slap	AC	A	C	1	The cowboy slaps the professor.	The policeman slaps the swimmer	1	1	0	0	[]	[]
762	22	6uq1sz1j20190413	1	5.85	27.95666667	chase	PC	P	C	0	The swimmer is chased by the nun.	The waitress is chasing the doctor	1	1	0	0	[]	[]
763	22	6uq1sz1j20190413	1	4.088333333	23.33166667	chase	AC	A	C	1	The nun chases the sailor.	The policeman chases the bandit	1	1	0	0	[]	[]
764	22	6uq1sz1j20190413	1	6.210833333	15.86833333	follow	PC	P	C	0	The ballerina is followed by the pirate.	The nun follows the boxer	1	1	0	0	[]	[]
765	22	6uq1sz1j20190413	1	2.1125	27.17916667	follow	AC	A	C	1	The nun follows the doctor.	The pirate follows the sailor	1	1	0	0	[]	[]
766	22	6uq1sz1j20190413	1	4.495	21.75	push	PI	P	I	0	The monk is pushen by the policeman.	The cowboy pushes the ballerina	1	1	0	0	[]	[]
767	22	6uq1sz1j20190413	0	5.735833333	22.5525	touch	AI	A	I	0	The waitress touch the professor.	The sailor touches the swimmer	1	1	0	0	[]	[]
768	22	6uq1sz1j20190413	1	4.0375	30.3025	kick	PI	P	I	0	The clown is kicken by the nun.	The waitress kicked the bandit	1	1	0	0	[]	[]
769	22	6uq1sz1j20190413	1	7.088333333	24.57583333	pull	AI	A	I	1	The boxer pull the soldier.	The pirate pulls the ballerina	1	1	0	0	[]	[]
770	22	6uq1sz1j20190413	1	4.105833333	19.49166667	scold	PC	P	C	1	The doctor is scolded by the professor.	The policeman scolds the boxer	1	1	0	0	[]	[]
771	22	6uq1sz1j20190413	1	3.3075	18.26833333	tickle	AI	A	I	0	The soldier tickle the boxer.	The waitress tickles the doctor	1	1	0	0	[]	[]
772	22	6uq1sz1j20190413	1	2.6575	23.16	follow	PC	P	C	1	The ballerina is followed by the pirate.	The nun follows the soldier	1	1	0	0	[]	[]
773	22	6uq1sz1j20190413	1	2.138333333	22.56583333	punch	AC	A	C	1	The cowboy punches the swimmer.	The painter punches the clown	1	1	0	0	[]	[]
774	22	6uq1sz1j20190413	1	3.641666667	17.37916667	pull	PI	P	I	0	The waitress is pullen by the pirate.	The boxer pulls the clown	1	1	0	0	[]	[]
775	22	6uq1sz1j20190413	1	2.099166667	19.0425	kick	AI	A	I	1	The policeman kick the boxer.	The waitress kicked the clown	1	1	0	0	[]	[]
776	22	6uq1sz1j20190413	1	4.7	24.97666667	slap	PC	P	C	0	The nurse is slapped by the policeman.	The cowboy slaps the ballerina	1	1	0	0	[]	[]
777	22	6uq1sz1j20190413	1	6.318333333	16.73083333	shoot	AI	A	I	0	The actress shoot the robber.	The chef shoots the boxer	1	1	0	0	[]	[]
778	22	6uq1sz1j20190413	0	9.83	23.98583333	tickle	PI	P	I	1	The robber is ticklen by the soldier.	The waitress tickles the monk	1	1	0	0	[]	[]
779	22	6uq1sz1j20190413	1	3.23	22.71916667	kiss	AC	A	C	1	The artist kisses the ballerina.	The nun is kissing the boxer	1	1	0	0	[]	[]
780	22	6uq1sz1j20190413	1	4.85	22.24916667	chase	PC	P	C	1	The monk is chased by the policeman.	The pirate chases the bandit	1	1	0	0	[]	[]
781	22	6uq1sz1j20190413	1	3.268333333	20.24166667	scold	AC	A	C	0	The waitress scolds the boxer.	The policeman scolds the ballerina	1	1	0	0	[]	[]
782	22	6uq1sz1j20190413	1	2.5325	21.5875	punch	PC	P	C	1	The ballerina is punched by the artist.	The cowboy punched the doctor	1	1	0	0	[]	[]
783	22	6uq1sz1j20190413	1	2.588333333	22.98833333	punch	AC	A	C	0	The cowboy punches the nun.	The artist pinched the monk	1	1	1	0	[]	[]
784	22	6uq1sz1j20190413	1	3.615833333	17.085	slap	PC	P	C	1	The clown is slapped by the policeman.	The cowboy slaps the sailor	1	1	0	0	[]	[]
785	22	6uq1sz1j20190413	1	2.954166667	34.0325	kiss	AC	A	C	0	The pirate kisses the clown.	The painter is kissing the soldier	1	1	0	0	[]	[]
786	22	6uq1sz1j20190413	1	2.625833333	39.3325	scold	PC	P	C	0	The monk is scolded by the swimmer.	The professor scolds the baseball player	1	1	0	0	[]	[]
787	22	6uq1sz1j20190413	1	2.531666667	27.15166667	scold	AC	A	C	1	The policeman scolds the doctor.	The professor scolds the sailor	1	1	0	0	[]	[]
788	22	6uq1sz1j20190413	1	2.714166667	26.82333333	punch	PC	P	C	0	The policeman is punched by the artist.	The cowboy punched the ballerina	1	1	0	0	[]	[]
789	22	6uq1sz1j20190413	1	3.141666667	24.17666667	follow	AC	A	C	0	The nun follows the cowboy.	The pirate is following the doctor	1	1	0	0	[]	[]
790	22	6uq1sz1j20190413	1	5.570833333	18.62583333	kiss	PC	P	C	0	The monk is kissed by the swimmer.	The artist is kissing the clown	1	1	0	0	[]	[]
791	22	6uq1sz1j20190413	1	3.93	22.735	push	AI	A	I	1	The chef push the clown.	The cowboy pushes the swimmer	1	1	0	0	[]	[]
792	22	6uq1sz1j20190413	0	5.506666667	34.33416667	touch	PI	P	I	1	The doctor is touchen by the waitress.	The sailor touches the clown	1	1	0	0	[]	[]
793	23	73nf9jjf20190406	1	1.230833333	8.08	kiss	AC	A	C	1	The artist kisses the ballerina.	Nun kisses the boxer.	1	1	2	0	[]	[]
794	23	73nf9jjf20190406	0	2.895	8.288333333	slap	PC	P	C	0	The nurse is slapped by the policeman.	Cowboys slaps the ballerina.	1	1	2	1	["GRAMMAR"]	["Possible agreement error."]
795	23	73nf9jjf20190406	1	0.929166667	8.9375	pull	AI	A	I	1	The boxer pull the soldier.	Pirate pulls the ballerina.	1	1	2	0	[]	[]
796	23	73nf9jjf20190406	1	0.6925	10.25166667	tickle	PI	P	I	1	The robber is ticklen by the soldier.	The maid tickles the nurse.	1	1	0	0	[]	[]
797	23	73nf9jjf20190406	1	4.123333333	7.744166667	punch	AC	A	C	1	The cowboy punches the swimmer.	Artist punches the clown.	1	1	2	0	[]	[]
798	23	73nf9jjf20190406	1	1.525	6.450833333	kiss	PC	P	C	1	The boxer is kissed by the artist.	Nun kisses the ballerina.	1	1	2	0	[]	[]
799	23	73nf9jjf20190406	1	4.073333333	6.018333333	scold	AC	A	C	0	The waitress scolds the boxer.	Cop scolds the ballerina.	1	1	2	0	[]	[]
800	23	73nf9jjf20190406	0	0.895	9.04	pull	PI	P	I	0	The waitress is pullen by the pirate.	Clown is pulled by the boxer.	0	0	2	0	[]	[]
801	23	73nf9jjf20190406	1	16.8775	7.350833333	follow	AC	A	C	1	The nun follows the doctor.	Pirate follows the sailor.	1	1	2	0	[]	[]
802	23	73nf9jjf20190406	1	0.445833333	5.885	touch	PI	P	I	1	The doctor is touchen by the waitress.	Sailor touches the clown.	1	1	2	0	[]	[]
803	23	73nf9jjf20190406	1	1.656666667	6.586666667	push	AI	A	I	1	The chef push the clown.	Cowboy pushed the swimmer.	1	1	2	0	[]	[]
804	23	73nf9jjf20190406	1	3.915	6.540833333	follow	PC	P	C	0	The ballerina is followed by the pirate.	Nun follows the boxer.	1	1	2	0	[]	[]
805	23	73nf9jjf20190406	1	1.655833333	7.599166667	scold	AC	A	C	1	The policeman scolds the doctor.	The professor scolds the sailor.	1	1	0	0	[]	[]
806	23	73nf9jjf20190406	1	1.0925	7.374166667	chase	PC	P	C	1	The monk is chased by the policeman.	The pirate chases the robber.	1	1	0	0	[]	[]
807	23	73nf9jjf20190406	1	2.5425	7.385	follow	AC	A	C	0	The nun follows the cowboy.	The pirate follows the doctor.	1	1	0	0	[]	[]
808	23	73nf9jjf20190406	1	2.840833333	7.581666667	chase	PC	P	C	0	The swimmer is chased by the nun.	The waitress chases the doctor.	1	1	0	0	[]	[]
809	23	73nf9jjf20190406	1	1.428333333	8.840833333	chase	AC	A	C	1	The nun chases the sailor.	The policeman chases the robber.	1	1	0	0	[]	[]
810	23	73nf9jjf20190406	1	2.195833333	10.03333333	kick	PI	P	I	0	The clown is kicken by the nun.	The robber is kicked by the maid.	0	0	0	0	[]	[]
811	23	73nf9jjf20190406	1	1.393333333	6.093333333	shoot	AI	A	I	0	The actress shoot the robber.	The chef shoots the boxer.	1	1	0	0	[]	[]
812	23	73nf9jjf20190406	1	2.0825	7.59	slap	PC	P	C	1	The clown is slapped by the policeman.	The sailor is slapped by the clown.	0	0	0	0	[]	[]
813	23	73nf9jjf20190406	1	1.414166667	11.92833333	punch	AC	A	C	0	The cowboy punches the nun.	The nurse is punched by the artist.	0	0	0	0	[]	[]
814	23	73nf9jjf20190406	1	1.798333333	9.070833333	punch	PC	P	C	0	The policeman is punched by the artist.	The ballerina is punched by the cowboy.	0	0	0	0	[]	[]
815	23	73nf9jjf20190406	1	1.455	5.891666667	touch	AI	A	I	0	The waitress touch the professor.	The sailor touched the swimmer.	1	1	0	0	[]	[]
816	23	73nf9jjf20190406	0	2.8975	6.506666667	shot	PI	P	I	1	The ballerina is shooted by the artist.	The chef shot the swimmer.	1	1	0	0	[]	[]
817	23	73nf9jjf20190406	1	1.6275	8.6775	chase	AC	A	C	0	The policeman chases the robber.	The policeman chased the swimmer.	1	1	0	0	[]	[]
818	23	73nf9jjf20190406	1	4.584166667	10.545	scold	PC	P	C	1	The doctor is scolded by the professor.	The boxer is scolded by the policeman.	0	0	0	0	[]	[]
819	23	73nf9jjf20190406	1	1.430833333	8.461666667	slap	AC	A	C	0	The cowboy slaps the ballerina.	The boxer is slapped by the policeman.	0	0	0	0	[]	[]
820	23	73nf9jjf20190406	1	1.401666667	7.7575	punch	PC	P	C	1	The ballerina is punched by the artist.	The doctor is punched by the cowboy.	0	0	0	0	[]	[]
821	23	73nf9jjf20190406	1	2.145833333	5.769166667	tickle	AI	A	I	0	The soldier tickle the boxer.	The maid tickles the doctor.	1	1	0	0	[]	[]
822	23	73nf9jjf20190406	1	2.454166667	7.356666667	kiss	PC	P	C	0	The monk is kissed by the swimmer.	The clown kisses the artist.	1	1	0	0	[]	[]
823	23	73nf9jjf20190406	1	1.871666667	6.3725	slap	AC	A	C	1	The cowboy slaps the professor.	Policeman slaps the swimmer.	1	1	2	0	[]	[]
824	23	73nf9jjf20190406	1	1.786666667	10.51833333	follow	PC	P	C	1	The ballerina is followed by the pirate.	The soldier is followed by the nun.	0	0	0	0	[]	[]
825	23	73nf9jjf20190406	0	1.855833333	6.328333333	kiss	AC	A	C	0	The pirate kisses the clown.	Soldier kisses the artist.	1	1	2	0	[]	[]
826	23	73nf9jjf20190406	1	1.783333333	8.345833333	push	PI	P	I	0	The monk is pushen by the policeman.	Cowboy pushes the ballerina.	1	1	2	0	[]	[]
827	23	73nf9jjf20190406	1	1.358333333	5.654166667	kick	AI	A	I	1	The policeman kick the boxer.	Maid kicks the clown.	1	1	2	0	[]	[]
828	23	73nf9jjf20190406	1	1.520833333	7.303333333	scold	PC	P	C	0	The monk is scolded by the swimmer.	Professor scolds the soldier.	1	1	2	0	[]	[]
829	24	7h5zvr8220190413	1	7.799166667	17.78416667	shoot	AI	A	I	0	The actress shoot the robber.	The chef shooting the kickboxer	1	1	0	1	["TYPOS"]	["Possible spelling mistake found."]
830	24	7h5zvr8220190413	0	13.01333333	18.995	pull	PI	P	I	0	The waitress is pullen by the pirate.	The kickboxer pulling up an oldman	1	1	1	2	["TYPOS", "TYPOS"]	["Possible spelling mistake found.", "Possible spelling mistake found."]
831	24	7h5zvr8220190413	0	6.976666667	17.74416667	punch	AC	A	C	0	The cowboy punches the nun.	an artist punches the paster	1	1	0	1	["TYPOS"]	["Possible spelling mistake found."]
832	24	7h5zvr8220190413	1	5.733333333	23.11666667	scold	PC	P	C	0	The monk is scolded by the swimmer.	an old man scold the soldier and the standing	1	1	1	0	[]	[]
833	24	7h5zvr8220190413	1	4.385833333	18.90333333	slap	AC	A	C	1	The cowboy slaps the professor.	a policeman slaps the swimmer	1	1	0	0	[]	[]
834	24	7h5zvr8220190413	1	10.5625	11.70833333	punch	PC	P	C	0	The policeman is punched by the artist.	a cow box punched the dancing lady	1	1	0	0	[]	[]
835	24	7h5zvr8220190413	0	6.428333333	9.6575	slap	AC	A	C	0	The cowboy slaps the ballerina.	a ballerina slaps the kickboxer	1	1	0	1	["TYPOS"]	["Possible spelling mistake found."]
836	24	7h5zvr8220190413	1	4.244166667	22.93666667	chase	PC	P	C	1	The monk is chased by the policeman.	a thieves chased by the another rowdy	0	0	1	0	[]	[]
837	24	7h5zvr8220190413	0	11.53666667	13.47916667	touch	AI	A	I	0	The waitress touch the professor.	a waiter touches the swimmer man	1	1	0	0	[]	[]
838	24	7h5zvr8220190413	1	6.668333333	12.7375	push	PI	P	I	0	The monk is pushen by the policeman.	a cowboy puches the dancing lady	1	1	0	1	["TYPOS"]	["Possible spelling mistake found."]
839	24	7h5zvr8220190413	1	7.235833333	11.39333333	kiss	AC	A	C	0	The pirate kisses the clown.	an artist kisses the army man	1	1	0	0	[]	[]
840	24	7h5zvr8220190413	1	5.2625	22.7325	tickle	PI	P	I	1	The robber is ticklen by the soldier.	a lady tickle the churches father	1	1	1	0	[]	[]
841	24	7h5zvr8220190413	1	2.765833333	11.31083333	punch	AC	A	C	1	The cowboy punches the swimmer.	an artist punches the jocker man	1	1	0	1	["TYPOS"]	["Possible spelling mistake found."]
842	24	7h5zvr8220190413	1	5.3625	21.81416667	chase	PC	P	C	0	The swimmer is chased by the nun.	a doctor is chased by the nurse	0	0	0	0	[]	[]
843	24	7h5zvr8220190413	1	6.191666667	13.40416667	follow	AC	A	C	1	The nun follows the doctor.	a rowdy follow the police man	1	1	1	0	[]	[]
844	24	7h5zvr8220190413	1	2.835833333	16.39083333	kiss	PC	P	C	0	The monk is kissed by the swimmer.	an artist lady kisses the jocker	1	1	0	1	["TYPOS"]	["Possible spelling mistake found."]
845	24	7h5zvr8220190413	1	2.405833333	13.195	push	AI	A	I	1	The chef push the clown.	a cowboy pushes the swimmer	1	1	0	0	[]	[]
846	24	7h5zvr8220190413	0	5.559166667	11.32583333	follow	PC	P	C	0	The ballerina is followed by the pirate.	the nun follows the boxer	1	1	0	0	[]	[]
847	24	7h5zvr8220190413	1	4.365	8.318333333	kiss	AC	A	C	1	The artist kisses the ballerina.	the nun kisses the boxer	1	1	0	0	[]	[]
848	24	7h5zvr8220190413	1	5.459166667	11.81083333	scold	PC	P	C	1	The doctor is scolded by the professor.	the kickboxer scold by the policeman	0	0	0	1	["TYPOS"]	["Possible spelling mistake found."]
849	24	7h5zvr8220190413	1	2.759166667	8.176666667	chase	AC	A	C	0	The policeman chases the robber.	the policeman chases the swimmer	1	1	0	0	[]	[]
850	24	7h5zvr8220190413	1	3.659166667	7.910833333	touch	PI	P	I	1	The doctor is touchen by the waitress.	the policeman touches the clown	1	1	0	0	[]	[]
851	24	7h5zvr8220190413	1	19.855	11.72666667	kick	AI	A	I	1	The policeman kick the boxer.	a waitress kick the clown	1	1	1	0	[]	[]
852	24	7h5zvr8220190413	1	10.03666667	13.4775	kick	PI	P	I	0	The clown is kicken by the nun.	the robber kicked by the lady waiter	0	0	1	0	[]	[]
853	24	7h5zvr8220190413	1	3.940833333	11.5675	tickle	AI	A	I	0	The soldier tickle the boxer.	the waiterlady tickle the doctor	1	1	1	1	["TYPOS"]	["Possible spelling mistake found."]
854	24	7h5zvr8220190413	1	5.55	11.25833333	follow	PC	P	C	1	The ballerina is followed by the pirate.	the nun follow the army man	1	1	1	0	[]	[]
855	24	7h5zvr8220190413	1	3.556666667	8.204166667	follow	AC	A	C	0	The nun follows the cowboy.	the rowdy follow the doctor	1	1	1	0	[]	[]
856	24	7h5zvr8220190413	0	3.841666667	9.8325	shot	PI	P	I	1	The ballerina is shooted by the artist.	the chef shoot the swimmer	1	1	1	0	[]	[]
857	24	7h5zvr8220190413	1	3.704166667	15.0675	scold	AC	A	C	1	The policeman scolds the doctor.	a waiter scold by the professor	0	0	1	0	[]	[]
858	24	7h5zvr8220190413	1	2.949166667	15.8575	kiss	PC	P	C	1	The boxer is kissed by the artist.	the nun kiss the ballerina	1	1	1	1	["TYPOGRAPHY"]	["Possible typo: you repeated a whitespace"]
859	24	7h5zvr8220190413	1	4.219166667	9.263333333	chase	AC	A	C	1	The nun chases the sailor.	the policeman chases the robber	1	1	0	0	[]	[]
860	24	7h5zvr8220190413	1	1.695	9.785	slap	PC	P	C	1	The clown is slapped by the policeman.	the cow boy slaps the sailor	1	1	0	1	["MISC"]	["This word is normally spelled as one."]
861	24	7h5zvr8220190413	1	2.125	10.46	pull	AI	A	I	1	The boxer pull the soldier.	the rowdy pull the ballerina	1	1	1	0	[]	[]
862	24	7h5zvr8220190413	1	2.711666667	11.56916667	punch	PC	P	C	1	The ballerina is punched by the artist.	the cowboy punched the doctor	1	1	0	0	[]	[]
863	24	7h5zvr8220190413	1	6.193333333	10.09166667	scold	AC	A	C	0	The waitress scolds the boxer.	the ballerina scold by the polieman	0	0	1	1	["TYPOS"]	["Possible spelling mistake found."]
864	24	7h5zvr8220190413	1	1.853333333	13.035	slap	PC	P	C	0	The nurse is slapped by the policeman.	the ballerina slapped by the cowboy	0	0	1	0	[]	[]
865	25	8qkbom3x20190406	1	8.910833333	13.78916667	kick	AI	A	I	1	The policeman kick the boxer.	The Waitress kicks the Clown.	1	1	0	0	[]	[]
866	25	8qkbom3x20190406	0	4.4475	21.38	tickle	PI	P	I	1	The robber is ticklen by the soldier.	The Waitress tickles the Friar.	1	1	0	0	[]	[]
867	25	8qkbom3x20190406	1	1.670833333	19.3825	scold	AC	A	C	1	The policeman scolds the doctor.	The Professor scolds the Sailor.	1	1	0	0	[]	[]
868	25	8qkbom3x20190406	1	4.143333333	13.94333333	punch	PC	P	C	0	The policeman is punched by the artist.	The Cowboy punches the Ballerina.	1	1	0	0	[]	[]
869	25	8qkbom3x20190406	1	1.881666667	12.695	chase	AC	A	C	0	The policeman chases the robber.	The Police Man chases the swimmer.	1	1	0	0	[]	[]
870	25	8qkbom3x20190406	1	2.153333333	11.44583333	pull	PI	P	I	0	The waitress is pullen by the pirate.	The Boxer pulls the Clown.	1	1	0	0	[]	[]
871	25	8qkbom3x20190406	1	1.585	48.0775	slap	AC	A	C	0	The cowboy slaps the ballerina.	The Officer slaps the boxer	1	1	0	0	[]	[]
872	25	8qkbom3x20190406	1	15.47333333	22.33	chase	PC	P	C	0	The swimmer is chased by the nun.	The Waitress chases the Doctor.	1	1	0	0	[]	[]
873	25	8qkbom3x20190406	1	6.433333333	11.34833333	scold	AC	A	C	0	The waitress scolds the boxer.	The Officer scolds the Ballerina.	1	1	0	0	[]	[]
874	25	8qkbom3x20190406	1	2.6	11.05416667	chase	PC	P	C	1	The monk is chased by the policeman.	The Pirate chases the Robber.	1	1	0	0	[]	[]
875	25	8qkbom3x20190406	1	2.525833333	14.51833333	kiss	AC	A	C	0	The pirate kisses the clown.	The Soldier and The Artist kiss.	1		2	0	[]	[]
876	25	8qkbom3x20190406	1	3.3625	12.48416667	push	PI	P	I	0	The monk is pushen by the policeman.	The Cowboy pushes the Ballerina.	1	1	0	0	[]	[]
877	25	8qkbom3x20190406	1	2.365	16.71416667	slap	AC	A	C	1	The cowboy slaps the professor.	The Office slaps the Swimmer.	1	1	0	0	[]	[]
878	25	8qkbom3x20190406	1	1.976666667	19.84	kiss	PC	P	C	0	The monk is kissed by the swimmer.	The Artist kisses The Clown.	1	1	0	0	[]	[]
879	25	8qkbom3x20190406	1	21.955	14.57666667	push	AI	A	I	1	The chef push the clown.	The Cowboy pushes The Swimmer.	1	1	0	0	[]	[]
880	25	8qkbom3x20190406	1	2.186666667	13.46166667	kick	PI	P	I	0	The clown is kicken by the nun.	The Waitress kicks The Robber.	1	1	0	0	[]	[]
881	25	8qkbom3x20190406	1	1.341666667	12.45833333	touch	AI	A	I	0	The waitress touch the professor.	The Sailor touches The Swimmer.	1	1	0	0	[]	[]
882	25	8qkbom3x20190406	1	2.024166667	13.22083333	scold	PC	P	C	0	The monk is scolded by the swimmer.	The Professor scolds The Soildier.	1	1	0	1	["TYPOS"]	["Possible spelling mistake found."]
883	25	8qkbom3x20190406	1	1.798333333	11.25	punch	AC	A	C	1	The cowboy punches the swimmer.	The Artist punches The Clown.	1	1	0	0	[]	[]
884	25	8qkbom3x20190406	1	2.599166667	9.89	kiss	PC	P	C	1	The boxer is kissed by the artist.	The Nun kisses the Ballerina.	1	1	0	0	[]	[]
885	25	8qkbom3x20190406	1	4.6325	18.6975	chase	AC	A	C	1	The nun chases the sailor.	The Officer chases The Robber.	1	1	0	0	[]	[]
886	25	8qkbom3x20190406	1	2.918333333	15.25416667	shot	PI	P	I	1	The ballerina is shooted by the artist.	The Cook shoots The Swimmer.	1	1	0	0	[]	[]
887	25	8qkbom3x20190406	1	12.6175	16.76166667	follow	AC	A	C	0	The nun follows the cowboy.	The Pirate follows The Doctor.	1	1	0	0	[]	[]
888	25	8qkbom3x20190406	1	3.725	14.09916667	punch	PC	P	C	1	The ballerina is punched by the artist.	The Cowboy punches The Doctor.	1	1	0	0	[]	[]
889	25	8qkbom3x20190406	1	1.5	74.69583333	shoot	AI	A	I	0	The actress shoot the robber.	The Chef shoots The Boxer.	1	1	0	0	[]	[]
890	25	8qkbom3x20190406	1	26.66666667	10.59333333	touch	PI	P	I	1	The doctor is touchen by the waitress.	The Sailor touches The Clown.	1	1	0	0	[]	[]
891	25	8qkbom3x20190406	1	1.760833333	20.7625	pull	AI	A	I	1	The boxer pull the soldier.	The Pirate pulls The Ballerina.	1	1	0	0	[]	[]
892	25	8qkbom3x20190406	1	12.70666667	14.29333333	slap	PC	P	C	0	The nurse is slapped by the policeman.	The Cowboy slaps The Ballerina.	1	1	0	0	[]	[]
893	25	8qkbom3x20190406	1	33.465	13.0325	tickle	AI	A	I	0	The soldier tickle the boxer.	The Waitress tickles The Doctor.	1	1	0	0	[]	[]
894	25	8qkbom3x20190406	1	1.711666667	12.5925	follow	PC	P	C	1	The ballerina is followed by the pirate.	The Nun follows The Soldier.	1	1	0	0	[]	[]
895	25	8qkbom3x20190406	1	2.011666667	8.396666667	kiss	AC	A	C	1	The artist kisses the ballerina.	The Nun kisses The Boxer.	1	1	0	0	[]	[]
896	25	8qkbom3x20190406	1	2.729166667	13.95416667	slap	PC	P	C	1	The clown is slapped by the policeman.	The Sailor is slapped by The Cowboy.	0	0	0	0	[]	[]
897	25	8qkbom3x20190406	1	1.818333333	13.17416667	punch	AC	A	C	0	The cowboy punches the nun.	The Artist punches The Monk.	1	1	0	0	[]	[]
898	25	8qkbom3x20190406	1	3.695	38.89833333	scold	PC	P	C	1	The doctor is scolded by the professor.	The Officer scolds the Boxer.	1	1	0	0	[]	[]
899	25	8qkbom3x20190406	1	4.076666667	14.04416667	follow	AC	A	C	1	The nun follows the doctor.	The Pirate follows the Sailor.	1	1	0	0	[]	[]
900	25	8qkbom3x20190406	1	12.70333333	51.63416667	follow	PC	P	C	0	The ballerina is followed by the pirate.	The Nun follows the Boxer.	1	1	0	0	[]	[]
901	26	8u8canux20190413	0	7.6775	28.89583333	slap	AC	A	C	0	The cowboy slaps the ballerina.	A policeman slaps a boxer.	1	1	0	0	[]	[]
902	26	8u8canux20190413	0	9.231666667	15.32916667	slap	PC	P	C	0	The nurse is slapped by the policeman.	A cowboy slaps a dancer.	1	1	0	0	[]	[]
903	26	8u8canux20190413	1	6.535833333	12.84583333	scold	AC	A	C	0	The waitress scolds the boxer.	A policeman scolds a dancer.	1	1	0	0	[]	[]
904	26	8u8canux20190413	1	3.426666667	21.69916667	follow	PC	P	C	1	The ballerina is followed by the pirate.	A person follows a soldier.	1	1	0	0	[]	[]
905	26	8u8canux20190413	0	4.8	17.85916667	push	AI	A	I	1	The chef push the clown.	A cowboy pushes a swimmer away.	1	1	0	0	[]	[]
906	26	8u8canux20190413	1	3.511666667	12.71083333	chase	PC	P	C	1	The monk is chased by the policeman.	A pirate chases a robber.	1	1	0	0	[]	[]
907	26	8u8canux20190413	1	3.8225	13.81833333	kiss	AC	A	C	1	The artist kisses the ballerina.	A nun kisses a boxer.	1	1	0	0	[]	[]
908	26	8u8canux20190413	1	2.225	12.34916667	kiss	PC	P	C	1	The boxer is kissed by the artist.	A nun sends a dancer a kiss.	1		2	0	[]	[]
909	26	8u8canux20190413	0	3.199166667	12.44166667	follow	AC	A	C	0	The nun follows the cowboy.	A pirate follows a doctor.	1	1	0	0	[]	[]
910	26	8u8canux20190413	1	2.645833333	19.205	scold	PC	P	C	1	The doctor is scolded by the professor.	A policeman scolds a boxer.	1	1	0	0	[]	[]
911	26	8u8canux20190413	1	4.5275	20.4425	touch	AI	A	I	0	The waitress touch the professor.	A sailor touches a swimmer.	1	1	0	0	[]	[]
912	26	8u8canux20190413	0	2.521666667	11.1925	shot	PI	P	I	1	The ballerina is shooted by the artist.	The chef shoots the swimmer.	1	1	0	0	[]	[]
913	26	8u8canux20190413	1	2.729166667	15.2425	follow	AC	A	C	1	The nun follows the doctor.	A pirate follows a sailor.	1	1	0	0	[]	[]
914	26	8u8canux20190413	1	2.930833333	15.64083333	follow	PC	P	C	0	The ballerina is followed by the pirate.	A nun follows a boxer.	1	1	0	0	[]	[]
915	26	8u8canux20190413	0	2.448333333	17.91583333	kick	AI	A	I	1	The policeman kick the boxer.	The waitress kicks the customer.	1	1	0	0	[]	[]
916	26	8u8canux20190413	1	3.606666667	10.15416667	pull	PI	P	I	0	The waitress is pullen by the pirate.	A boxer pulls a clown.	1	1	0	0	[]	[]
917	26	8u8canux20190413	1	2.569166667	15.93666667	punch	AC	A	C	1	The cowboy punches the swimmer.	An artist punches a clown.	1	1	0	0	[]	[]
918	26	8u8canux20190413	0	2.775	15.99666667	tickle	PI	P	I	1	The robber is ticklen by the soldier.	A waitress tickles a monk.	1	1	0	0	[]	[]
919	26	8u8canux20190413	1	2.756666667	16.96583333	chase	AC	A	C	1	The nun chases the sailor.	The policeman chases the robber.	1	1	0	0	[]	[]
920	26	8u8canux20190413	1	2.230833333	16.96833333	kick	PI	P	I	0	The clown is kicken by the nun.	The waitress kicks the robber.	1	1	0	0	[]	[]
921	26	8u8canux20190413	1	2.195	13.8225	slap	AC	A	C	1	The cowboy slaps the professor.	A policeman slaps a swimmer.	1	1	0	0	[]	[]
922	26	8u8canux20190413	1	2.37	16.9825	scold	PC	P	C	0	The monk is scolded by the swimmer.	A professor scolds a soldier.	1	1	0	0	[]	[]
923	26	8u8canux20190413	1	2.356666667	10.4825	punch	AC	A	C	0	The cowboy punches the nun.	The artist punched a monk.	1	1	0	0	[]	[]
924	26	8u8canux20190413	1	2.224166667	12.92	chase	PC	P	C	0	The swimmer is chased by the nun.	The doctor is chased by the waitress.	0	0	0	0	[]	[]
925	26	8u8canux20190413	0	5.391666667	21.65583333	pull	AI	A	I	1	The boxer pull the soldier.	The pirate pulls the ballerina	1	1	0	0	[]	[]
926	26	8u8canux20190413	1	2.525	12.33333333	slap	PC	P	C	1	The clown is slapped by the policeman.	The cowboy slaps the sailor.	1	1	0	0	[]	[]
927	26	8u8canux20190413	1	3.005833333	13.07833333	tickle	AI	A	I	0	The soldier tickle the boxer.	The waitress tickles the doctor.	1	1	0	0	[]	[]
928	26	8u8canux20190413	1	2.051666667	15.10333333	punch	PC	P	C	1	The ballerina is punched by the artist.	A cowboy punches a doctor.	1	1	0	0	[]	[]
929	26	8u8canux20190413	1	3.253333333	10.26916667	shoot	AI	A	I	0	The actress shoot the robber.	The chef shoots a boxer.	1	1	0	0	[]	[]
930	26	8u8canux20190413	1	4.154166667	21.25166667	punch	PC	P	C	0	The policeman is punched by the artist.	The cowboy punched a dancer.	1	1	0	0	[]	[]
931	26	8u8canux20190413	1	6.396666667	20.765	chase	AC	A	C	0	The policeman chases the robber.	A policeman chases a swimmer.	1	1	0	0	[]	[]
932	26	8u8canux20190413	1	2.306666667	14.3	push	PI	P	I	0	The monk is pushen by the policeman.	The cowboy pushed the ballerina.	1	1	0	0	[]	[]
933	26	8u8canux20190413	1	2.664166667	13.6475	kiss	AC	A	C	0	The pirate kisses the clown.	The artist kisses a soldier.	1	1	0	0	[]	[]
934	26	8u8canux20190413	0	2.051666667	12.27416667	touch	PI	P	I	1	The doctor is touchen by the waitress.	The sailor touched the clown.	1	1	0	0	[]	[]
935	26	8u8canux20190413	1	2.490833333	11.48	scold	AC	A	C	1	The policeman scolds the doctor.	A professor scolds a sailor.	1	1	0	0	[]	[]
936	26	8u8canux20190413	1	2.440833333	11.41916667	kiss	PC	P	C	0	The monk is kissed by the swimmer.	An artist kisses a clown.	1	1	0	0	[]	[]
937	27	93kchbda20190406	1	7.806666667	12.77333333	chase	AC	A	C	1	The nun chases the sailor.	The police chases the bugler.	1	1	0	0	[]	[]
938	27	93kchbda20190406	1	3.404166667	12.24666667	chase	PC	P	C	1	The monk is chased by the policeman.	A pirate chases a bugler.	1	1	0	0	[]	[]
939	27	93kchbda20190406	1	6.850833333	21.8075	slap	AC	A	C	1	The cowboy slaps the professor.	A swimmer was slapped by the policeman.	0	0	1	0	[]	[]
940	27	93kchbda20190406	0	17.19333333	15.88916667	slap	PC	P	C	0	The nurse is slapped by the policeman.	The cowboy is seen slapping a ballerina.	0		2	0	[]	[]
941	27	93kchbda20190406	1	4.985833333	11.24166667	slap	AC	A	C	0	The cowboy slaps the ballerina.	The policeman slapped a boxer.	1	1	0	0	[]	[]
942	27	93kchbda20190406	1	6.8125	15.82583333	scold	PC	P	C	1	The doctor is scolded by the professor.	A policeman scold a boxer.	1	1	1	0	[]	[]
943	27	93kchbda20190406	1	3.798333333	18.6975	push	AI	A	I	1	The chef push the clown.	A swimmer was pushed by a cowboy.	0	0	1	0	[]	[]
944	27	93kchbda20190406	1	4.846666667	13.5825	kiss	PC	P	C	1	The boxer is kissed by the artist.	The nun kisses the ballerina.	1	1	0	0	[]	[]
945	27	93kchbda20190406	1	11.25916667	14.93416667	shoot	AI	A	I	0	The actress shoot the robber.	The chef shot the boxer.	1	1	0	0	[]	[]
946	27	93kchbda20190406	1	4.184166667	13.23916667	punch	PC	P	C	1	The ballerina is punched by the artist.	The cowboy punched the doctor.	1	1	0	0	[]	[]
947	27	93kchbda20190406	1	4.025833333	15.66083333	chase	AC	A	C	0	The policeman chases the robber.	The policeman chases the swimmer.	1	1	0	0	[]	[]
948	27	93kchbda20190406	1	2.826666667	16.09583333	slap	PC	P	C	1	The clown is slapped by the policeman.	The sailor was slapped by the cowboy.	0	0	0	0	[]	[]
949	27	93kchbda20190406	0	8.165833333	11.09833333	touch	AI	A	I	0	The waitress touch the professor.	The sailor touch the swimmer.	1	1	1	1	["GRAMMAR"]	["Possible agreement error - use third-person verb forms for singular and mass nouns: \u201ctouches\u201d."]
950	27	93kchbda20190406	1	3.3525	10.96666667	push	PI	P	I	0	The monk is pushen by the policeman.	The cowboy pushed the ballerina.	1	1	0	0	[]	[]
951	27	93kchbda20190406	1	1.723333333	16.985	punch	AC	A	C	0	The cowboy punches the nun.	The monk was punched by the artist.	0	0	0	0	[]	[]
952	27	93kchbda20190406	0	2.389166667	20.27416667	touch	PI	P	I	1	The doctor is touchen by the waitress.	The sailor touched the clown.	1	1	0	0	[]	[]
953	27	93kchbda20190406	1	5.826666667	20.41083333	pull	AI	A	I	1	The boxer pull the soldier.	The pirate pulls the ballerina.	1	1	0	0	[]	[]
954	27	93kchbda20190406	1	5.11	12.4025	follow	PC	P	C	1	The ballerina is followed by the pirate.	The soldier was followed by the nun.	0	0	0	0	[]	[]
955	27	93kchbda20190406	1	2.770833333	13.38333333	punch	AC	A	C	1	The cowboy punches the swimmer.	The artist punched the clown.	1	1	0	0	[]	[]
956	27	93kchbda20190406	0	3.259166667	16.53833333	shot	PI	P	I	1	The ballerina is shooted by the artist.	The swimmer is shot by the cook.	0	0	0	0	[]	[]
957	27	93kchbda20190406	1	2.558333333	12.4	tickle	AI	A	I	0	The soldier tickle the boxer.	The waitress tickle the doctor.	1	1	1	0	[]	[]
958	27	93kchbda20190406	1	2.066666667	20.31	scold	PC	P	C	0	The monk is scolded by the swimmer.	The professor scold the soldier.	1	1	1	0	[]	[]
959	27	93kchbda20190406	1	3.280833333	17.15083333	kiss	AC	A	C	0	The pirate kisses the clown.	The artist kiss the solder.	1	1	1	0	[]	[]
960	27	93kchbda20190406	1	2.2975	10.33666667	chase	PC	P	C	0	The swimmer is chased by the nun.	The waitress chased the doctor.	1	1	0	0	[]	[]
961	27	93kchbda20190406	1	2.9375	15.11	kiss	AC	A	C	1	The artist kisses the ballerina.	The nun kisses the boxer.	1	1	0	0	[]	[]
962	27	93kchbda20190406	1	2.385	10.52416667	pull	PI	P	I	0	The waitress is pullen by the pirate.	The boxer pulls the clown.	1	1	0	0	[]	[]
963	27	93kchbda20190406	1	2.125	12.35666667	scold	AC	A	C	0	The waitress scolds the boxer.	The policeman scolds the ballerina.	1	1	0	0	[]	[]
964	27	93kchbda20190406	1	1.610833333	11.11833333	kick	PI	P	I	0	The clown is kicken by the nun.	The robber is kicked by the waitress.	0	0	0	0	[]	[]
965	27	93kchbda20190406	1	1.454166667	9.5925	follow	AC	A	C	0	The nun follows the cowboy.	The pirate follows the doctor.	1	1	0	0	[]	[]
966	27	93kchbda20190406	1	2.145	10.94333333	kiss	PC	P	C	0	The monk is kissed by the swimmer.	The artist kisses the clown.	1	1	0	0	[]	[]
967	27	93kchbda20190406	1	2.76	9.521666667	scold	AC	A	C	1	The policeman scolds the doctor.	The professor scolds the sailor.	1	1	0	0	[]	[]
968	27	93kchbda20190406	1	1.270833333	11.71083333	punch	PC	P	C	0	The policeman is punched by the artist.	The cowboy punched the ballerina.	1	1	0	0	[]	[]
969	27	93kchbda20190406	1	2.07	8.361666667	kick	AI	A	I	1	The policeman kick the boxer.	The waitress kicked the clown.	1	1	0	0	[]	[]
970	27	93kchbda20190406	0	2.151666667	21.78083333	tickle	PI	P	I	1	The robber is ticklen by the soldier.	The waitress tickle the monk.	1	1	1	0	[]	[]
971	27	93kchbda20190406	1	2.48	9.575	follow	AC	A	C	1	The nun follows the doctor.	The pirate follows the sailor.	1	1	0	0	[]	[]
972	27	93kchbda20190406	1	2.860833333	9.085	follow	PC	P	C	0	The ballerina is followed by the pirate.	The boxer is followed by the nun.	0	0	0	0	[]	[]
973	28	9vh3ek0u20190413	0	4.388333333	39.72833333	chase	AC	A	C	0	The policeman chases the robber.	the poloceman chases swimmer	1	1	0	1	["TYPOS"]	["Possible spelling mistake found."]
974	28	9vh3ek0u20190413	1	4.38	11.63916667	scold	PC	P	C	1	The doctor is scolded by the professor.	the cop scolds the man	1	1	0	0	[]	[]
975	28	9vh3ek0u20190413	1	11.16583333	10.13416667	shoot	AI	A	I	0	The actress shoot the robber.	the cook shoots the man	1	1	0	0	[]	[]
976	28	9vh3ek0u20190413	1	6.4125	11.49166667	scold	PC	P	C	0	The monk is scolded by the swimmer.	the professor scolds the solider	1	1	0	0	[]	[]
977	28	9vh3ek0u20190413	1	5.253333333	34.92166667	tickle	AI	A	I	0	The soldier tickle the boxer.	the woman tickles the doctor	1	1	0	0	[]	[]
978	28	9vh3ek0u20190413	1	6.2875	33.36	punch	PC	P	C	0	The policeman is punched by the artist.	the cowboy punches the ballerina	1	1	0	0	[]	[]
979	28	9vh3ek0u20190413	1	2.825	16.4775	punch	AC	A	C	0	The cowboy punches the nun.	the artist punches the monk	1	1	0	0	[]	[]
980	28	9vh3ek0u20190413	1	4.994166667	17.63333333	chase	PC	P	C	0	The swimmer is chased by the nun.	the waitress chases the doctor	1	1	0	0	[]	[]
981	28	9vh3ek0u20190413	1	4.388333333	12.25333333	kiss	AC	A	C	1	The artist kisses the ballerina.	the nun kisses the boxer	1	1	0	0	[]	[]
982	28	9vh3ek0u20190413	1	3.175833333	9.259166667	punch	PC	P	C	1	The ballerina is punched by the artist.	the cowboy punches the doctor	1	1	0	0	[]	[]
983	28	9vh3ek0u20190413	1	4.314166667	14.8575	push	AI	A	I	1	The chef push the clown.	the cowboy pushes the swimmer	1	1	0	0	[]	[]
984	28	9vh3ek0u20190413	1	7.616666667	13.81583333	follow	PC	P	C	0	The ballerina is followed by the pirate.	the nun follows the boxer	1	1	0	0	[]	[]
985	28	9vh3ek0u20190413	1	2.783333333	45.20916667	follow	AC	A	C	1	The nun follows the doctor.	the pirate follows the saior	1	1	0	1	["TYPOS"]	["Possible spelling mistake found."]
986	28	9vh3ek0u20190413	0	5.705	11.02083333	shot	PI	P	I	1	The ballerina is shooted by the artist.	the chef shot the swimmer	1	1	0	0	[]	[]
987	28	9vh3ek0u20190413	1	3.879166667	14.69083333	kick	AI	A	I	1	The policeman kick the boxer.	she kicks the man	1	1	0	0	[]	[]
988	28	9vh3ek0u20190413	1	7.8025	10.70083333	push	PI	P	I	0	The monk is pushen by the policeman.	the cowboy pushes the ballerina	1	1	0	0	[]	[]
989	28	9vh3ek0u20190413	1	33.26333333	18.135	slap	AC	A	C	1	The cowboy slaps the professor.	the cop slaps the swimmer	1	1	0	0	[]	[]
990	28	9vh3ek0u20190413	1	2.071666667	19.72166667	kiss	PC	P	C	1	The boxer is kissed by the artist.	the monk kissses the ballerina	1	1	0	1	["TYPOS"]	["Possible spelling mistake found."]
991	28	9vh3ek0u20190413	1	3.710833333	11.50416667	chase	AC	A	C	1	The nun chases the sailor.	the cop chases the robber	1	1	0	0	[]	[]
992	28	9vh3ek0u20190413	1	7.786666667	16.6875	tickle	PI	P	I	1	The robber is ticklen by the soldier.	the waitress tickles the monk	1	1	0	0	[]	[]
993	28	9vh3ek0u20190413	1	5.635	12.57833333	touch	AI	A	I	0	The waitress touch the professor.	the sailor touches the swimmer	1	1	0	0	[]	[]
994	28	9vh3ek0u20190413	1	3.684166667	13.05	kiss	PC	P	C	0	The monk is kissed by the swimmer.	thhe artist kisses the clown	1	1	0	0	[]	[]
995	28	9vh3ek0u20190413	1	2.295	11.70083333	punch	AC	A	C	1	The cowboy punches the swimmer.	the artist punches the clown	1	1	0	0	[]	[]
996	28	9vh3ek0u20190413	1	4.839166667	9.156666667	kick	PI	P	I	0	The clown is kicken by the nun.	the waitress kicks the robber	1	1	0	0	[]	[]
997	28	9vh3ek0u20190413	1	2.640833333	12.53416667	pull	AI	A	I	1	The boxer pull the soldier.	the pirate pulls the ballerina	1	1	0	0	[]	[]
998	28	9vh3ek0u20190413	1	7.918333333	20.02333333	slap	PC	P	C	0	The nurse is slapped by the policeman.	the cowboy slaps the ballerina	1	1	0	0	[]	[]
999	28	9vh3ek0u20190413	1	6.776666667	11.14416667	kiss	AC	A	C	0	The pirate kisses the clown.	the artist kisses the solider	1	1	0	0	[]	[]
1000	28	9vh3ek0u20190413	1	81.0575	13.82	follow	PC	P	C	1	The ballerina is followed by the pirate.	the nun follows the solider	1	1	0	0	[]	[]
1001	28	9vh3ek0u20190413	1	5.619166667	13.32916667	slap	AC	A	C	0	The cowboy slaps the ballerina.	the cop slaps the boxer	1	1	0	0	[]	[]
1002	28	9vh3ek0u20190413	1	25.00333333	10.65416667	slap	PC	P	C	1	The clown is slapped by the policeman.	the cowboy slaps the silor	1	1	0	1	["TYPOS"]	["Possible spelling mistake found."]
1003	28	9vh3ek0u20190413	1	4.6675	10.85916667	scold	AC	A	C	1	The policeman scolds the doctor.	the professor scolds the pirate	1	1	0	0	[]	[]
1004	28	9vh3ek0u20190413	1	10.88416667	9.575833333	chase	PC	P	C	1	The monk is chased by the policeman.	the pirate chases the robber	1	1	0	0	[]	[]
1005	28	9vh3ek0u20190413	1	39.55166667	14.43833333	scold	AC	A	C	0	The waitress scolds the boxer.	the cop scolds the ballerina	1	1	0	0	[]	[]
1006	28	9vh3ek0u20190413	1	3.8175	30.94083333	pull	PI	P	I	0	The waitress is pullen by the pirate.	the boxer pulls the clown	1	1	0	0	[]	[]
1007	28	9vh3ek0u20190413	1	6.021666667	11.9325	follow	AC	A	C	0	The nun follows the cowboy.	the pirate follows the doctor	1	1	0	0	[]	[]
1008	28	9vh3ek0u20190413	1	6.460833333	13.2675	touch	PI	P	I	1	The doctor is touchen by the waitress.	the sailor chases the clown	1	1	0	0	[]	[]
1009	29	bdu8fwws20190407	1	11.65416667	17.22	pull	AI	A	I	1	The boxer pull the soldier.	The pirate is pulling the ballerina.	1	1	0	0	[]	[]
1010	29	bdu8fwws20190407	1	4.3825	14.67333333	scold	PC	P	C	1	The doctor is scolded by the professor.	The policeman scolds the boxer.	1	1	0	0	[]	[]
1011	29	bdu8fwws20190407	1	2.566666667	30.28833333	chase	AC	A	C	1	The nun chases the sailor.	The policeman chases the burglar.	1	1	0	0	[]	[]
1012	29	bdu8fwws20190407	0	3.653333333	20.5225	punch	PC	P	C	0	The policeman is punched by the artist.	The ballerina is punched by the cowboy.	0	0	0	0	[]	[]
1013	29	bdu8fwws20190407	1	2.733333333	22.49333333	tickle	AI	A	I	0	The soldier tickle the boxer.	The doctor is tickled by the waitress.	0	0	0	0	[]	[]
1014	29	bdu8fwws20190407	1	13.975	18.73666667	kiss	PC	P	C	0	The monk is kissed by the swimmer.	The clown is kissed by the artist.	0	0	0	0	[]	[]
1015	29	bdu8fwws20190407	1	5.555833333	10.95083333	punch	AC	A	C	1	The cowboy punches the swimmer.	The artist punches the clown.	1	1	0	0	[]	[]
1016	29	bdu8fwws20190407	0	3.849166667	20.09	tickle	PI	P	I	1	The robber is ticklen by the soldier.	The friar is tickled by the waitress.	0	0	0	0	[]	[]
1017	29	bdu8fwws20190407	1	3.458333333	11.8275	slap	AC	A	C	0	The cowboy slaps the ballerina.	The policeman slaps the boxer.	1	1	0	0	[]	[]
1018	29	bdu8fwws20190407	1	1.464166667	10.585	slap	PC	P	C	0	The nurse is slapped by the policeman.	The cowboy slaps the ballerina.	1	1	0	0	[]	[]
1019	29	bdu8fwws20190407	0	1.7425	10.28833333	push	AI	A	I	1	The chef push the clown.	The cowboy pushes the swimmer.	1	1	0	0	[]	[]
1020	29	bdu8fwws20190407	1	6.196666667	9.77	chase	PC	P	C	1	The monk is chased by the policeman.	The pirate chases the robber.	1	1	0	0	[]	[]
1021	29	bdu8fwws20190407	1	3.040833333	20.43083333	kiss	AC	A	C	1	The artist kisses the ballerina.	The nun kisses the boxer.	1	1	0	0	[]	[]
1022	29	bdu8fwws20190407	1	2.205833333	11.24666667	kick	PI	P	I	0	The clown is kicken by the nun.	The waitress kicks the robber.	1	1	0	0	[]	[]
1023	29	bdu8fwws20190407	1	3.583333333	22.89	scold	AC	A	C	1	The policeman scolds the doctor.	The sailor is scolded by the principal.	0	0	0	0	[]	[]
1024	29	bdu8fwws20190407	1	2.55	21.23833333	scold	PC	P	C	0	The monk is scolded by the swimmer.	The soldier is scolded by the principal.	0	0	0	0	[]	[]
1025	29	bdu8fwws20190407	1	1.6575	11.09916667	chase	AC	A	C	0	The policeman chases the robber.	The policeman chases the swimmer.	1	1	0	0	[]	[]
1026	29	bdu8fwws20190407	1	3.445833333	13.1275	follow	PC	P	C	1	The ballerina is followed by the pirate.	The nun follows the soldier.	1	1	0	0	[]	[]
1027	29	bdu8fwws20190407	1	4.12	12.50416667	follow	AC	A	C	1	The nun follows the doctor.	The pirate follows the sailor.	1	1	0	0	[]	[]
1028	29	bdu8fwws20190407	1	2.076666667	11.43583333	follow	PC	P	C	0	The ballerina is followed by the pirate.	The nun follows the boxer.	1	1	0	0	[]	[]
1029	29	bdu8fwws20190407	1	2.314166667	11.68583333	follow	AC	A	C	0	The nun follows the cowboy.	The pirate is following the doctor.	1	1	0	0	[]	[]
1030	29	bdu8fwws20190407	1	3.4925	10.5825	punch	PC	P	C	1	The ballerina is punched by the artist.	The doctor is punched by the cowboy.	0	0	0	0	[]	[]
1031	29	bdu8fwws20190407	1	1.483333333	13.335	scold	AC	A	C	0	The waitress scolds the boxer.	The ballerina is scolded by the policeman.	0	0	0	0	[]	[]
1032	29	bdu8fwws20190407	0	2.343333333	9.72	shot	PI	P	I	1	The ballerina is shooted by the artist.	The chef shoots the swimmer.	1	1	0	0	[]	[]
1033	29	bdu8fwws20190407	0	4.0275	14.50666667	kick	AI	A	I	1	The policeman kick the boxer.	The waitress kicked the clown.	1	1	0	0	[]	[]
1034	29	bdu8fwws20190407	1	2.08	8.794166667	pull	PI	P	I	0	The waitress is pullen by the pirate.	The boxer pulls the clown.	1	1	0	0	[]	[]
1035	29	bdu8fwws20190407	1	4.876666667	18.74	punch	AC	A	C	0	The cowboy punches the nun.	The artist punches the monk.	1	1	0	0	[]	[]
1036	29	bdu8fwws20190407	1	13.40166667	13.93166667	chase	PC	P	C	0	The swimmer is chased by the nun.	The doctor is chased by the waitress.	0	0	0	0	[]	[]
1037	29	bdu8fwws20190407	1	8.551666667	12.26916667	touch	AI	A	I	0	The waitress touch the professor.	The swimmer is touched by the sailor.	0	0	0	0	[]	[]
1038	29	bdu8fwws20190407	1	6.091666667	12.6975	slap	PC	P	C	1	The clown is slapped by the policeman.	The sailor is slapped by the cowboy.	0	0	0	0	[]	[]
1039	29	bdu8fwws20190407	1	1.418333333	11.52	kiss	AC	A	C	0	The pirate kisses the clown.	The soldier is kissed by the artist.	0	0	0	0	[]	[]
1040	29	bdu8fwws20190407	1	2.336666667	10.94916667	push	PI	P	I	0	The monk is pushen by the policeman.	The ballerina is pushed by the cowboy.	0	0	0	0	[]	[]
1041	29	bdu8fwws20190407	1	1.760833333	9.426666667	slap	AC	A	C	1	The cowboy slaps the professor.	The policeman slaps the swimmer.	1	1	0	0	[]	[]
1042	29	bdu8fwws20190407	1	3.7475	11.65083333	kiss	PC	P	C	1	The boxer is kissed by the artist.	The ballerina is kissed by the nun.	0	0	0	0	[]	[]
1043	29	bdu8fwws20190407	1	2.2575	10.995	shoot	AI	A	I	0	The actress shoot the robber.	The chef shoots the boxer.	1	1	0	0	[]	[]
1044	29	bdu8fwws20190407	0	1.613333333	12.85833333	touch	PI	P	I	1	The doctor is touchen by the waitress.	The clown is touched by the sailor.	0	0	0	0	[]	[]
1045	30	cjjq7l9z20190413	1	5.190833333	16.8175	punch	AC	A	C	0	The cowboy punches the nun.	The artist punches the monk.	1	1	0	0	[]	[]
1046	30	cjjq7l9z20190413	1	6.2025	12.3525	pull	PI	P	I	0	The waitress is pullen by the pirate.	The man uses the rope to pull another man.	1		2	0	[]	[]
1047	30	cjjq7l9z20190413	0	2.719166667	11.07916667	scold	AC	A	C	0	The waitress scolds the boxer.	The girl looks down as she is scolded.	0	0	0	0	[]	[]
1048	30	cjjq7l9z20190413	1	1.835	12.99333333	kiss	PC	P	C	1	The boxer is kissed by the artist.	The nun wants a kiss from the girl.			0	0	[]	[]
1049	30	cjjq7l9z20190413	1	9.533333333	12.27166667	chase	AC	A	C	0	The policeman chases the robber.	The wet man is chased by the policeman.	0	0	0	0	[]	[]
1050	30	cjjq7l9z20190413	0	2.834166667	10.46166667	tickle	PI	P	I	1	The robber is ticklen by the soldier.	The monk laughs as he is tickled.	0		2	0	[]	[]
1051	30	cjjq7l9z20190413	0	3.3375	11.72166667	pull	AI	A	I	1	The boxer pull the soldier.	The soldier tries in vain to pull the girl with a rope.	1	1	1	0	[]	[]
1052	30	cjjq7l9z20190413	1	3.115	16.49583333	follow	PC	P	C	1	The ballerina is followed by the pirate.	The nun follows behind the soldier.	1	1	1	0	[]	[]
1053	30	cjjq7l9z20190413	0	3.714166667	11.63916667	touch	AI	A	I	0	The waitress touch the professor.	The sailor touches the wet man.	1	1	0	0	[]	[]
1054	30	cjjq7l9z20190413	1	2.626666667	14.35333333	punch	PC	P	C	1	The ballerina is punched by the artist.	The doctor takes a punch from the cowboy.	1		2	0	[]	[]
1055	30	cjjq7l9z20190413	1	1.491666667	14.82583333	slap	AC	A	C	1	The cowboy slaps the professor.	The swimmer receives a slap from the policeman.	0		2	0	[]	[]
1056	30	cjjq7l9z20190413	0	1.818333333	14.4725	slap	PC	P	C	0	The nurse is slapped by the policeman.	The cowboy gives the ballerina a slap with his hand.	1		2	0	[]	[]
1057	30	cjjq7l9z20190413	1	1.911666667	7.696666667	chase	AC	A	C	1	The nun chases the sailor.	The robber is chased by the police.	0	0	0	0	[]	[]
1058	30	cjjq7l9z20190413	1	2.364166667	11.40916667	push	PI	P	I	0	The monk is pushen by the policeman.	The cowboy is about to push the girl.	1		1	0	[]	[]
1059	30	cjjq7l9z20190413	1	3.769166667	9.704166667	kick	AI	A	I	1	The policeman kick the boxer.	She gives the clown a kick in the shin.	1		2	0	[]	[]
1060	30	cjjq7l9z20190413	1	5.36	18.44	punch	PC	P	C	0	The policeman is punched by the artist.	The ballerina is knocked off her feet from a punch from the cowboy.			0	0	[]	[]
1061	30	cjjq7l9z20190413	0	2.529166667	12.40833333	push	AI	A	I	1	The chef push the clown.	The swimmer is pushed by the cowboy.	0	0	0	0	[]	[]
1062	30	cjjq7l9z20190413	0	3.584166667	11.59333333	shot	PI	P	I	1	The ballerina is shooted by the artist.	In anger, the chef shoots the man.	1	1	0	0	[]	[]
1063	30	cjjq7l9z20190413	1	1.874166667	7.293333333	kiss	AC	A	C	1	The artist kisses the ballerina.	The boxer leans in for a kiss.			0	0	[]	[]
1064	30	cjjq7l9z20190413	1	2.6425	18.64833333	chase	PC	P	C	0	The swimmer is chased by the nun.	The maid chases after the doctor with his drink.	1	1	1	0	[]	[]
1065	30	cjjq7l9z20190413	1	2.096666667	17.32583333	kiss	AC	A	C	0	The pirate kisses the clown.	The soldier leans in for a kiss from the doting artist.			0	0	[]	[]
1066	30	cjjq7l9z20190413	1	1.6025	8.964166667	kick	PI	P	I	0	The clown is kicken by the nun.	She gives the robber a kick in the shin.	1		2	0	[]	[]
1067	30	cjjq7l9z20190413	1	1.854166667	10.955	slap	AC	A	C	0	The cowboy slaps the ballerina.	The policeman gives the boxer a slap in the face.	1		2	0	[]	[]
1068	30	cjjq7l9z20190413	0	1.935	9.039166667	touch	PI	P	I	1	The doctor is touchen by the waitress.	The sailor reaches out to touch the clown.	1		2	0	[]	[]
1069	30	cjjq7l9z20190413	1	2.66	9.9675	follow	AC	A	C	1	The nun follows the doctor.	The pirate follows the sailor to the boat.	1	1	0	0	[]	[]
1070	30	cjjq7l9z20190413	1	2.513333333	11.55083333	scold	PC	P	C	1	The doctor is scolded by the professor.	The police officer scolds the boxer.	1	1	0	0	[]	[]
1071	30	cjjq7l9z20190413	1	2.228333333	18.3325	scold	AC	A	C	1	The policeman scolds the doctor.	The sailor is scolded by the graduating student.	0	0	0	0	[]	[]
1072	30	cjjq7l9z20190413	1	1.695	10.8125	kiss	PC	P	C	0	The monk is kissed by the swimmer.	The clown leans in for a kiss from the lovely girl.	1		2	0	[]	[]
1073	30	cjjq7l9z20190413	1	1.3525	12.88	tickle	AI	A	I	0	The soldier tickle the boxer.	The maid reaches out to give the doctor a tickle.	1		2	0	[]	[]
1074	30	cjjq7l9z20190413	1	2.130833333	22.46583333	scold	PC	P	C	0	The monk is scolded by the swimmer.	The soldier looks down as he is scolded by the student.	0	0	0	0	[]	[]
1075	30	cjjq7l9z20190413	1	2.1675	21.26916667	shoot	AI	A	I	0	The actress shoot the robber.	The chef shoots the boxer in anger.	1	1	0	0	[]	[]
1076	30	cjjq7l9z20190413	1	1.6275	11.59833333	follow	PC	P	C	0	The ballerina is followed by the pirate.	The boxer runs as the nun follows.	1		2	0	[]	[]
1077	30	cjjq7l9z20190413	1	2.584166667	21.98166667	punch	AC	A	C	1	The cowboy punches the swimmer.	The clown is knocked off his feet by a strong punch from the artist.			0	0	[]	[]
1078	30	cjjq7l9z20190413	1	2.535833333	12.93333333	chase	PC	P	C	1	The monk is chased by the policeman.	The pirates chases after the robber with his sword drawn.	1	1	1	1	["GRAMMAR"]	["You should probably use \u201cchase\u201d."]
1079	30	cjjq7l9z20190413	1	1.8275	12.4525	follow	AC	A	C	0	The nun follows the cowboy.	The doctor runs as the pirate follows close behind.	1		2	0	[]	[]
1080	30	cjjq7l9z20190413	1	2.070833333	13.09583333	slap	PC	P	C	1	The clown is slapped by the policeman.	The cowboys gives the sailor a slap across the face.	1		2	1	["GRAMMAR"]	["You should probably use \u201cgive\u201d."]
1081	31	cqnh6o5f20190406	1	5.4725	9.9325	chase	AC	A	C	0	The policeman chases the robber.	The policeman chases the swimmer.	1	1	0	0	[]	[]
1082	31	cqnh6o5f20190406	1	4.87	10.23333333	push	PI	P	I	0	The monk is pushen by the policeman.	The cowboy pushes the ballerina.	1	1	0	0	[]	[]
1083	31	cqnh6o5f20190406	1	1.9425	5.37	chase	AC	A	C	1	The nun chases the sailor.	The policeman chases the robber.	1	1	0	0	[]	[]
1084	31	cqnh6o5f20190406	1	2.169166667	6.9125	slap	PC	P	C	0	The nurse is slapped by the policeman.	The cowboy slaps the ballerina.	1	1	0	0	[]	[]
1085	31	cqnh6o5f20190406	1	3.058333333	13.47666667	kick	AI	A	I	1	The policeman kick the boxer.	The waitress kicks the clown.	1	1	0	0	[]	[]
1086	31	cqnh6o5f20190406	1	2.1175	6.790833333	chase	PC	P	C	0	The swimmer is chased by the nun.	The waitress chases the doctor.	1	1	0	0	[]	[]
1087	31	cqnh6o5f20190406	1	1.628333333	7.848333333	kiss	AC	A	C	1	The artist kisses the ballerina.	The nun kisses the boxer.	1	1	0	0	[]	[]
1088	31	cqnh6o5f20190406	1	2.316666667	6.430833333	chase	PC	P	C	1	The monk is chased by the policeman.	The pirate is chasing the robber.	1	1	0	0	[]	[]
1089	31	cqnh6o5f20190406	1	2.066666667	5.620833333	touch	AI	A	I	0	The waitress touch the professor.	The sailor touches the swimmer.	1	1	0	0	[]	[]
1090	31	cqnh6o5f20190406	1	2.879166667	7.6225	kick	PI	P	I	0	The clown is kicken by the nun.	The waitress kicks the robber.	1	1	0	0	[]	[]
1091	31	cqnh6o5f20190406	1	3.663333333	5.500833333	pull	AI	A	I	1	The boxer pull the soldier.	The pirate pulls the ballerina.	1	1	0	0	[]	[]
1092	31	cqnh6o5f20190406	1	3.885833333	6.318333333	scold	PC	P	C	1	The doctor is scolded by the professor.	The policeman scolds the boxer.	1	1	0	0	[]	[]
1093	31	cqnh6o5f20190406	1	2.239166667	7.776666667	punch	AC	A	C	1	The cowboy punches the swimmer.	The clown is punched by the artist.	0	0	0	0	[]	[]
1094	31	cqnh6o5f20190406	1	1.949166667	9.62	follow	PC	P	C	1	The ballerina is followed by the pirate.	The soldier is followed by the nun.	0	0	0	0	[]	[]
1095	31	cqnh6o5f20190406	1	2.92	8.4475	tickle	AI	A	I	0	The soldier tickle the boxer.	The doctor is tickled by the waitress.	0	0	0	0	[]	[]
1096	31	cqnh6o5f20190406	1	3.333333333	8.508333333	slap	PC	P	C	1	The clown is slapped by the policeman.	The cowboy slaps the sailor.	1	1	0	0	[]	[]
1097	31	cqnh6o5f20190406	1	1.165833333	9.903333333	kiss	AC	A	C	0	The pirate kisses the clown.	The artist kisses the soldier.	1	1	0	0	[]	[]
1098	31	cqnh6o5f20190406	1	3.1	9.036666667	shot	PI	P	I	1	The ballerina is shooted by the artist.	The cook shoots the swimmer.	1	1	0	0	[]	[]
1099	31	cqnh6o5f20190406	1	1.549166667	5.378333333	follow	AC	A	C	1	The nun follows the doctor.	The pirate follows the sailor.	1	1	0	0	[]	[]
1100	31	cqnh6o5f20190406	1	2.4025	5.746666667	touch	PI	P	I	1	The doctor is touchen by the waitress.	The sailor touches the clown.	1	1	0	0	[]	[]
1101	31	cqnh6o5f20190406	1	1.730833333	5.1875	slap	AC	A	C	0	The cowboy slaps the ballerina.	The policeman slaps the boxer.	1	1	0	0	[]	[]
1102	31	cqnh6o5f20190406	1	1.615833333	6.2525	punch	PC	P	C	1	The ballerina is punched by the artist.	The doctor is punched by the cowboy.	0	0	0	0	[]	[]
1103	31	cqnh6o5f20190406	1	1.851666667	9.443333333	punch	AC	A	C	0	The cowboy punches the nun.	The artist punches the monk.	1	1	0	0	[]	[]
1104	31	cqnh6o5f20190406	1	1.175833333	3.710833333	pull	PI	P	I	0	The waitress is pullen by the pirate.	The boxer pulls the clown.	1	1	0	0	[]	[]
1105	31	cqnh6o5f20190406	1	3.66	4.478333333	shoot	AI	A	I	0	The actress shoot the robber.	The cook shoots the boxer.	1	1	0	0	[]	[]
1106	31	cqnh6o5f20190406	1	1.08	5.145833333	punch	PC	P	C	0	The policeman is punched by the artist.	The cowboy punches the ballerina.	1	1	0	0	[]	[]
1107	31	cqnh6o5f20190406	1	1.931666667	4.975833333	slap	AC	A	C	1	The cowboy slaps the professor.	The policeman slaps the swimmer.	1	1	0	0	[]	[]
1108	31	cqnh6o5f20190406	1	2.685	5.523333333	follow	PC	P	C	0	The ballerina is followed by the pirate.	The nun follows the boxer.	1	1	0	0	[]	[]
1109	31	cqnh6o5f20190406	1	1.478333333	7.0875	scold	AC	A	C	1	The policeman scolds the doctor.	The professor scolds the sailor.	1	1	0	0	[]	[]
1110	31	cqnh6o5f20190406	1	1.509166667	4.305	kiss	PC	P	C	1	The boxer is kissed by the artist.	The nun kisses the ballerina.	1	1	0	0	[]	[]
1111	31	cqnh6o5f20190406	1	1.5525	4.3925	follow	AC	A	C	0	The nun follows the cowboy.	The pirate follows the doctor.	1	1	0	0	[]	[]
1112	31	cqnh6o5f20190406	1	1.980833333	10.82333333	scold	PC	P	C	0	The monk is scolded by the swimmer.	The professor scolds the soldier.	1	1	0	0	[]	[]
1113	31	cqnh6o5f20190406	1	1.0475	6.47	scold	AC	A	C	0	The waitress scolds the boxer.	The policeman scolds the ballerina.	1	1	0	0	[]	[]
1114	31	cqnh6o5f20190406	1	1.534166667	6.709166667	kiss	PC	P	C	0	The monk is kissed by the swimmer.	The artist kisses the clown.	1	1	0	0	[]	[]
1115	31	cqnh6o5f20190406	1	1.928333333	5.799166667	push	AI	A	I	1	The chef push the clown.	The cowboy pushes the swimmer.	1	1	0	0	[]	[]
1116	31	cqnh6o5f20190406	1	3.2375	5.843333333	tickle	PI	P	I	1	The robber is ticklen by the soldier.	The waitress tickles the monk.	1	1	0	0	[]	[]
1117	32	dcn1178220190406	1	8.3225	13.12083333	touch	AI	A	I	0	The waitress touch the professor.	the sailor touches the swimmer	1	1	0	0	[]	[]
1118	32	dcn1178220190406	0	3.3225	15.92583333	slap	PC	P	C	0	The nurse is slapped by the policeman.	the cowboy slapped the dancer	1	1	0	0	[]	[]
1119	32	dcn1178220190406	0	4.5925	11.96583333	pull	AI	A	I	1	The boxer pull the soldier.	the pirate pulls the dancer	1	1	0	0	[]	[]
1120	32	dcn1178220190406	1	2.728333333	12.75916667	scold	PC	P	C	1	The doctor is scolded by the professor.	the soldier scolds the boxer	1	1	0	0	[]	[]
1121	32	dcn1178220190406	1	2.520833333	17.06333333	chase	AC	A	C	1	The nun chases the sailor.	the police officer chases the robber	1	1	0	0	[]	[]
1122	32	dcn1178220190406	0	2.699166667	14.53416667	shot	PI	P	I	1	The ballerina is shooted by the artist.	the chef shoots the swimmer	1	1	0	0	[]	[]
1123	32	dcn1178220190406	0	12.90583333	14.86166667	punch	AC	A	C	0	The cowboy punches the nun.	the artist punched the angel	1	1	0	0	[]	[]
1124	32	dcn1178220190406	1	2.620833333	11.73666667	punch	PC	P	C	1	The ballerina is punched by the artist.	the cowboy punches the doctor	1	1	0	0	[]	[]
1125	32	dcn1178220190406	1	2.3425	13.63416667	punch	AC	A	C	1	The cowboy punches the swimmer.	the artist is punching the clown	1	1	0	0	[]	[]
1126	32	dcn1178220190406	0	6.08	14.36416667	chase	PC	P	C	0	The swimmer is chased by the nun.	the waitress is chasing the doctor	1	1	0	0	[]	[]
1127	32	dcn1178220190406	0	3.151666667	13.7325	slap	AC	A	C	0	The cowboy slaps the ballerina.	the clown slaps the boxer	1	1	0	0	[]	[]
1128	32	dcn1178220190406	0	3.14	13.175	tickle	PI	P	I	1	The robber is ticklen by the soldier.	the waitress tickles the priest	1	1	0	0	[]	[]
1129	32	dcn1178220190406	0	2.5275	10.85166667	push	AI	A	I	1	The chef push the clown.	the cowboy pushes the swimmer	1	1	0	0	[]	[]
1130	32	dcn1178220190406	1	4.150833333	31.1125	kiss	PC	P	C	1	The boxer is kissed by the artist.	the priest kisses the dancer	1	1	0	0	[]	[]
1131	32	dcn1178220190406	1	2.110833333	10.775	tickle	AI	A	I	0	The soldier tickle the boxer.	the waitress tickles the doctor	1	1	0	0	[]	[]
1132	32	dcn1178220190406	0	3.1275	11.29416667	follow	PC	P	C	0	The ballerina is followed by the pirate.	the priest followed the boxer	1	1	0	0	[]	[]
1133	32	dcn1178220190406	0	2.700833333	12.45416667	scold	AC	A	C	0	The waitress scolds the boxer.	the dancer is scolded by the police officer	0	0	0	0	[]	[]
1134	32	dcn1178220190406	1	2.640833333	10.91833333	kick	PI	P	I	0	The clown is kicken by the nun.	the waitress kicks the robber	1	1	0	0	[]	[]
1135	32	dcn1178220190406	1	4.621666667	11.04416667	scold	AC	A	C	1	The policeman scolds the doctor.	the professor scolds the sailor	1	1	0	0	[]	[]
1136	32	dcn1178220190406	1	7.1575	11.495	chase	PC	P	C	1	The monk is chased by the policeman.	the pirate chases the robber	1	1	0	0	[]	[]
1137	32	dcn1178220190406	0	2.218333333	14.33333333	chase	AC	A	C	0	The policeman chases the robber.	the police officer is chasing the swimmer	1	1	0	0	[]	[]
1138	32	dcn1178220190406	1	2.158333333	11.4675	pull	PI	P	I	0	The waitress is pullen by the pirate.	the boxer pulls the clown	1	1	0	0	[]	[]
1139	32	dcn1178220190406	1	2.665833333	9.5475	kiss	AC	A	C	1	The artist kisses the ballerina.	the nun kisses the boxer	1	1	0	0	[]	[]
1140	32	dcn1178220190406	1	3.325	10.84583333	slap	PC	P	C	1	The clown is slapped by the policeman.	the cowboy slapped the sailor	1	1	0	0	[]	[]
1141	32	dcn1178220190406	0	2.044166667	11.5675	kick	AI	A	I	1	The policeman kick the boxer.	the waitress kicked the clown	1	1	0	0	[]	[]
1142	32	dcn1178220190406	0	2.911666667	11.13	punch	PC	P	C	0	The policeman is punched by the artist.					0	[]	[]
1143	32	dcn1178220190406	0	2.881666667	11.69666667	kiss	AC	A	C	0	The pirate kisses the clown.	the artist kisses the soldier	1	1	0	0	[]	[]
1144	32	dcn1178220190406	1	2.258333333	9.964166667	follow	PC	P	C	1	The ballerina is followed by the pirate.	the nun is following the soldier	1	1	0	0	[]	[]
1145	32	dcn1178220190406	0	58.97166667	10.1375	follow	AC	A	C	0	The nun follows the cowboy.	the pirate follows the doctor	1	1	0	0	[]	[]
1146	32	dcn1178220190406	0	5.77	10.85083333	kiss	PC	P	C	0	The monk is kissed by the swimmer.	the artist is kissing the clown	1	1	0	0	[]	[]
1147	32	dcn1178220190406	1	2.145	10.14833333	follow	AC	A	C	1	The nun follows the doctor.	the pirate follows the sailor	1	1	0	0	[]	[]
1148	32	dcn1178220190406	0	4.583333333	11.3775	scold	PC	P	C	0	The monk is scolded by the swimmer.	the professor is scolding the soldier	1	1	0	0	[]	[]
1149	32	dcn1178220190406	1	12.455	15.51916667	slap	AC	A	C	1	The cowboy slaps the professor.	the policeman slapped the swimmer	1	1	0	0	[]	[]
1150	32	dcn1178220190406	0	2.198333333	8.764166667	touch	PI	P	I	1	The doctor is touchen by the waitress.	the sailor touches the clown	1	1	0	0	[]	[]
1151	32	dcn1178220190406	1	2.219166667	9.0125	shoot	AI	A	I	0	The actress shoot the robber.	the chef shot the boxer	1	1	0	0	[]	[]
1152	32	dcn1178220190406	1	1.618333333	9.9825	push	PI	P	I	0	The monk is pushen by the policeman.	the cowboy pushes the dancer	1	1	0	0	[]	[]
1153	33	dkzr852l20190413	1	4.69	10.91	kick	AI	A	I	1	The policeman kick the boxer.	The waitress kick the man.	1	1	1	0	[]	[]
1154	33	dkzr852l20190413	1	7.701666667	11.06916667	follow	PC	P	C	0	The ballerina is followed by the pirate.	The priest follow the boxer.	1	1	1	0	[]	[]
1155	33	dkzr852l20190413	1	3.146666667	12.09666667	scold	AC	A	C	1	The policeman scolds the doctor.	The teacher scold the sailor.	1	1	1	0	[]	[]
1156	33	dkzr852l20190413	0	3.3025	11.5	shot	PI	P	I	1	The ballerina is shooted by the artist.	The cook shoot the swimmer.	1	1	1	0	[]	[]
1157	33	dkzr852l20190413	1	2.089166667	8.159166667	kiss	AC	A	C	1	The artist kisses the ballerina.	The nun kiss the boxer.	1	1	1	0	[]	[]
1158	33	dkzr852l20190413	1	2.0175	11.65666667	kick	PI	P	I	0	The clown is kicken by the nun.	The waitress kick the robber.	1	1	1	1	["GRAMMAR"]	["Possible agreement error - use third-person verb forms for singular and mass nouns: \u201ckicks\u201d."]
1159	33	dkzr852l20190413	1	1.3675	11.32916667	slap	AC	A	C	0	The cowboy slaps the ballerina.	The policeman slap the boxer.	1	1	1	0	[]	[]
1160	33	dkzr852l20190413	1	1.44	10.4475	chase	PC	P	C	0	The swimmer is chased by the nun.	The waitress chase the doctor.	1	1	1	0	[]	[]
1161	33	dkzr852l20190413	1	11.44166667	10.50583333	slap	AC	A	C	1	The cowboy slaps the professor.	The policeman slap the swimmer.	1	1	1	0	[]	[]
1162	33	dkzr852l20190413	1	2.348333333	11.0375	push	PI	P	I	0	The monk is pushen by the policeman.	The cowboy push the ballerina.	1	1	1	1	["GRAMMAR"]	["Possible agreement error - use third-person verb forms for singular and mass nouns: \u201cpushes\u201d."]
1163	33	dkzr852l20190413	1	1.325	8.838333333	pull	AI	A	I	1	The boxer pull the soldier.	The pirate pull the ballerina.	1	1	1	0	[]	[]
1164	33	dkzr852l20190413	0	1.701666667	11.37083333	touch	PI	P	I	1	The doctor is touchen by the waitress.	The sailor touch the clown.	1	1	1	1	["GRAMMAR"]	["Possible agreement error - use third-person verb forms for singular and mass nouns: \u201ctouches\u201d."]
1165	33	dkzr852l20190413	0	3.1775	15.9975	punch	AC	A	C	1	The cowboy punches the swimmer.	The artist punch the clown.	1	1	1	1	["GRAMMAR"]	["Possible agreement error - use third-person verb forms for singular and mass nouns: \u201cpunches\u201d."]
1166	33	dkzr852l20190413	0	1.3325	10.82	tickle	PI	P	I	1	The robber is ticklen by the soldier.	The waitress tickle the monk.	1	1	1	0	[]	[]
1167	33	dkzr852l20190413	1	4.293333333	9.729166667	shoot	AI	A	I	0	The actress shoot the robber.	The baker shoot the boxer.	1	1	1	0	[]	[]
1168	33	dkzr852l20190413	1	2.1525	20.50333333	follow	PC	P	C	1	The ballerina is followed by the pirate.	The nun follow the soldier.	1	1	1	0	[]	[]
1169	33	dkzr852l20190413	0	1.8625	10.2575	chase	AC	A	C	1	The nun chases the sailor.	The policeman chase the robber.	1	1	1	0	[]	[]
1170	33	dkzr852l20190413	1	2.570833333	7.880833333	kiss	PC	P	C	0	The monk is kissed by the swimmer.	The artist kiss the clown.	1	1	1	0	[]	[]
1171	33	dkzr852l20190413	1	2.625833333	12.21833333	push	AI	A	I	1	The chef push the clown.	The cowboy push the swimmer.	1	1	1	1	["GRAMMAR"]	["Possible agreement error - use third-person verb forms for singular and mass nouns: \u201cpushes\u201d."]
1172	33	dkzr852l20190413	1	8.025	12.0275	slap	PC	P	C	0	The nurse is slapped by the policeman.	The cowboy slap the ballerina.	1	1	1	0	[]	[]
1173	33	dkzr852l20190413	1	1.978333333	9.269166667	tickle	AI	A	I	0	The soldier tickle the boxer.	The waitress tickle the doctor.	1	1	1	0	[]	[]
1174	33	dkzr852l20190413	1	2.840833333	9.09	kiss	PC	P	C	1	The boxer is kissed by the artist.	The nun kiss the ballerina.	1	1	1	0	[]	[]
1175	33	dkzr852l20190413	1	1.2725	9.223333333	chase	AC	A	C	0	The policeman chases the robber.	The policeman chase the swimmer.	1	1	1	0	[]	[]
1176	33	dkzr852l20190413	1	5.7025	13.8175	punch	PC	P	C	0	The policeman is punched by the artist.	The cowboy punch the ballerina.	1	1	1	1	["GRAMMAR"]	["Possible agreement error - use third-person verb forms for singular and mass nouns: \u201cpunches\u201d."]
1177	33	dkzr852l20190413	1	1.494166667	8.218333333	punch	AC	A	C	0	The cowboy punches the nun.	The artist punch the monk.	1	1	1	1	["GRAMMAR"]	["Possible agreement error - use third-person verb forms for singular and mass nouns: \u201cpunches\u201d."]
1178	33	dkzr852l20190413	1	2.8225	11.1275	scold	PC	P	C	1	The doctor is scolded by the professor.	The policeman scold the boxer.	1	1	1	0	[]	[]
1179	33	dkzr852l20190413	1	2.463333333	10.95833333	follow	AC	A	C	0	The nun follows the cowboy.	The pirate follow the doctor.	1	1	1	0	[]	[]
1180	33	dkzr852l20190413	1	7.7875	15.44166667	punch	PC	P	C	1	The ballerina is punched by the artist.	The cowboy punch the doctor.	1	1	1	1	["GRAMMAR"]	["Possible agreement error - use third-person verb forms for singular and mass nouns: \u201cpunches\u201d."]
1181	33	dkzr852l20190413	1	1.833333333	9.0025	touch	AI	A	I	0	The waitress touch the professor.	The sailor touch the swimmer.	1	1	1	1	["GRAMMAR"]	["Possible agreement error - use third-person verb forms for singular and mass nouns: \u201ctouches\u201d."]
1182	33	dkzr852l20190413	1	9.125833333	10.66666667	pull	PI	P	I	0	The waitress is pullen by the pirate.	The boxer pull the clown.	1	1	1	0	[]	[]
1183	33	dkzr852l20190413	1	1.086666667	9.2975	kiss	AC	A	C	0	The pirate kisses the clown.	The artist kiss the soldier.	1	1	1	0	[]	[]
1184	33	dkzr852l20190413	1	6.33	12.8475	slap	PC	P	C	1	The clown is slapped by the policeman.	The cowboy slap the sailor.	1	1	1	0	[]	[]
1185	33	dkzr852l20190413	1	2.563333333	9.088333333	scold	AC	A	C	0	The waitress scolds the boxer.	The policeman scold the ballerina.	1	1	1	0	[]	[]
1186	33	dkzr852l20190413	1	2.009166667	11.09166667	scold	PC	P	C	0	The monk is scolded by the swimmer.	The professor scold the soldier.	1	1	1	0	[]	[]
1187	33	dkzr852l20190413	1	2.375833333	9.326666667	follow	AC	A	C	1	The nun follows the doctor.	The pirate follow the sailor.	1	1	1	0	[]	[]
1188	33	dkzr852l20190413	0	1.514166667	14.31083333	chase	PC	P	C	1	The monk is chased by the policeman.	The pirate chase the robber.	1	1	1	0	[]	[]
1189	34	dm5lf35r20190413	1	9.3175	19.09	tickle	AI	A	I	0	The soldier tickle the boxer.	The lady tickles the doctor.	1	1	0	0	[]	[]
1190	34	dm5lf35r20190413	1	4.926666667	21.09166667	chase	PC	P	C	1	The monk is chased by the policeman.	A thief is chased by a pirate.	0	0	0	0	[]	[]
1191	34	dm5lf35r20190413	0	3.548333333	28.49166667	touch	AI	A	I	0	The waitress touch the professor.	The anchorman touches the swimmer.	1	1	0	0	[]	[]
1192	34	dm5lf35r20190413	1	5.416666667	21.99166667	kiss	PC	P	C	0	The monk is kissed by the swimmer.	A man is kissed by a painter.	0	0	0	0	[]	[]
1193	34	dm5lf35r20190413	1	5.866666667	26.035	slap	AC	A	C	1	The cowboy slaps the professor.	The traffic police slaps the swimmer.	1	1	0	0	[]	[]
1194	34	dm5lf35r20190413	1	6.2225	22.82583333	shot	PI	P	I	1	The ballerina is shooted by the artist.	The cook shoots the swimmer.	1	1	0	0	[]	[]
1195	34	dm5lf35r20190413	1	2.540833333	21.26166667	punch	AC	A	C	1	The cowboy punches the swimmer.	The painter punches the clown.	1	1	0	0	[]	[]
1196	34	dm5lf35r20190413	1	9.575833333	17.75166667	scold	PC	P	C	1	The doctor is scolded by the professor.	The fireman scolds the wrestler.	1	1	0	0	[]	[]
1197	34	dm5lf35r20190413	1	3.5675	20.70666667	scold	AC	A	C	1	The policeman scolds the doctor.	The professor scolds the student.	1	1	0	0	[]	[]
1198	34	dm5lf35r20190413	1	3.349166667	41.60083333	follow	PC	P	C	1	The ballerina is followed by the pirate.	A sister is following a soldier.	1	1	0	0	[]	[]
1199	34	dm5lf35r20190413	1	6.768333333	11.96833333	shoot	AI	A	I	0	The actress shoot the robber.	The cook shoots the wrestler.	1	1	0	0	[]	[]
1200	34	dm5lf35r20190413	1	4.553333333	15.62333333	kiss	PC	P	C	1	The boxer is kissed by the artist.	The sister is kissing a ballerina.	1	1	0	0	[]	[]
1201	34	dm5lf35r20190413	1	7.265833333	15.8625	punch	AC	A	C	0	The cowboy punches the nun.	The painter punches the nun.	1	1	0	0	[]	[]
1202	34	dm5lf35r20190413	0	9.863333333	13.59583333	slap	PC	P	C	0	The nurse is slapped by the policeman.	The cowboy slaps the ballerina.	1	1	0	0	[]	[]
1203	34	dm5lf35r20190413	1	8.105	8.449166667	kiss	AC	A	C	0	The pirate kisses the clown.	The painter kisses the soldier.	1	1	0	0	[]	[]
1204	34	dm5lf35r20190413	1	2.793333333	17.88166667	chase	PC	P	C	0	The swimmer is chased by the nun.	The doctor is chased by a waitress.	0	0	0	0	[]	[]
1205	34	dm5lf35r20190413	1	6.336666667	12.37083333	kick	AI	A	I	1	The policeman kick the boxer.	The waitress kicks the clown.	1	1	0	0	[]	[]
1206	34	dm5lf35r20190413	1	2.475833333	10.68666667	punch	PC	P	C	1	The ballerina is punched by the artist.	The cowboy punches the doctor.	1	1	0	0	[]	[]
1207	34	dm5lf35r20190413	1	7.1375	10.34166667	scold	AC	A	C	0	The waitress scolds the boxer.	The fireman scolds the ballerina.	1	1	0	0	[]	[]
1208	34	dm5lf35r20190413	1	4.075	27.125	scold	PC	P	C	0	The monk is scolded by the swimmer.	The professor scolds the cowboy.	1	1	0	0	[]	[]
1209	34	dm5lf35r20190413	1	3.783333333	9.7575	chase	AC	A	C	0	The policeman chases the robber.	The policeman chases the swimmer.	1	1	0	0	[]	[]
1210	34	dm5lf35r20190413	0	7.935833333	11.585	punch	PC	P	C	0	The policeman is punched by the artist.	The cowboy punches the ballerina.	1	1	0	0	[]	[]
1211	34	dm5lf35r20190413	1	3.281666667	14.37666667	chase	AC	A	C	1	The nun chases the sailor.	The robber is being chased by the policeman.	0	0	0	0	[]	[]
1212	34	dm5lf35r20190413	0	7.861666667	43.53333333	tickle	PI	P	I	1	The robber is ticklen by the soldier.	The pastor is tickled by the waitress.	0	0	0	0	[]	[]
1213	34	dm5lf35r20190413	1	3.819166667	10.92916667	push	AI	A	I	1	The chef push the clown.	The cowboy pushes the swimmer.	1	1	0	0	[]	[]
1214	34	dm5lf35r20190413	1	3.303333333	17.98666667	slap	PC	P	C	1	The clown is slapped by the policeman.	The cowboy slaps the waiter.	1	1	0	0	[]	[]
1215	34	dm5lf35r20190413	1	2.345	20.97333333	follow	AC	A	C	1	The nun follows the doctor.	The pirate follows the waiter.	1	1	0	0	[]	[]
1216	34	dm5lf35r20190413	0	2.735	13.82833333	touch	PI	P	I	1	The doctor is touchen by the waitress.	The sailor touches the clown.	1	1	0	0	[]	[]
1217	34	dm5lf35r20190413	1	2.576666667	10.3675	pull	AI	A	I	1	The boxer pull the soldier.	The pirate pulls the ballerina.	1	1	0	0	[]	[]
1218	34	dm5lf35r20190413	1	3.02	28.83833333	push	PI	P	I	0	The monk is pushen by the policeman.	The cowboy pushes the ballerina.	1	1	0	0	[]	[]
1219	34	dm5lf35r20190413	1	2.888333333	7.250833333	kiss	AC	A	C	1	The artist kisses the ballerina.	The nun kisses the boxer.	1	1	0	0	[]	[]
1220	34	dm5lf35r20190413	1	2.803333333	9.668333333	pull	PI	P	I	0	The waitress is pullen by the pirate.	The boxer pulls the clown.	1	1	0	0	[]	[]
1221	34	dm5lf35r20190413	1	5.85	11.25	follow	AC	A	C	0	The nun follows the cowboy.	The pirate follows the doctor.	1	1	0	0	[]	[]
1222	34	dm5lf35r20190413	1	3.839166667	7.815833333	follow	PC	P	C	0	The ballerina is followed by the pirate.	The nun follows the boxer.	1	1	0	0	[]	[]
1223	34	dm5lf35r20190413	1	4.440833333	11.06333333	slap	AC	A	C	0	The cowboy slaps the ballerina.	The policeman slaps the boxer.	1	1	0	0	[]	[]
1224	34	dm5lf35r20190413	1	3.809166667	16.96	kick	PI	P	I	0	The clown is kicken by the nun.	The waitress kicks the thief.	1	1	0	0	[]	[]
1225	35	dppb85wf20190406	1	7.324166667	7.309166667	touch	AI	A	I	0	The waitress touch the professor.	A sailor touches a swimmer.	1	1	0	0	[]	[]
1226	35	dppb85wf20190406	1	5.665833333	7.075833333	pull	PI	P	I	0	The waitress is pullen by the pirate.	A boxer pulls a clown.	1	1	0	0	[]	[]
1227	35	dppb85wf20190406	0	3.5775	6.745	tickle	AI	A	I	0	The soldier tickle the boxer.	A waitress tickles a doctor.	1	1	0	0	[]	[]
1228	35	dppb85wf20190406	1	7.595	6.879166667	slap	PC	P	C	0	The nurse is slapped by the policeman.	A cowboy slaps a ballerina.	1	1	0	0	[]	[]
1229	35	dppb85wf20190406	1	2.046666667	6.585	kiss	AC	A	C	1	The artist kisses the ballerina.	The nun kisses a boxer.	1	1	0	0	[]	[]
1230	35	dppb85wf20190406	1	1.895	6.311666667	follow	PC	P	C	0	The ballerina is followed by the pirate.	A nun follows a boxer.	1	1	0	0	[]	[]
1231	35	dppb85wf20190406	1	1.701666667	7.725	scold	AC	A	C	0	The waitress scolds the boxer.	A policeman scolds a ballerina.	1	1	0	0	[]	[]
1232	35	dppb85wf20190406	0	5.9425	6.180833333	tickle	PI	P	I	1	The robber is ticklen by the soldier.	A waitress tickles a monk.	1	1	0	0	[]	[]
1233	35	dppb85wf20190406	1	2.059166667	6.233333333	slap	AC	A	C	1	The cowboy slaps the professor.	A policeman slaps a swimmer.	1	1	0	0	[]	[]
1234	35	dppb85wf20190406	1	1.866666667	13.28916667	kick	PI	P	I	0	The clown is kicken by the nun.	A waitress kicks a burglar.	1	1	0	0	[]	[]
1235	35	dppb85wf20190406	1	2.941666667	5.684166667	slap	AC	A	C	0	The cowboy slaps the ballerina.	A policeman slaps a boxer.	1	1	0	0	[]	[]
1236	35	dppb85wf20190406	1	7.855	7.1475	chase	PC	P	C	1	The monk is chased by the policeman.	A burglar is chased by a pirate.	0	0	0	0	[]	[]
1237	35	dppb85wf20190406	1	3.404166667	5.861666667	scold	AC	A	C	1	The policeman scolds the doctor.	The professor scolds the sailor.	1	1	0	0	[]	[]
1238	35	dppb85wf20190406	1	2.069166667	5.449166667	punch	PC	P	C	1	The ballerina is punched by the artist.	A cowboy punches a doctor.	1	1	0	0	[]	[]
1239	35	dppb85wf20190406	1	2.9	4.969166667	shoot	AI	A	I	0	The actress shoot the robber.	The chef shoots the boxer.	1	1	0	0	[]	[]
1240	35	dppb85wf20190406	1	3.7775	5.7075	push	PI	P	I	0	The monk is pushen by the policeman.	A cowboy pushes a ballerina.	1	1	0	0	[]	[]
1241	35	dppb85wf20190406	1	1.821666667	5.414166667	punch	AC	A	C	1	The cowboy punches the swimmer.	An artist punches a clown.	1	1	0	0	[]	[]
1242	35	dppb85wf20190406	0	4.565	6.514166667	kiss	PC	P	C	0	The monk is kissed by the swimmer.	An artist kisses a clown.	1	1	0	0	[]	[]
1243	35	dppb85wf20190406	1	1.485833333	6.858333333	follow	AC	A	C	1	The nun follows the doctor.	A pirate follows a sailor.	1	1	0	0	[]	[]
1244	35	dppb85wf20190406	1	2.260833333	13.46	scold	PC	P	C	0	The monk is scolded by the swimmer.	A professor scolds a gunman.	1	1	0	0	[]	[]
1245	35	dppb85wf20190406	1	1.02	5.649166667	chase	AC	A	C	0	The policeman chases the robber.	A policeman chases a swimmer.	1	1	0	0	[]	[]
1246	35	dppb85wf20190406	1	2.654166667	6.108333333	punch	PC	P	C	0	The policeman is punched by the artist.	A cowboy punches a ballerina.	1	1	0	0	[]	[]
1247	35	dppb85wf20190406	1	5.91	5.861666667	pull	AI	A	I	1	The boxer pull the soldier.	A pirate pulls a ballerina.	1	1	0	0	[]	[]
1248	35	dppb85wf20190406	0	2.999166667	7.0425	scold	PC	P	C	1	The doctor is scolded by the professor.	A policeman scolds a boxer.	1	1	0	0	[]	[]
1249	35	dppb85wf20190406	1	4.265	6.596666667	punch	AC	A	C	0	The cowboy punches the nun.	An artist punches a monk.	1	1	0	0	[]	[]
1250	35	dppb85wf20190406	1	3.023333333	5.6	follow	PC	P	C	1	The ballerina is followed by the pirate.	A nun follows a soldier.	1	1	0	0	[]	[]
1251	35	dppb85wf20190406	1	2.116666667	5.625	kiss	AC	A	C	0	The pirate kisses the clown.	An artist kisses a soldier.	1	1	0	0	[]	[]
1252	35	dppb85wf20190406	1	2.773333333	5.908333333	slap	PC	P	C	1	The clown is slapped by the policeman.	A cowboy slaps a sailor.	1	1	0	0	[]	[]
1253	35	dppb85wf20190406	1	2.145	5.629166667	push	AI	A	I	1	The chef push the clown.	A cowboy pushes a swimmer.	1	1	0	0	[]	[]
1254	35	dppb85wf20190406	1	2.659166667	5.329166667	kiss	PC	P	C	1	The boxer is kissed by the artist.	A nun kisses a dancer.	1	1	0	0	[]	[]
1255	35	dppb85wf20190406	1	1.85	7.52	kick	AI	A	I	1	The policeman kick the boxer.	The waitress kicks the clown.	1	1	0	0	[]	[]
1256	35	dppb85wf20190406	0	2.595	5.519166667	touch	PI	P	I	1	The doctor is touchen by the waitress.	A sailor touches a clown.	1	1	0	0	[]	[]
1257	35	dppb85wf20190406	1	4.125	6.285	chase	AC	A	C	1	The nun chases the sailor.	A policeman chases a robber.	1	1	0	0	[]	[]
1258	35	dppb85wf20190406	0	3.026666667	5.09	shot	PI	P	I	1	The ballerina is shooted by the artist.	A chef shoots a swimmer.	1	1	0	0	[]	[]
1259	35	dppb85wf20190406	0	1.6975	7.483333333	follow	AC	A	C	0	The nun follows the cowboy.	A pirate follows a doctor.	1	1	0	0	[]	[]
1260	35	dppb85wf20190406	1	3.543333333	6.564166667	chase	PC	P	C	0	The swimmer is chased by the nun.	A doctor is chased by a waitress.	0	0	0	0	[]	[]
1261	36	e1ns31nl20190406	1	7.5625	23.61833333	push	AI	A	I	1	The chef push the clown.	the cowboy pushes toward the swimmer	1	1	0	0	[]	[]
1262	36	e1ns31nl20190406	1	6.526666667	31.68916667	follow	PC	P	C	0	The ballerina is followed by the pirate.	the monk follows the fleeing boxer	1	1	0	0	[]	[]
1263	36	e1ns31nl20190406	1	7.726666667	14.13416667	touch	AI	A	I	0	The waitress touch the professor.	the sailor touches the swimmer	1	1	0	0	[]	[]
1264	36	e1ns31nl20190406	1	4.399166667	14.61166667	chase	PC	P	C	1	The monk is chased by the policeman.	the pirate chases the thief	1	1	0	0	[]	[]
1265	36	e1ns31nl20190406	1	2.0425	20.745	scold	AC	A	C	1	The policeman scolds the doctor.	the scholar scolds the sailor	1	1	0	0	[]	[]
1266	36	e1ns31nl20190406	1	6.508333333	11.3725	tickle	PI	P	I	1	The robber is ticklen by the soldier.	the waitress tickles the monk	1	1	0	0	[]	[]
1267	36	e1ns31nl20190406	1	3.779166667	22.2675	slap	AC	A	C	0	The cowboy slaps the ballerina.	the policeman slapped the boxer	1	1	0	0	[]	[]
1268	36	e1ns31nl20190406	1	4.354166667	15.25583333	punch	PC	P	C	0	The policeman is punched by the artist.	the cowboy punched the ballerina	1	1	0	0	[]	[]
1269	36	e1ns31nl20190406	1	2.674166667	10.72666667	chase	AC	A	C	0	The policeman chases the robber.	the policeman chases the swimmer	1	1	0	0	[]	[]
1270	36	e1ns31nl20190406	1	3.436666667	11.57	touch	PI	P	I	1	The doctor is touchen by the waitress.	the sailor touches the clown	1	1	0	0	[]	[]
1271	36	e1ns31nl20190406	1	2.209166667	10.87	scold	AC	A	C	0	The waitress scolds the boxer.	the policeman scolds the ballerina	1	1	0	0	[]	[]
1272	36	e1ns31nl20190406	1	2.430833333	15.23083333	kiss	PC	P	C	0	The monk is kissed by the swimmer.	the painter kisses the clown	1	1	0	0	[]	[]
1273	36	e1ns31nl20190406	1	2.669166667	12.31333333	chase	AC	A	C	1	The nun chases the sailor.	the policeman chases the robber	1	1	0	0	[]	[]
1274	36	e1ns31nl20190406	1	2.363333333	11.9175	chase	PC	P	C	0	The swimmer is chased by the nun.	the waitress chases after the doctor	1	1	0	0	[]	[]
1275	36	e1ns31nl20190406	1	4.624166667	11.40583333	tickle	AI	A	I	0	The soldier tickle the boxer.	the waitress tickles the doctor	1	1	0	0	[]	[]
1276	36	e1ns31nl20190406	1	2.549166667	10.79083333	slap	PC	P	C	0	The nurse is slapped by the policeman.	the cowboy slapped the ballerina	1	1	0	0	[]	[]
1277	36	e1ns31nl20190406	1	3.185	10.65833333	kiss	AC	A	C	0	The pirate kisses the clown.	the painter kisses the soldier	1	1	0	0	[]	[]
1278	36	e1ns31nl20190406	1	2.0975	11.67666667	kick	PI	P	I	0	The clown is kicken by the nun.	the waitress kicked the robber	1	1	0	0	[]	[]
1279	36	e1ns31nl20190406	1	2.141666667	9.655833333	follow	AC	A	C	0	The nun follows the cowboy.	the pirate follows the doctor	1	1	0	0	[]	[]
1280	36	e1ns31nl20190406	1	2.865	10.08083333	pull	PI	P	I	0	The waitress is pullen by the pirate.	the boxer pulls the clown	1	1	0	0	[]	[]
1281	36	e1ns31nl20190406	1	2.5375	9.1125	kiss	AC	A	C	1	The artist kisses the ballerina.	the nun kisses the boxer	1	1	0	0	[]	[]
1282	36	e1ns31nl20190406	1	2.685833333	11.91416667	kiss	PC	P	C	1	The boxer is kissed by the artist.	the nun wants to kiss the ballerina	1	1	0	0	[]	[]
1283	36	e1ns31nl20190406	1	1.781666667	8.956666667	follow	AC	A	C	1	The nun follows the doctor.	the pirate follows the sailor	1	1	0	0	[]	[]
1284	36	e1ns31nl20190406	1	3.4075	11.6625	follow	PC	P	C	1	The ballerina is followed by the pirate.	the nun follows the soldier	1	1	0	0	[]	[]
1285	36	e1ns31nl20190406	1	2.515833333	11.785	slap	AC	A	C	1	The cowboy slaps the professor.	the policeman slapped the swimmer	1	1	0	0	[]	[]
1286	36	e1ns31nl20190406	1	3.0075	11.15	shot	PI	P	I	1	The ballerina is shooted by the artist.	the chef shot the swimmer	1	1	0	0	[]	[]
1287	36	e1ns31nl20190406	1	2.1175	10.07583333	punch	AC	A	C	0	The cowboy punches the nun.	the artist punched the monk	1	1	0	0	[]	[]
1288	36	e1ns31nl20190406	1	1.974166667	12.5875	scold	PC	P	C	0	The monk is scolded by the swimmer.	the professor scolded the soldier	1	1	0	0	[]	[]
1289	36	e1ns31nl20190406	1	3.169166667	8.9325	shoot	AI	A	I	0	The actress shoot the robber.	the chef shot the boxer	1	1	0	0	[]	[]
1290	36	e1ns31nl20190406	1	2.923333333	10.96166667	push	PI	P	I	0	The monk is pushen by the policeman.	the cowboy pushed the ballerina	1	1	0	0	[]	[]
1291	36	e1ns31nl20190406	1	2.319166667	9.423333333	pull	AI	A	I	1	The boxer pull the soldier.	the pirate pulled the ballerina	1	1	0	0	[]	[]
1292	36	e1ns31nl20190406	1	2.0725	9.035	slap	PC	P	C	1	The clown is slapped by the policeman.	the cowboy slapped the sailor	1	1	0	0	[]	[]
1293	36	e1ns31nl20190406	1	2.286666667	13.65666667	kick	AI	A	I	1	The policeman kick the boxer.	the waitress has kicked the clown	1	1	0	0	[]	[]
1294	36	e1ns31nl20190406	1	2.186666667	9.4825	scold	PC	P	C	1	The doctor is scolded by the professor.	the policeman scolds the boxer	1	1	0	0	[]	[]
1295	36	e1ns31nl20190406	1	2.0025	10.42	punch	AC	A	C	1	The cowboy punches the swimmer.	the artist punched the clown	1	1	0	0	[]	[]
1296	36	e1ns31nl20190406	1	2.399166667	9.4725	punch	PC	P	C	1	The ballerina is punched by the artist.	the cowboy punched the doctor	1	1	0	0	[]	[]
1297	37	ee2fuybn20190413	1	3.891666667	64.27666667	follow	AC	A	C	1	The nun follows the doctor.	thief is following other person.	1	1	2	0	[]	[]
1298	37	ee2fuybn20190413	1	11.87416667	19.78583333	touch	PI	P	I	1	The doctor is touchen by the waitress.	the person touch to the grandma	1	1	1	0	[]	[]
1299	37	ee2fuybn20190413	1	29.88666667	26.57083333	push	AI	A	I	1	The chef push the clown.	the chef bush the thief	1	1	1	0	[]	[]
1300	37	ee2fuybn20190413	0	23.51916667	116.3375	chase	PC	P	C	0	The swimmer is chased by the nun.	She is chase the thief	1	1	1	0	[]	[]
1301	37	ee2fuybn20190413	1	15.09166667	18.26416667	chase	AC	A	C	1	The nun chases the sailor.	the person chase the thief	1	1	1	0	[]	[]
1302	37	ee2fuybn20190413	1	20.83166667	26.28916667	chase	PC	P	C	1	The monk is chased by the policeman.	the person is chased by the thief	0	0	0	0	[]	[]
1303	37	ee2fuybn20190413	0	25.76333333	41.01416667	tickle	AI	A	I	0	The soldier tickle the boxer.	the girl tickle the father	1	1	1	0	[]	[]
1304	37	ee2fuybn20190413	0	28.67666667	19.405	scold	PC	P	C	0	The monk is scolded by the swimmer.	the person is scolder by the bater	0	0	2	2	["TYPOS", "TYPOS"]	["Possible spelling mistake found.", "Possible spelling mistake found."]
1305	37	ee2fuybn20190413	1	22.46166667	22.93333333	kiss	AC	A	C	1	The artist kisses the ballerina.	the girl kisses the boy	1	1	0	0	[]	[]
1306	37	ee2fuybn20190413	0	31.28916667	34.83666667	pull	PI	P	I	0	The waitress is pullen by the pirate.	the person is pullon by the thief	0	0	1	1	["TYPOS"]	["Possible spelling mistake found."]
1307	37	ee2fuybn20190413	0	13.81583333	35.75666667	scold	AC	A	C	0	The waitress scolds the boxer.	the person scolds by the girl	0	0	1	0	[]	[]
1308	37	ee2fuybn20190413	0	14.79166667	17.25	kiss	PC	P	C	0	The monk is kissed by the swimmer.	the girl kissed by the boy friend	0	0	2	1	["GRAMMAR"]	["This is normally spelled as one word."]
1309	37	ee2fuybn20190413	0	14.79166667	17.25	kiss	PC	P	C	0	The monk is kissed by the swimmer.	the girl kissed by the boy friend	0	0	1	1	["GRAMMAR"]	["This is normally spelled as one word."]
1310	37	ee2fuybn20190413	0	14.17583333	15.8675	touch	AI	A	I	0	The waitress touch the professor.	the police touch by the swimmer	0	0	1	0	[]	[]
1311	37	ee2fuybn20190413	1	28.135	32.34333333	shot	PI	P	I	1	The ballerina is shooted by the artist.	the police is shooted by the theif	0	0	1	2	["TYPOS", "TYPOS"]	["Possible spelling mistake. Did you mean \u201cshot\u201d, the past tense form of the verb \u2018shoot\u2019?", "Possible spelling mistake found."]
1312	37	ee2fuybn20190413	0	20.9525	18.53583333	kiss	AC	A	C	0	The pirate kisses the clown.	the person kisses by the girl friend	0	0	1	1	["GRAMMAR"]	["This is normally spelled as one word."]
1313	37	ee2fuybn20190413	0	18.5025	28.28666667	slap	PC	P	C	0	The nurse is slapped by the policeman.	the doctor is slapped by the girl	0	0	0	0	[]	[]
1314	37	ee2fuybn20190413	1	26.31916667	28.64	punch	AC	A	C	1	The cowboy punches the swimmer.	the boxed punches the thief	1	1	2	0	[]	[]
1315	37	ee2fuybn20190413	1	26.99416667	20.18416667	follow	PC	P	C	1	The ballerina is followed by the pirate.	the theif is followed by the police	0	0	0	1	["TYPOS"]	["Possible spelling mistake found."]
1316	37	ee2fuybn20190413	0	18.53666667	15.43083333	slap	AC	A	C	0	The cowboy slaps the ballerina.	the police slaps the theief	1	1	0	1	["TYPOS"]	["Possible spelling mistake found."]
1317	37	ee2fuybn20190413	0	988.3225	33.75833333	follow	PC	P	C	0	The ballerina is followed by the pirate.	the person is followed by the runner	0	0	0	0	[]	[]
1318	37	ee2fuybn20190413	0	3.421666667	16.1025	follow	AC	A	C	0	The nun follows the cowboy.	the thief followed by the police	0	0	1	0	[]	[]
1319	37	ee2fuybn20190413	1	21.925	14.76166667	punch	PC	P	C	1	The ballerina is punched by the artist.	the boxed bunced by the thief	0	0	1	1	["TYPOS"]	["Possible spelling mistake found."]
1320	37	ee2fuybn20190413	1	9.3675	15.9975	kick	AI	A	I	1	The policeman kick the boxer.	the music teacher kick the thief	1	1	1	0	[]	[]
1321	37	ee2fuybn20190413	1	24.2375	18.72333333	scold	PC	P	C	1	The doctor is scolded by the professor.	the police is scoled by the boxer	0	0	0	1	["TYPOS"]	["Possible spelling mistake found."]
1322	37	ee2fuybn20190413	1	13.0475	15.84833333	slap	AC	A	C	1	The cowboy slaps the professor.	the swimmer slaps the policeman	1	1	0	0	[]	[]
1323	37	ee2fuybn20190413	0	5.583333333	18.27833333	push	PI	P	I	0	The monk is pushen by the policeman.	the person bush by the girl	0	0	1	0	[]	[]
1324	37	ee2fuybn20190413	1	20.67333333	22.05083333	pull	AI	A	I	1	The boxer pull the soldier.	the theif pull the solider	1	1	1	1	["TYPOS"]	["Possible spelling mistake found."]
1325	37	ee2fuybn20190413	0	12.89916667	28.96416667	kick	PI	P	I	0	The clown is kicken by the nun.	she is clown by the run	0		1	1	["GRAMMAR"]	["Consider using either the past participle \u201cclowned\u201d or the present participle \u201cclowning\u201d here."]
1326	37	ee2fuybn20190413	1	27.935	50.28583333	scold	AC	A	C	1	The policeman scolds the doctor.	the father scoled by the dauter	0	0	1	2	["TYPOS", "TYPOS"]	["Possible spelling mistake found.", "Possible spelling mistake found."]
1327	37	ee2fuybn20190413	1	23.55	28.2125	slap	PC	P	C	1	The clown is slapped by the policeman.	the police slapped by the grnadfa	0	0	1	1	["TYPOS"]	["Possible spelling mistake found."]
1328	37	ee2fuybn20190413	0	4.580833333	13.7625	punch	AC	A	C	0	The cowboy punches the nun.	the boxer bunch by the thief	0	0	1	0	[]	[]
1329	37	ee2fuybn20190413	1	18.11916667	17.5125	tickle	PI	P	I	1	The robber is ticklen by the soldier.	the girl ticklen by the father	0	0	1	1	["TYPOS"]	["Possible spelling mistake found."]
1330	37	ee2fuybn20190413	0	8.391666667	17.9325	chase	AC	A	C	0	The policeman chases the robber.	the policeman chased by the swimmer	0	0	1	0	[]	[]
1331	37	ee2fuybn20190413	1	0.195833333	16.29666667	kiss	PC	P	C	1	The boxer is kissed by the artist.	the boy kissed by girlfriend	0	0	1	0	[]	[]
1332	37	ee2fuybn20190413	0	11.62666667	13.86583333	shoot	AI	A	I	0	The actress shoot the robber.	the policeman shoot the thief	1	1	1	0	[]	[]
1333	37	ee2fuybn20190413	0	1.4475	76.37166667	punch	PC	P	C	0	The policeman is punched by the artist.	the boxer bunced by the girl	0	0	1	1	["TYPOS"]	["Possible spelling mistake found."]
1334	38	ez8rjl9120190413	1	2.890833333	25.3675	kick	AI	A	I	1	The policeman kick the boxer.	A women kick the Man	1	1	1	1	["GRAMMAR"]	["The plural noun \u201cwomen\u201d cannot be used with the article \u201cA\u201d. Did you mean \u201cA woman\u201d or \u201cwomen\u201d?"]
1335	38	ez8rjl9120190413	1	3.5475	25.86333333	slap	PC	P	C	1	The clown is slapped by the policeman.	A Cow boy slapped the seafarer	1	1	0	0	[]	[]
1336	38	ez8rjl9120190413	1	1.230833333	21.1825	pull	AI	A	I	1	The boxer pull the soldier.	A Thief pull the girl	1	1	1	1	["GRAMMAR"]	["Possible agreement error - use third-person verb forms for singular and mass nouns: \u201cpulls\u201d."]
1337	38	ez8rjl9120190413	1	2.665	21.95583333	tickle	PI	P	I	1	The robber is ticklen by the soldier.	Waitress tickling the church pasteur	1	1	1	1	["TYPOS"]	["Possible spelling mistake found."]
1338	38	ez8rjl9120190413	1	1.225	16.09	scold	AC	A	C	1	The policeman scolds the doctor.	A Lawyer scolding the seafarer	1	1	1	0	[]	[]
1339	38	ez8rjl9120190413	1	9.3475	30.74416667	kiss	PC	P	C	0	The monk is kissed by the swimmer.	A girl is kissing a man by hiding her kid behind	0	1	0	0	[]	[]
1340	38	ez8rjl9120190413	1	2.38	12.54333333	punch	AC	A	C	1	The cowboy punches the swimmer.	Painter punches the clown	1	1	2	0	[]	[]
1341	38	ez8rjl9120190413	0	4.759166667	8.3425	push	PI	P	I	0	The monk is pushen by the policeman.	Policeman pushes the girl	1	1	2	0	[]	[]
1342	38	ez8rjl9120190413	1	1.135	7.315833333	slap	AC	A	C	1	The cowboy slaps the professor.	Police officer slaps the swimmer	1	1	2	0	[]	[]
1343	38	ez8rjl9120190413	1	4.9925	22.8075	chase	PC	P	C	0	The swimmer is chased by the nun.	Doctor is chasing by the Waitress	0	0	2	0	[]	[]
1344	38	ez8rjl9120190413	0	2.56	9.985	chase	AC	A	C	0	The policeman chases the robber.	Policeman chasing the swimmer	1	1	1	0	[]	[]
1345	38	ez8rjl9120190413	0	1.6475	17.50833333	scold	PC	P	C	0	The monk is scolded by the swimmer.	Professor scolding the Police officer	1	1	1	0	[]	[]
1346	38	ez8rjl9120190413	0	4.484166667	15.97083333	kiss	AC	A	C	0	The pirate kisses the clown.	Women kissing the soldier and holding the kid behind her back	1	1	1	0	[]	[]
1347	38	ez8rjl9120190413	1	4.81	8.5375	follow	PC	P	C	0	The ballerina is followed by the pirate.	Nun is following a boxer	1	1	2	0	[]	[]
1348	38	ez8rjl9120190413	1	2.455833333	8.903333333	touch	AI	A	I	0	The waitress touch the professor.	The Sailor touching the Swimmer	1	1	1	0	[]	[]
1349	38	ez8rjl9120190413	1	2.390833333	9.355	scold	PC	P	C	1	The doctor is scolded by the professor.	Police officer is scolding the boxer	1	1	0	0	[]	[]
1350	38	ez8rjl9120190413	1	1.628333333	7.339166667	chase	AC	A	C	1	The nun chases the sailor.	Police officer chasing the robber	1	1	1	0	[]	[]
1351	38	ez8rjl9120190413	1	5.866666667	9.821666667	slap	PC	P	C	0	The nurse is slapped by the policeman.	Cowboy slaps the Ballerina girl	1	1	2	0	[]	[]
1352	38	ez8rjl9120190413	1	1.284166667	6.85	tickle	AI	A	I	0	The soldier tickle the boxer.	Waitress tickles the Doctor	1	1	2	0	[]	[]
1353	38	ez8rjl9120190413	1	1.923333333	7.664166667	touch	PI	P	I	1	The doctor is touchen by the waitress.	The sailor touches the clown	1	1	0	0	[]	[]
1354	38	ez8rjl9120190413	1	6.4575	8.129166667	shoot	AI	A	I	0	The actress shoot the robber.	The chef shoots the boxer	1	1	0	0	[]	[]
1355	38	ez8rjl9120190413	1	2.670833333	16.16833333	punch	PC	P	C	1	The ballerina is punched by the artist.	Doctor was punched by the Cowboy	0	0	2	0	[]	[]
1356	38	ez8rjl9120190413	1	2.475833333	7.73	push	AI	A	I	1	The chef push the clown.	Cowboy push the swimmer	1	1	1	1	["GRAMMAR"]	["Consider using third-person verb forms for singular and mass nouns: \u201cpushes\u201d."]
1357	38	ez8rjl9120190413	1	4.655	15.635	punch	PC	P	C	0	The policeman is punched by the artist.	Cowboy punches the ballerina	1	1	1	0	[]	[]
1358	38	ez8rjl9120190413	1	1.435	12.45	follow	AC	A	C	0	The nun follows the cowboy.	Robber follows the Doctor	1	1	2	0	[]	[]
1359	38	ez8rjl9120190413	1	2.423333333	26.4625	chase	PC	P	C	1	The monk is chased by the policeman.	A man chasing the looter	1	1	0	0	[]	[]
1360	38	ez8rjl9120190413	1	3.01	13.0625	follow	AC	A	C	1	The nun follows the doctor.	Kidnapper follows the Sailor	1	1	2	0	[]	[]
1361	38	ez8rjl9120190413	1	2.795833333	11.54166667	kick	PI	P	I	0	The clown is kicken by the nun.	Waitress kicks the robber	1	1	2	0	[]	[]
1362	38	ez8rjl9120190413	1	2.499166667	14.6375	punch	AC	A	C	0	The cowboy punches the nun.	Artist punches the monk	1	1	2	0	[]	[]
1363	38	ez8rjl9120190413	1	4.988333333	6.304166667	pull	PI	P	I	0	The waitress is pullen by the pirate.	Boxer is pulling the clown	1	1	2	0	[]	[]
1364	38	ez8rjl9120190413	1	1.159166667	10.51666667	slap	AC	A	C	0	The cowboy slaps the ballerina.	Police man slaps the Boxer	1	1	2	0	[]	[]
1365	38	ez8rjl9120190413	1	1.879166667	10.04833333	follow	PC	P	C	1	The ballerina is followed by the pirate.	Nun is followed by the Soldier	0	0	2	0	[]	[]
1366	38	ez8rjl9120190413	1	1.569166667	6.45	kiss	AC	A	C	1	The artist kisses the ballerina.	Nun is kissing the boxer	1	1	2	0	[]	[]
1367	38	ez8rjl9120190413	1	1.813333333	16.265	shot	PI	P	I	1	The ballerina is shooted by the artist.	Swimmer got shot by the chef	0	0	2	0	[]	[]
1368	38	ez8rjl9120190413	1	1.346666667	7.265	scold	AC	A	C	0	The waitress scolds the boxer.	Police officer scolding the Ballerina	1	1	2	0	[]	[]
1369	38	ez8rjl9120190413	1	3.105833333	16.755	kiss	PC	P	C	1	The boxer is kissed by the artist.	Ballerina is kissed by the Nun	0	0	2	0	[]	[]
1370	39	f91tfmb820190406	1	9.05	28.16083333	push	AI	A	I	1	The chef push the clown.	The clown the swimmer.	1		1	0	[]	[]
1371	39	f91tfmb820190406	0	4.808333333	14.69166667	scold	PC	P	C	0	The monk is scolded by the swimmer.	The monk is scolded by the soilder.	0	0	0	1	["TYPOS"]	["Possible spelling mistake found."]
1372	39	f91tfmb820190406	0	3.646666667	17.32333333	punch	AC	A	C	0	The cowboy punches the nun.	The clown punches the nun.	1	1	0	0	[]	[]
1373	39	f91tfmb820190406	1	4.745	14.36916667	scold	PC	P	C	1	The doctor is scolded by the professor.	The soilder is scolded by the boxer.	0	0	0	1	["TYPOS"]	["Possible spelling mistake found."]
1374	39	f91tfmb820190406	1	9.4375	21.4975	chase	AC	A	C	1	The nun chases the sailor.	The poilce chases the thift.	1	1	0	2	["TYPOS", "TYPOS"]	["Possible spelling mistake found.", "Possible spelling mistake found."]
1375	39	f91tfmb820190406	0	2.955833333	19.42416667	kick	PI	P	I	0	The clown is kicken by the nun.	The witeress is kicken by the Clown.	0	0	1	2	["TYPOS", "TYPOS"]	["Possible spelling mistake found.", "Possible spelling mistake found."]
1376	39	f91tfmb820190406	0	5.455	27.2475	tickle	AI	A	I	0	The soldier tickle the boxer.	The witeress tickle the doctor.	1	1	1	1	["TYPOS"]	["Possible spelling mistake found."]
1377	39	f91tfmb820190406	1	5.845	17.18166667	tickle	PI	P	I	1	The robber is ticklen by the soldier.	The witeress is ticklen by the mork.	0	0	1	3	["TYPOS", "TYPOS", "TYPOS"]	["Possible spelling mistake found.", "Possible spelling mistake found.", "Possible spelling mistake found."]
1378	39	f91tfmb820190406	1	7.211666667	36.9375	kick	AI	A	I	1	The policeman kick the boxer.	The wirtress kick the thift.	1	1	1	2	["TYPOS", "TYPOS"]	["Possible spelling mistake found.", "Possible spelling mistake found."]
1379	39	f91tfmb820190406	1	7.1225	8.044166667	kiss	PC	P	C	1	The boxer is kissed by the artist.	The nun is kissed by the artist.	0	0	0	0	[]	[]
1380	39	f91tfmb820190406	1	3.455	19.01416667	scold	AC	A	C	1	The policeman scolds the doctor.	The mork scolds the solidor.	1	1	0	2	["TYPOS", "TYPOS"]	["Possible spelling mistake found.", "Possible spelling mistake found."]
1381	39	f91tfmb820190406	0	3.799166667	10.76416667	slap	PC	P	C	0	The nurse is slapped by the policeman.	The nurse is slapped by the policeman.	0	0	0	0	[]	[]
1382	39	f91tfmb820190406	1	6.946666667	11.00416667	kiss	AC	A	C	1	The artist kisses the ballerina.	The nun kisses the boxer.	1	1	0	0	[]	[]
1383	39	f91tfmb820190406	1	3.4475	24.53583333	punch	PC	P	C	1	The ballerina is punched by the artist.	The policeman punch the docter.	1	1	1	2	["GRAMMAR", "TYPOS"]	["Possible agreement error - use third-person verb forms for singular and mass nouns: \u201cpunches\u201d.", "Possible spelling mistake found."]
1384	39	f91tfmb820190406	0	4.06	17.56333333	kiss	AC	A	C	0	The pirate kisses the clown.	The billera kisses the solider.	1	1	0	1	["TYPOS"]	["Possible spelling mistake found."]
1385	39	f91tfmb820190406	1	8.474166667	8.25	follow	PC	P	C	1	The ballerina is followed by the pirate.	The nunis followed by the pirate.	0	0	0	1	["TYPOS"]	["Possible spelling mistake found."]
1386	39	f91tfmb820190406	0	4.010833333	15.64166667	slap	AC	A	C	0	The cowboy slaps the ballerina.	The policeman slaps the boxer.	1	1	0	0	[]	[]
1387	39	f91tfmb820190406	1	4.0275	19.19083333	slap	PC	P	C	1	The clown is slapped by the policeman.	The cowboy is slapped by the solider.	0	0	0	0	[]	[]
1388	39	f91tfmb820190406	0	4.940833333	11.0275	shoot	AI	A	I	0	The actress shoot the robber.	The chef shoot the boxer.	1	1	1	0	[]	[]
1389	39	f91tfmb820190406	0	7.055	14.10333333	push	PI	P	I	0	The monk is pushen by the policeman.	The cowboy is pushen by the arists.	0	0	1	2	["TYPOS", "TYPOS"]	["Possible spelling mistake found.", "Possible spelling mistake found."]
1390	39	f91tfmb820190406	0	5.1225	14.80166667	scold	AC	A	C	0	The waitress scolds the boxer.	The policeman scolds the arists.	1	1	0	1	["TYPOS"]	["Possible spelling mistake found."]
1391	39	f91tfmb820190406	1	6.884166667	17.96416667	kiss	PC	P	C	0	The monk is kissed by the swimmer.	The billiarna is kissed by the clown.	0	0	0	1	["TYPOS"]	["Possible spelling mistake found."]
1392	39	f91tfmb820190406	1	5.978333333	9.043333333	chase	AC	A	C	0	The policeman chases the robber.	The policeman chases the swimmer.	1	1	0	0	[]	[]
1393	39	f91tfmb820190406	1	8.9575	21.32916667	chase	PC	P	C	0	The swimmer is chased by the nun.	The switress is chased by the doctor.	0	0	0	1	["TYPOS"]	["Possible spelling mistake found."]
1394	39	f91tfmb820190406	0	4.134166667	13.22333333	touch	AI	A	I	0	The waitress touch the professor.	The solider touch the swimmer.	1	1	1	0	[]	[]
1395	39	f91tfmb820190406	1	5.731666667	12.91666667	shot	PI	P	I	1	The ballerina is shooted by the artist.	The chef is shooted by the swimmer.	0	0	1	1	["TYPOS"]	["Possible spelling mistake. Did you mean \u201cshot\u201d, the past tense form of the verb \u2018shoot\u2019?"]
1396	39	f91tfmb820190406	1	8.465	12.64166667	follow	AC	A	C	1	The nun follows the doctor.	The robber follows the solider.	1	1	0	0	[]	[]
1397	39	f91tfmb820190406	1	4.598333333	11.1575	chase	PC	P	C	1	The monk is chased by the policeman.	The monk is chased by the robber.	0	0	0	0	[]	[]
1398	39	f91tfmb820190406	1	6.083333333	21.9175	slap	AC	A	C	1	The cowboy slaps the professor.	The policeman slaps the swimmer.	1	1	0	0	[]	[]
1399	39	f91tfmb820190406	0	5.970833333	15.80916667	pull	PI	P	I	0	The waitress is pullen by the pirate.	The boxer is pullen by the monk.	0	0	1	1	["TYPOS"]	["Possible spelling mistake found."]
1400	39	f91tfmb820190406	1	3.045833333	15.61583333	punch	AC	A	C	1	The cowboy punches the swimmer.	The billerina punches the monk.	1	1	0	1	["TYPOS"]	["Possible spelling mistake found."]
1401	39	f91tfmb820190406	1	5.1825	9.576666667	punch	PC	P	C	0	The policeman is punched by the artist.	The cowboy is punched by the artist.	0	0	0	0	[]	[]
1402	39	f91tfmb820190406	1	4.3	12.41	pull	AI	A	I	1	The boxer pull the soldier.	The robber pull the arists.	1	1	1	2	["GRAMMAR", "TYPOS"]	["Possible agreement error - use third-person verb forms for singular and mass nouns: \u201cpulls\u201d.", "Possible spelling mistake found."]
1403	39	f91tfmb820190406	1	5.895833333	17.21583333	touch	PI	P	I	1	The doctor is touchen by the waitress.	The clown is touchen by the solider.	0	0	1	1	["TYPOS"]	["Possible spelling mistake found."]
1404	39	f91tfmb820190406	0	8.690833333	13.54166667	follow	AC	A	C	0	The nun follows the cowboy.	The nun follows the doctor.	1	1	0	0	[]	[]
1405	39	f91tfmb820190406	0	6.535833333	8.9825	follow	PC	P	C	0	The ballerina is followed by the pirate.	The nun is followed by the boxer.	0	0	0	0	[]	[]
1406	40	fa3flm0b20190413	1	1.794166667	15.405	pull	AI	A	I	1	The boxer pull the soldier.	pull the ladie	1		1	1	["TYPOS"]	["Possible spelling mistake found."]
1407	40	fa3flm0b20190413	0	1.968333333	9.969166667	push	PI	P	I	0	The monk is pushen by the policeman.	push the man	1		2	0	[]	[]
1408	40	fa3flm0b20190413	0	1.6675	13.51	chase	AC	A	C	0	The policeman chases the robber.	police chase a robber	1	1	1	0	[]	[]
1409	40	fa3flm0b20190413	1	1.484166667	23.16583333	chase	PC	P	C	1	The monk is chased by the policeman.	man chase a robber	1	1	1	1	["GRAMMAR"]	["Consider using third-person verb forms for singular and mass nouns: \u201cchases\u201d."]
1410	40	fa3flm0b20190413	1	0.740833333	12.5825	punch	AC	A	C	1	The cowboy punches the swimmer.	painter punch a man	1	1	1	1	["GRAMMAR"]	["Consider using third-person verb forms for singular and mass nouns: \u201cpunches\u201d."]
1411	40	fa3flm0b20190413	0	7.634166667	24.3875	scold	PC	P	C	0	The monk is scolded by the swimmer.	the caption scold b a soldure	1	1	1	1	["TYPOS"]	["Possible spelling mistake found."]
1412	40	fa3flm0b20190413	1	2.916666667	17.9	follow	AC	A	C	1	The nun follows the doctor.	robber followed a men	1	1	2	1	["GRAMMAR"]	["The plural noun \u201cmen\u201d cannot be used with the article \u201ca\u201d. Did you mean \u201ca man\u201d or \u201cmen\u201d?"]
1413	40	fa3flm0b20190413	1	4.030833333	20.08	kiss	PC	P	C	1	The boxer is kissed by the artist.	nun kissed by dancer	0	0	1	0	[]	[]
1414	40	fa3flm0b20190413	1	4.84	11.82416667	slap	AC	A	C	1	The cowboy slaps the professor.	police slaps the swimmer	1	1	2	0	[]	[]
1415	40	fa3flm0b20190413	0	8.336666667	27.47583333	chase	PC	P	C	0	The swimmer is chased by the nun.	lady chased by doctor	0	0	1	0	[]	[]
1416	40	fa3flm0b20190413	1	6.690833333	13.56333333	chase	AC	A	C	1	The nun chases the sailor.	police chased the robber	1	1	2	0	[]	[]
1417	40	fa3flm0b20190413	0	6.666666667	21.63	slap	PC	P	C	0	The nurse is slapped by the policeman.	cowboy slaps the dancer	1	1	1	0	[]	[]
1418	40	fa3flm0b20190413	1	3.181666667	20.76333333	push	AI	A	I	1	The chef push the clown.	cowboy pushed swimmer	1	1	1	0	[]	[]
1419	40	fa3flm0b20190413	1	4.375	23.19666667	kiss	PC	P	C	0	The monk is kissed by the swimmer.	artist kissed by the man	0	0	2	0	[]	[]
1420	40	fa3flm0b20190413	1	5.261666667	13.66	punch	AC	A	C	0	The cowboy punches the nun.	artist punched the moak	1	1	2	1	["TYPOS"]	["Possible spelling mistake found."]
1421	40	fa3flm0b20190413	0	6.576666667	17.99416667	scold	PC	P	C	1	The doctor is scolded by the professor.	solder scolded by the boxer	0	0	1	0	[]	[]
1422	40	fa3flm0b20190413	1	4.025	10.15166667	kiss	AC	A	C	0	The pirate kisses the clown.	artist kiss by the solder	0	0	1	0	[]	[]
1423	40	fa3flm0b20190413	1	2.893333333	26.86916667	punch	PC	P	C	0	The policeman is punched by the artist.	cowboy punched the dancer	1	1	2	0	[]	[]
1424	40	fa3flm0b20190413	1	6.798333333	14.50166667	tickle	AI	A	I	0	The soldier tickle the boxer.	lady tickled by doctor	0	0	1	0	[]	[]
1425	40	fa3flm0b20190413	1	21.75333333	43.93166667	slap	PC	P	C	1	The clown is slapped by the policeman.	cowboy slap by a men	0	0	1	1	["GRAMMAR"]	["The plural noun \u201cmen\u201d cannot be used with the article \u201ca\u201d. Did you mean \u201ca man\u201d or \u201cmen\u201d?"]
1426	40	fa3flm0b20190413	1	5.441666667	20.85166667	kiss	AC	A	C	1	The artist kisses the ballerina.	nun kissed the boxer	1	1	2	0	[]	[]
1427	40	fa3flm0b20190413	0	6.048333333	21.78916667	follow	PC	P	C	1	The ballerina is followed by the pirate.	non followed by the solider	0	0	1	0	[]	[]
1428	40	fa3flm0b20190413	1	8.176666667	18.60583333	kick	AI	A	I	1	The policeman kick the boxer.	barillena kicked a men	1	1	2	1	["GRAMMAR"]	["The plural noun \u201cmen\u201d cannot be used with the article \u201ca\u201d. Did you mean \u201ca man\u201d or \u201cmen\u201d?"]
1429	40	fa3flm0b20190413	0	9.8675	14.90333333	punch	PC	P	C	1	The ballerina is punched by the artist.	cowboy punched a doctor	1	1	2	0	[]	[]
1430	40	fa3flm0b20190413	1	15.89916667	15.96	shoot	AI	A	I	0	The actress shoot the robber.	chief shoot a boxer	1	1	1	0	[]	[]
1431	40	fa3flm0b20190413	0	15.88	20.41083333	touch	PI	P	I	1	The doctor is touchen by the waitress.	pirate touched a jocker	1	1	2	1	["TYPOS"]	["Possible spelling mistake found."]
1432	40	fa3flm0b20190413	1	2.75	47.33583333	scold	AC	A	C	1	The policeman scolds the doctor.	profersor scold a man	1	1	1	0	[]	[]
1433	40	fa3flm0b20190413	0	7.070833333	14.57333333	tickle	PI	P	I	1	The robber is ticklen by the soldier.	waiter tickle a moke	1	1	1	2	["GRAMMAR", "TYPOS"]	["Consider using third-person verb forms for singular and mass nouns: \u201ctickles\u201d.", "Possible spelling mistake found."]
1434	40	fa3flm0b20190413	1	2.281666667	17.43083333	scold	AC	A	C	0	The waitress scolds the boxer.	solider scold a barrilena	1	1	1	1	["TYPOS"]	["Possible spelling mistake found."]
1435	40	fa3flm0b20190413	1	3.880833333	14.175	pull	PI	P	I	0	The waitress is pullen by the pirate.	boxer pull in the jocker	1	1	1	1	["TYPOS"]	["Possible spelling mistake found."]
1436	40	fa3flm0b20190413	1	4.01	12.0675	slap	AC	A	C	0	The cowboy slaps the ballerina.	solider slap in boxer	1	1	1	0	[]	[]
1437	40	fa3flm0b20190413	1	9.830833333	12.615	shot	PI	P	I	1	The ballerina is shooted by the artist.	waiter shoot by the swimmer	0	0	1	0	[]	[]
1438	40	fa3flm0b20190413	1	5.138333333	13.56416667	touch	AI	A	I	0	The waitress touch the professor.	caption touch by the swimmer	0	0	1	0	[]	[]
1439	40	fa3flm0b20190413	1	3.505833333	11.3375	follow	PC	P	C	0	The ballerina is followed by the pirate.	nun followed the boxer	1	1	2	0	[]	[]
1440	40	fa3flm0b20190413	1	2.205833333	18.7475	follow	AC	A	C	0	The nun follows the cowboy.	pirate followed by the doctor	0	0	1	0	[]	[]
1441	40	fa3flm0b20190413	1	3.958333333	11.05	kick	PI	P	I	0	The clown is kicken by the nun.	waiter kicked by the robber	0	0	1	0	[]	[]
1442	41	fb5fq54m20190413	0	8.639166667	141.7491667	chase	AC	A	C	0	The policeman chases the robber.	The policeman is chase by the thieft.	0	0	1	2	["GRAMMAR", "TYPOS"]	["Consider using either the past participle \u201cchased\u201d or the present participle \u201cchasing\u201d here.", "Possible spelling mistake found."]
1443	41	fb5fq54m20190413	0	19.17916667	125.0816667	scold	PC	P	C	0	The monk is scolded by the swimmer.	The monk is scolded by a person.	0	0	0	0	[]	[]
1444	41	fb5fq54m20190413	1	5.625833333	66.23416667	slap	AC	A	C	1	The cowboy slaps the professor.	The joker is slap the girl.	1	1	1	0	[]	[]
1445	41	fb5fq54m20190413	0	12.08416667	118.3475	pull	PI	P	I	0	The waitress is pullen by the pirate.	The waitress is pulling the man.	1	1	0	0	[]	[]
1446	41	fb5fq54m20190413	0	3.940833333	83.09416667	scold	AC	A	C	0	The waitress scolds the boxer.	The man is scold by the waitress.	0	0	1	1	["GRAMMAR"]	["Consider using either the past participle \u201cscolded\u201d or the present participle \u201cscolding\u201d here."]
1447	41	fb5fq54m20190413	0	5.391666667	62.255	slap	PC	P	C	0	The nurse is slapped by the policeman.	The police is slapped by the girl.	0	0	0	0	[]	[]
1448	41	fb5fq54m20190413	0	6.219166667	28.84333333	kiss	AC	A	C	0	The pirate kisses the clown.	The soldier kisses the women.	1	1	0	0	[]	[]
1449	41	fb5fq54m20190413	0	4.076666667	28.65416667	punch	PC	P	C	0	The policeman is punched by the artist.	The policeman is punched by the thieft girl.	0	0	0	1	["TYPOS"]	["Possible spelling mistake found."]
1450	41	fb5fq54m20190413	1	6.8375	82.145	follow	AC	A	C	1	The nun follows the doctor.	The policeman follows the thieft.	1	1	0	1	["TYPOS"]	["Possible spelling mistake found."]
1451	41	fb5fq54m20190413	1	5.3475	77.42083333	kiss	PC	P	C	1	The boxer is kissed by the artist.	The pirate is kised by the women.	0	0	2	1	["TYPOS"]	["Possible spelling mistake found."]
1452	41	fb5fq54m20190413	1	11.86583333	71.22916667	scold	AC	A	C	1	The policeman scolds the doctor.	The pirate is scold by the postman.	0	0	1	1	["GRAMMAR"]	["Consider using either the past participle \u201cscolded\u201d or the present participle \u201cscolding\u201d here."]
1453	41	fb5fq54m20190413	0	23.76083333	176.8866667	kick	PI	P	I	0	The clown is kicken by the nun.	The nurse is kicked by the clown.	0	0	0	0	[]	[]
1454	41	fb5fq54m20190413	1	4.525	110.1333333	pull	AI	A	I	1	The boxer pull the soldier.	The ballerina pulled by the pirate.	0	0	1	0	[]	[]
1455	41	fb5fq54m20190413	1	6.089166667	32.74916667	kiss	PC	P	C	0	The monk is kissed by the swimmer.	The artist kissed the clown.	1	1	0	0	[]	[]
1456	41	fb5fq54m20190413	0	13.30166667	75.3825	kiss	AC	A	C	1	The artist kisses the ballerina.	The monk kisses the boxer.	1	1	0	0	[]	[]
1457	41	fb5fq54m20190413	0	29.28083333	76.09333333	punch	PC	P	C	1	The ballerina is punched by the artist.	The cowboy punched the doctor.	1	1	0	0	[]	[]
1458	41	fb5fq54m20190413	0	9.829166667	914.4883333	touch	AI	A	I	0	The waitress touch the professor.	The sailor is touched the swimmer.	1	0	1	0	[]	[]
1459	41	fb5fq54m20190413	1	46.68416667	106.7075	tickle	PI	P	I	1	The robber is ticklen by the soldier.	The waitress is ticklen by the pirate.	0	0	1	1	["TYPOS"]	["Possible spelling mistake found."]
1460	41	fb5fq54m20190413	1	7.1325	23.87833333	tickle	AI	A	I	0	The soldier tickle the boxer.	the waitress tickle the doctor.	1	1	1	0	[]	[]
1461	41	fb5fq54m20190413	1	6.675	25.96416667	follow	PC	P	C	0	The ballerina is followed by the pirate.	The ballerina is followed by the boxer.	0	0	0	0	[]	[]
1462	41	fb5fq54m20190413	1	7.841666667	30.53166667	push	AI	A	I	1	The chef push the clown.	The chef pushed the swimmer.	1	1	0	0	[]	[]
1463	41	fb5fq54m20190413	1	5.135	100.295	follow	PC	P	C	1	The ballerina is followed by the pirate.	The policeman is followed by the pirate.	0	0	0	1	["TYPOGRAPHY"]	["Possible typo: you repeated a whitespace"]
1464	41	fb5fq54m20190413	0	11.99083333	51.39583333	shoot	AI	A	I	0	The actress shoot the robber.	The robber shoot the boxer.	1	1	1	0	[]	[]
1465	41	fb5fq54m20190413	0	10.60666667	35.16833333	push	PI	P	I	0	The monk is pushen by the policeman.	The cowboy push the ballerina.	1	1	1	1	["GRAMMAR"]	["Possible agreement error - use third-person verb forms for singular and mass nouns: \u201cpushes\u201d."]
1466	41	fb5fq54m20190413	1	0.200833333	17.055	chase	AC	A	C	1	The nun chases the sailor.	The policeman chase the thieft.	1	1	1	1	["TYPOS"]	["Possible spelling mistake found."]
1467	41	fb5fq54m20190413	1	6.6775	24.48083333	shot	PI	P	I	1	The ballerina is shooted by the artist.	The cow boy is shooted by the swimmer.	0	0	1	2	["MISC", "TYPOS"]	["This word is normally spelled as one.", "Possible spelling mistake. Did you mean \u201cshot\u201d, the past tense form of the verb \u2018shoot\u2019?"]
1468	41	fb5fq54m20190413	1	6.259166667	36.935	punch	AC	A	C	1	The cowboy punches the swimmer.	The boxer punched the nun.	1	1	0	0	[]	[]
1469	41	fb5fq54m20190413	0	8.003333333	29.6775	chase	PC	P	C	1	The monk is chased by the policeman.	The thieft is chased the policeman.	0	0	1	1	["TYPOS"]	["Possible spelling mistake found."]
1470	41	fb5fq54m20190413	1	6.971666667	18.00083333	follow	AC	A	C	0	The nun follows the cowboy.	The thieft follows the doctor.	1	1	0	1	["TYPOS"]	["Possible spelling mistake found."]
1471	41	fb5fq54m20190413	1	42.83666667	10.02333333	touch	PI	P	I	1	The doctor is touchen by the waitress.	sailor touched the clown	1	1	2	0	[]	[]
1472	41	fb5fq54m20190413	0	0.799166667	23.72166667	punch	AC	A	C	0	The cowboy punches the nun.	the boxer bunched by the thief	0	0	1	0	[]	[]
1473	41	fb5fq54m20190413	1	0.551666667	12.30833333	scold	PC	P	C	1	The doctor is scolded by the professor.	the police slcoled by the boxer	0	0	1	1	["TYPOS"]	["Possible spelling mistake found."]
1474	41	fb5fq54m20190413	0	0.348333333	11.52083333	slap	AC	A	C	0	The cowboy slaps the ballerina.	the police slpped by the boxer	0	0	1	1	["TYPOS"]	["Possible spelling mistake found."]
1475	41	fb5fq54m20190413	1	2.185	17.62916667	slap	PC	P	C	1	The clown is slapped by the policeman.	the police slapped by the grandfa	0	0	1	1	["TYPOS"]	["Possible spelling mistake found."]
1476	41	fb5fq54m20190413	1	0.9825	12.04	kick	AI	A	I	1	The policeman kick the boxer.	the teacher kicked by the boy	0	0	1	0	[]	[]
1477	41	fb5fq54m20190413	0	0.775833333	20.0475	chase	PC	P	C	0	The swimmer is chased by the nun.	the girl chased by the person	0	0	1	0	[]	[]
1478	42	fslzdgy020190413	1	5.115833333	35.565	push	AI	A	I	1	The chef push the clown.	The Policeman is push by the thief.	0	0	1	1	["TYPOGRAPHY"]	["Possible typo: you repeated a whitespace"]
1479	42	fslzdgy020190413	1	525.1358333	8.984166667	punch	PC	P	C	1	The ballerina is punched by the artist.	The cowboy punched the doctor	1	1	0	0	[]	[]
1480	42	fslzdgy020190413	1	1.920833333	10.71916667	follow	AC	A	C	1	The nun follows the doctor.	The sailor is followed by the robber	0	0	0	0	[]	[]
1481	42	fslzdgy020190413	1	2.278333333	10.78583333	slap	PC	P	C	1	The clown is slapped by the policeman.	The sailor is slapped by the cowboy	0	0	0	0	[]	[]
1482	42	fslzdgy020190413	1	2.3275	10.03916667	kiss	AC	A	C	0	The pirate kisses the clown.	the artist kisses the soldier	1	1	0	0	[]	[]
1483	42	fslzdgy020190413	1	1.311666667	12.09333333	chase	PC	P	C	1	The monk is chased by the policeman.	The thief is chased by the pirate	0	0	0	0	[]	[]
1484	42	fslzdgy020190413	0	2.7175	9.14	touch	AI	A	I	0	The waitress touch the professor.	The sailor touched the swimmer	1	1	0	0	[]	[]
1485	42	fslzdgy020190413	1	2.375833333	9.545833333	chase	PC	P	C	0	The swimmer is chased by the nun.	The doctor is chased by the waitress	0	0	0	0	[]	[]
1486	42	fslzdgy020190413	1	1.416666667	8.2125	scold	AC	A	C	1	The policeman scolds the doctor.	The professor scolds the sailor	1	1	0	0	[]	[]
1487	42	fslzdgy020190413	1	1.714166667	8.885	kiss	PC	P	C	1	The boxer is kissed by the artist.	The nun is kissing the ballerina	1	1	0	0	[]	[]
1488	42	fslzdgy020190413	1	1.213333333	13.12083333	kiss	AC	A	C	1	The artist kisses the ballerina.	The boxer kissed by the nun	0	0	1	0	[]	[]
1489	42	fslzdgy020190413	1	2.373333333	10.79166667	kick	PI	P	I	0	The clown is kicken by the nun.	the waitress kicked the theif	1	1	0	1	["TYPOS"]	["Possible spelling mistake found."]
1490	42	fslzdgy020190413	1	1.435	18.70583333	chase	AC	A	C	1	The nun chases the sailor.	The thief is chases by the policeman	0	0	1	0	[]	[]
1491	42	fslzdgy020190413	1	1.950833333	10.91833333	slap	PC	P	C	0	The nurse is slapped by the policeman.	The cowboy slaps the ballerina	1	1	0	0	[]	[]
1492	42	fslzdgy020190413	1	1.335833333	12.61416667	kick	AI	A	I	1	The policeman kick the boxer.	The clown kicked by the waitress	0	0	1	0	[]	[]
1493	42	fslzdgy020190413	1	2.429166667	8.775833333	touch	PI	P	I	1	The doctor is touchen by the waitress.	The sailor touches the clown	1	1	0	0	[]	[]
1494	42	fslzdgy020190413	1	1.213333333	10.30083333	pull	AI	A	I	1	The boxer pull the soldier.	The ballerina is pulled by the pirate	0	0	0	0	[]	[]
1495	42	fslzdgy020190413	1	1.5375	11.9975	kiss	PC	P	C	0	The monk is kissed by the swimmer.	The artist kisses the clown	1	1	0	0	[]	[]
1496	42	fslzdgy020190413	1	8.7925	9.06	follow	AC	A	C	0	The nun follows the cowboy.	The doctor followed by the pirate	0	0	1	0	[]	[]
1497	42	fslzdgy020190413	1	4.4475	7.7	push	PI	P	I	0	The monk is pushen by the policeman.	The cowboy pulls the ballerina	1		0	0	[]	[]
1498	42	fslzdgy020190413	1	4.004166667	11.11333333	punch	AC	A	C	1	The cowboy punches the swimmer.	the artist punches the clown	1	1	0	0	[]	[]
1499	42	fslzdgy020190413	1	1.664166667	11.93416667	scold	PC	P	C	0	The monk is scolded by the swimmer.	The soldier scolded by the professor	0	0	1	0	[]	[]
1500	42	fslzdgy020190413	1	5.845833333	9.469166667	chase	AC	A	C	0	The policeman chases the robber.	The swimmer chased by the policeman	0	0	1	0	[]	[]
1501	42	fslzdgy020190413	1	2.3625	9.859166667	scold	PC	P	C	1	The doctor is scolded by the professor.	The policeman scolds the boxer	1	1	0	0	[]	[]
1502	42	fslzdgy020190413	1	1.91	12.9025	punch	AC	A	C	0	The cowboy punches the nun.	The artist punches the monk	1	1	0	0	[]	[]
1503	42	fslzdgy020190413	1	2.890833333	20.56916667	shot	PI	P	I	1	The ballerina is shooted by the artist.	The swimmer is shootted by the chef	0	0	1	1	["TYPOS"]	["Possible spelling mistake found."]
1504	42	fslzdgy020190413	1	1.4875	11.89416667	scold	AC	A	C	0	The waitress scolds the boxer.	The policeman scolds the ballerina	1	1	0	0	[]	[]
1505	42	fslzdgy020190413	1	1.611666667	10.29416667	tickle	PI	P	I	1	The robber is ticklen by the soldier.	The waitress tickle the monk	1	1	1	0	[]	[]
1506	42	fslzdgy020190413	0	9.1175	8.000833333	shoot	AI	A	I	0	The actress shoot the robber.	The chef shoots the boxer	1	1	0	0	[]	[]
1507	42	fslzdgy020190413	1	12.255	24.22666667	follow	PC	P	C	1	The ballerina is followed by the pirate.	The policeman followed by the nun.	0	0	1	0	[]	[]
1508	42	fslzdgy020190413	0	4.13	20.9725	tickle	AI	A	I	0	The soldier tickle the boxer.	the waitress tickle the doctor.	1	1	1	0	[]	[]
1509	42	fslzdgy020190413	0	4.594166667	22.24583333	punch	PC	P	C	0	The policeman is punched by the artist.	The cowboy punched the ballerina.	1	1	0	0	[]	[]
1510	42	fslzdgy020190413	1	0.210833333	17.62	slap	AC	A	C	1	The cowboy slaps the professor.	The policeman slaped the girl.	1	1	0	1	["TYPOS"]	["Possible spelling mistake. Did you mean \u201cslapped\u201d, the past tense form of the verb \u2018slap\u2019?"]
1511	42	fslzdgy020190413	0	2.995833333	22.29666667	follow	PC	P	C	0	The ballerina is followed by the pirate.	The boxer followed the pirate.	1	1	0	0	[]	[]
1512	42	fslzdgy020190413	0	4.2175	20.31833333	slap	AC	A	C	0	The cowboy slaps the ballerina.	The policeman slap the boxer.	1	1	1	0	[]	[]
1513	42	fslzdgy020190413	0	15.21833333	33.93083333	pull	PI	P	I	0	The waitress is pullen by the pirate.	The doctor is pullen the boxer.	0	0	1	1	["TYPOS"]	["Possible spelling mistake found."]
1514	43	fxxyk8th20190413	1	3.9375	16.0375	kiss	AC	A	C	1	The artist kisses the ballerina.	The nun kisses the boxer.	1	1	0	0	[]	[]
1515	43	fxxyk8th20190413	1	3.6325	18.60166667	kiss	PC	P	C	1	The boxer is kissed by the artist.	The nun will kiss the ballerina.	1	1	0	0	[]	[]
1516	43	fxxyk8th20190413	0	3.538333333	10.58916667	follow	AC	A	C	0	The nun follows the cowboy.	The pirate follows the doctor.	1	1	0	0	[]	[]
1517	43	fxxyk8th20190413	1	11.6675	13.82083333	push	PI	P	I	0	The monk is pushen by the policeman.	The cowboy will push the ballerina.	1	1	1	0	[]	[]
1518	43	fxxyk8th20190413	0	4.854166667	12.16666667	kiss	AC	A	C	0	The pirate kisses the clown.	The artist kisses the soldier.	1	1	0	0	[]	[]
1519	43	fxxyk8th20190413	0	9.5375	14.275	scold	PC	P	C	0	The monk is scolded by the swimmer.	The teacher will scold the soldier.	1	1	0	0	[]	[]
1520	43	fxxyk8th20190413	1	3.006666667	10.54333333	push	AI	A	I	1	The chef push the clown.	The cowboy pushed the swimmer.	1	1	0	0	[]	[]
1521	43	fxxyk8th20190413	1	2.319166667	11.02416667	follow	PC	P	C	1	The ballerina is followed by the pirate.	The nun will follow the soldier.	1	1	1	0	[]	[]
1522	43	fxxyk8th20190413	0	3.446666667	11.59833333	shoot	AI	A	I	0	The actress shoot the robber.	The chef shoots the boxer.	1	1	0	0	[]	[]
1523	43	fxxyk8th20190413	0	6.625	11.73083333	tickle	PI	P	I	1	The robber is ticklen by the soldier.	The maid will tickle the monk.	1	1	0	0	[]	[]
1524	43	fxxyk8th20190413	1	7.341666667	11.42916667	scold	AC	A	C	0	The waitress scolds the boxer.	The policeman scolds the ballerina.	1	1	0	0	[]	[]
1525	43	fxxyk8th20190413	1	4.29	8.553333333	punch	PC	P	C	1	The ballerina is punched by the artist.	The cowboy punched the doctor.	1	1	0	0	[]	[]
1526	43	fxxyk8th20190413	0	4.554166667	9.609166667	punch	AC	A	C	0	The cowboy punches the nun.	The artist punched the monk.	1	1	0	0	[]	[]
1527	43	fxxyk8th20190413	1	3.933333333	8.681666667	punch	PC	P	C	0	The policeman is punched by the artist.	The cowboy punches the ballerina.	1	1	0	0	[]	[]
1528	43	fxxyk8th20190413	1	1.684166667	9.905	follow	AC	A	C	1	The nun follows the doctor.	The pirate follows the sailor.	1	1	0	0	[]	[]
1529	43	fxxyk8th20190413	1	4.739166667	16.9675	pull	PI	P	I	0	The waitress is pullen by the pirate.	The boxer will pull the clown.	1	1	0	0	[]	[]
1530	43	fxxyk8th20190413	1	10.10833333	10.96583333	slap	AC	A	C	0	The cowboy slaps the ballerina.	The policeman slapped the boxer.	1	1	0	0	[]	[]
1531	43	fxxyk8th20190413	0	3.889166667	13.225	follow	PC	P	C	0	The ballerina is followed by the pirate.	The boxer is followed by the nun.	0	0	0	0	[]	[]
1532	43	fxxyk8th20190413	1	3.526666667	10.05166667	tickle	AI	A	I	0	The soldier tickle the boxer.	The waitress tickles the doctor.	1	1	0	0	[]	[]
1533	43	fxxyk8th20190413	0	4.175	9.005	touch	PI	P	I	1	The doctor is touchen by the waitress.	The sailor will touch the clown.	1	1	0	0	[]	[]
1534	43	fxxyk8th20190413	0	3.948333333	8.994166667	touch	AI	A	I	0	The waitress touch the professor.	The sailor will touch the swimmer.	1	1	0	0	[]	[]
1535	43	fxxyk8th20190413	0	4.443333333	11.56	kiss	PC	P	C	0	The monk is kissed by the swimmer.	The artist kissed the clown.	1	1	0	0	[]	[]
1536	43	fxxyk8th20190413	1	3.593333333	9.425	slap	AC	A	C	1	The cowboy slaps the professor.	The policeman slapped the swimmer.	1	1	0	0	[]	[]
1537	43	fxxyk8th20190413	0	3.278333333	8.845833333	shot	PI	P	I	1	The ballerina is shooted by the artist.	The chef shoots the swimmer.	1	1	1	0	[]	[]
1538	43	fxxyk8th20190413	1	2.191666667	10.40166667	chase	AC	A	C	1	The nun chases the sailor.	The policeman chases the robber.	1	1	0	0	[]	[]
1539	43	fxxyk8th20190413	1	3.688333333	9.84	chase	PC	P	C	1	The monk is chased by the policeman.	The pirate chases the robber.	1	1	0	0	[]	[]
1540	43	fxxyk8th20190413	1	7.825833333	15.75666667	kick	AI	A	I	1	The policeman kick the boxer.	The waitress kicked the clown.	1	1	0	0	[]	[]
1541	43	fxxyk8th20190413	1	5.59	11.74083333	chase	PC	P	C	0	The swimmer is chased by the nun.	The doctor is chased by the waitress.	0	0	0	0	[]	[]
1542	43	fxxyk8th20190413	1	2.429166667	9.956666667	punch	AC	A	C	1	The cowboy punches the swimmer.	The artist punched the clown.	1	1	0	0	[]	[]
1543	43	fxxyk8th20190413	1	7.5225	8.209166667	scold	PC	P	C	1	The doctor is scolded by the professor.	The boxer is scolded by the officer.	0	0	0	0	[]	[]
1544	43	fxxyk8th20190413	0	2.93	10.70916667	chase	AC	A	C	0	The policeman chases the robber.	The swimmer is chased by the officer.	0	0	0	0	[]	[]
1545	43	fxxyk8th20190413	0	4.233333333	10.75083333	slap	PC	P	C	0	The nurse is slapped by the policeman.	The cowboy slaps the ballerina.	1	1	1	0	[]	[]
1546	43	fxxyk8th20190413	1	2.926666667	8.160833333	pull	AI	A	I	1	The boxer pull the soldier.	The pirate will pull the dancer.	1	1	0	0	[]	[]
1547	43	fxxyk8th20190413	1	2.220833333	7.809166667	slap	PC	P	C	1	The clown is slapped by the policeman.	The cowboy slaps the sailor.	1	1	1	0	[]	[]
1548	43	fxxyk8th20190413	1	3.068333333	8.443333333	scold	AC	A	C	1	The policeman scolds the doctor.	The professor scolds the sailor.	1	1	0	0	[]	[]
1549	43	fxxyk8th20190413	1	3.615	14.535	kick	PI	P	I	0	The clown is kicken by the nun.	The robber was kicked by the waitress.	0	0	0	0	[]	[]
1550	44	g1upj86720190413	1	3.398333333	40.745	kiss	AC	A	C	1	The artist kisses the ballerina.	The Profersor kiss by the nun.	0	0	1	1	["TYPOS"]	["Possible spelling mistake found."]
1551	44	g1upj86720190413	1	8.7575	66.92	kiss	PC	P	C	1	The boxer is kissed by the artist.	The Artist kiss by the nun.	0	0	1	0	[]	[]
1552	44	g1upj86720190413	0	6.584166667	79.3325	shoot	AI	A	I	0	The actress shoot the robber.	The artist shoot by boxer.	0	0	1	1	["TYPOGRAPHY"]	["Possible typo: you repeated a whitespace"]
1553	44	g1upj86720190413	1	1.895	18.6275	slap	PC	P	C	1	The clown is slapped by the policeman.	The policeman Slap by the thief.	0	0	1	0	[]	[]
1554	44	g1upj86720190413	1	19.40583333	28.96666667	kick	AI	A	I	1	The policeman kick the boxer.	The solder kick by the nun.	0	0	1	0	[]	[]
1555	44	g1upj86720190413	0	58.005	29.58333333	scold	PC	P	C	0	The monk is scolded by the swimmer.	The Profesor is scold by the policeman.	0	0	1	1	["TYPOS"]	["Possible spelling mistake found."]
1556	44	g1upj86720190413	1	3.5375	22.36416667	chase	AC	A	C	1	The nun chases the sailor.	The Sailor is chase by the policeman.	0	0	1	1	["GRAMMAR"]	["Consider using either the past participle \u201cchased\u201d or the present participle \u201cchasing\u201d here."]
1557	44	g1upj86720190413	1	9.443333333	21.895	punch	PC	P	C	1	The ballerina is punched by the artist.	The Policeman punch by the doctor.	0	0	1	0	[]	[]
1558	44	g1upj86720190413	1	34.74166667	25.935	punch	AC	A	C	1	The cowboy punches the swimmer.	The boxer is punch by the thief.	0	0	1	0	[]	[]
1559	44	g1upj86720190413	0	9.978333333	20.16166667	follow	PC	P	C	0	The ballerina is followed by the pirate.	The Pirate followed by the boxer.	0	0	1	0	[]	[]
1560	44	g1upj86720190413	1	5.2675	22.49416667	push	AI	A	I	1	The chef push the clown.	The swimmer is push by the policeman.	0	0	1	0	[]	[]
1561	44	g1upj86720190413	0	1.778333333	24.21333333	pull	PI	P	I	0	The waitress is pullen by the pirate.	The boxer is pull by the nun.	0	0	1	0	[]	[]
1562	44	g1upj86720190413	1	18.76583333	15.73916667	slap	AC	A	C	1	The cowboy slaps the professor.	The policeman slap by the swimmer.	0	0	1	0	[]	[]
1563	44	g1upj86720190413	0	17.32583333	19.56583333	punch	PC	P	C	0	The policeman is punched by the artist.	The policeman is punch by the swimmer.	0	0	1	0	[]	[]
1564	44	g1upj86720190413	0	3.978333333	24.405	tickle	AI	A	I	0	The soldier tickle the boxer.	The artist tickle by the doctor.	0	0	1	0	[]	[]
1565	44	g1upj86720190413	1	5.915833333	18.33666667	scold	PC	P	C	1	The doctor is scolded by the professor.	The boxer is scold by the policeman.	0	0	1	1	["GRAMMAR"]	["Consider using either the past participle \u201cscolded\u201d or the present participle \u201cscolding\u201d here."]
1566	44	g1upj86720190413	0	9.181666667	27.84916667	slap	AC	A	C	0	The cowboy slaps the ballerina.	The Boxer is slap by the policeman.	0	0	1	0	[]	[]
1567	44	g1upj86720190413	0	4.3325	22.7225	push	PI	P	I	0	The monk is pushen by the policeman.	The swimmer is push by the policeman.	0	0	1	0	[]	[]
1568	44	g1upj86720190413	1	2.1925	27.24083333	follow	AC	A	C	1	The nun follows the doctor.	The thief is followed by the man.	0	0	0	0	[]	[]
1569	44	g1upj86720190413	1	2.289166667	25.47916667	tickle	PI	P	I	1	The robber is ticklen by the soldier.	The artist tickle by the nun.	0	0	1	1	["TYPOGRAPHY"]	["Possible typo: you repeated a whitespace"]
1570	44	g1upj86720190413	1	1.275833333	20.10083333	scold	AC	A	C	1	The policeman scolds the doctor.	The Profesor scold by the student.	0	0	1	1	["TYPOS"]	["Possible spelling mistake found."]
1571	44	g1upj86720190413	1	1.9675	20.40833333	follow	PC	P	C	1	The ballerina is followed by the pirate.	The Thief follow by the policeman.	0	0	1	0	[]	[]
1572	44	g1upj86720190413	0	1.323333333	16.70666667	chase	AC	A	C	0	The policeman chases the robber.	The swimmer chase by the policeman.	0	0	1	0	[]	[]
1573	44	g1upj86720190413	0	1.755833333	26.19333333	kick	PI	P	I	0	The clown is kicken by the nun.	The artist is kick by the nun.	0	0	1	0	[]	[]
1574	44	g1upj86720190413	0	2.298333333	22.74583333	kiss	AC	A	C	0	The pirate kisses the clown.	The policeman is kiss by the artist.	0	0	1	1	["GRAMMAR"]	["Consider using either the past participle \u201ckissed\u201d or the present participle \u201ckissing\u201d here."]
1575	44	g1upj86720190413	1	0.5025	13.25166667	touch	PI	P	I	1	The doctor is touchen by the waitress.	The policeman touch by the nun.	0	0	1	0	[]	[]
1576	44	g1upj86720190413	0	0.6275	16.025	touch	AI	A	I	0	The waitress touch the professor.	The swimmer touch by the solier	0	0	1	1	["TYPOS"]	["Possible spelling mistake found."]
1577	44	g1upj86720190413	0	0.4875	18.12416667	chase	PC	P	C	0	The swimmer is chased by the nun.	The artist chase by the doctor.	0	0	1	1	["TYPOGRAPHY"]	["Possible typo: you repeated a whitespace"]
1578	44	g1upj86720190413	1	0.4375	12.6175	pull	AI	A	I	1	The boxer pull the soldier.	The swimmer is pull by the thief.	0	0	1	0	[]	[]
1579	44	g1upj86720190413	0	0.4975	18.57666667	slap	PC	P	C	0	The nurse is slapped by the policeman.	The Artist is slap by the policeman.	0	0	1	0	[]	[]
1580	44	g1upj86720190413	0	0.56	16.76583333	follow	AC	A	C	0	The nun follows the cowboy.	The thief followed by the doctor.	0	0	1	0	[]	[]
1581	44	g1upj86720190413	1	3.3125	15.90333333	shot	PI	P	I	1	The ballerina is shooted by the artist.	The policeman shoot by the swimmer.	0	0	1	0	[]	[]
1582	44	g1upj86720190413	0	7.476666667	21.51416667	punch	AC	A	C	0	The cowboy punches the nun.	The policeman punch by the thief.	0	0	1	0	[]	[]
1583	44	g1upj86720190413	1	0.548333333	14.31666667	chase	PC	P	C	1	The monk is chased by the policeman.	the thief chase by the soiler.	0	0	1	1	["TYPOS"]	["Possible spelling mistake found."]
1584	44	g1upj86720190413	0	1.298333333	21.655	scold	AC	A	C	0	The waitress scolds the boxer.	The policeman is scold by the swimmer.	0	0	1	1	["GRAMMAR"]	["Consider using either the past participle \u201cscolded\u201d or the present participle \u201cscolding\u201d here."]
1585	44	g1upj86720190413	0	1.075	16.31416667	kiss	PC	P	C	0	The monk is kissed by the swimmer.	The boxer is kissed by the nun.	0	0	0	0	[]	[]
1586	45	g4c7xhfv20190405	1	3.21	9.720833333	chase	AC	A	C	0	The policeman chases the robber.	The cop chases the swimmer	1	1	0	0	[]	[]
1587	45	g4c7xhfv20190405	1	1.7125	40.74333333	kick	PI	P	I	0	The clown is kicken by the nun.	The waitress kicks the robber	1	1	0	0	[]	[]
1588	45	g4c7xhfv20190405	1	1.865833333	7.089166667	slap	AC	A	C	1	The cowboy slaps the professor.	The cop slaps the swimmer	1	1	0	0	[]	[]
1589	45	g4c7xhfv20190405	1	1.628333333	9.765	chase	PC	P	C	1	The monk is chased by the policeman.	The robber is chased by the pirate	0	0	0	0	[]	[]
1590	45	g4c7xhfv20190405	1	1.245833333	9.409166667	scold	AC	A	C	1	The policeman scolds the doctor.	The graduate scolds the sailor	1	1	0	0	[]	[]
1591	45	g4c7xhfv20190405	1	4.425833333	11.93416667	pull	PI	P	I	0	The waitress is pullen by the pirate.	The clown is pulled by the boxer	0	0	0	0	[]	[]
1592	45	g4c7xhfv20190405	1	3.436666667	7.814166667	chase	AC	A	C	1	The nun chases the sailor.	The cop chases the robber	1	1	0	0	[]	[]
1593	45	g4c7xhfv20190405	1	2.5475	9.979166667	scold	PC	P	C	1	The doctor is scolded by the professor.	The boxer is scolded by the cop	0	0	0	0	[]	[]
1594	45	g4c7xhfv20190405	1	0.921666667	8.385	kiss	AC	A	C	1	The artist kisses the ballerina.	The nun kisses the boxer	1	1	0	0	[]	[]
1595	45	g4c7xhfv20190405	1	1.9325	11.43416667	slap	PC	P	C	0	The nurse is slapped by the policeman.	The ballerina is slapped by the cowboy	0	0	0	0	[]	[]
1596	45	g4c7xhfv20190405	1	3.516666667	8.889166667	tickle	AI	A	I	0	The soldier tickle the boxer.	The waitress tickles the doctor	1	1	0	0	[]	[]
1597	45	g4c7xhfv20190405	0	1.446666667	7.873333333	touch	PI	P	I	1	The doctor is touchen by the waitress.	The sailor touches the clown	1	1	0	0	[]	[]
1598	45	g4c7xhfv20190405	0	1.016666667	8.39	push	AI	A	I	1	The chef push the clown.	The cowboy pushes the swimmer	1	1	0	0	[]	[]
1599	45	g4c7xhfv20190405	1	1.85	8.695833333	kiss	PC	P	C	1	The boxer is kissed by the artist.	The nun kisses the ballerina	1	1	0	0	[]	[]
1600	45	g4c7xhfv20190405	0	1.191666667	9.209166667	pull	AI	A	I	1	The boxer pull the soldier.	The pirates pulls the ballerina	1	1	0	1	["GRAMMAR"]	["You should probably use \u201cpull\u201d."]
1601	45	g4c7xhfv20190405	1	2.984166667	8.516666667	slap	PC	P	C	1	The clown is slapped by the policeman.	The sailor is slapped by the cowboy	0	0	0	0	[]	[]
1602	45	g4c7xhfv20190405	1	1.5175	9.2225	scold	AC	A	C	0	The waitress scolds the boxer.	The policeman scolds the ballerina	1	1	0	0	[]	[]
1603	45	g4c7xhfv20190405	1	1.691666667	8.800833333	tickle	PI	P	I	1	The robber is ticklen by the soldier.	The waitress tickles the monk	1	1	0	0	[]	[]
1604	45	g4c7xhfv20190405	1	1.106666667	8.9975	slap	AC	A	C	0	The cowboy slaps the ballerina.	The policemen slaps the boxer	1	1	0	1	["GRAMMAR"]	["You should probably use \u201cslap\u201d."]
1605	45	g4c7xhfv20190405	0	1.866666667	8.441666667	punch	PC	P	C	0	The policeman is punched by the artist.	The ballerina is punched by the cowboy	0	0	0	0	[]	[]
1606	45	g4c7xhfv20190405	0	1.908333333	8.096666667	follow	AC	A	C	0	The nun follows the cowboy.	The pirate follows the doctor	1	1	0	0	[]	[]
1607	45	g4c7xhfv20190405	1	2.571666667	8.0725	follow	PC	P	C	0	The ballerina is followed by the pirate.	The nun follows the boxer	1	1	0	0	[]	[]
1608	45	g4c7xhfv20190405	1	1.126666667	9.1025	punch	AC	A	C	1	The cowboy punches the swimmer.	The artist punches the clown	1	1	0	0	[]	[]
1609	45	g4c7xhfv20190405	0	1.05	8.1125	follow	PC	P	C	1	The ballerina is followed by the pirate.	The nun follows the soldier	1	1	0	0	[]	[]
1610	45	g4c7xhfv20190405	1	2.31	7.208333333	shoot	AI	A	I	0	The actress shoot the robber.	The chef shoots the boxer	1	1	0	0	[]	[]
1611	45	g4c7xhfv20190405	1	2.9025	9.043333333	push	PI	P	I	0	The monk is pushen by the policeman.	The cowboy pushes the ballerina	1	1	0	0	[]	[]
1612	45	g4c7xhfv20190405	1	2.385	9.110833333	follow	AC	A	C	1	The nun follows the doctor.	The pirate follows the sailor	1	1	0	0	[]	[]
1613	45	g4c7xhfv20190405	1	2.913333333	10.08833333	kiss	PC	P	C	0	The monk is kissed by the swimmer.	The clown is kissed by the artist	0	0	0	0	[]	[]
1614	45	g4c7xhfv20190405	1	4.331666667	10.21833333	punch	AC	A	C	0	The cowboy punches the nun.	The artist punches the monk	1	1	0	0	[]	[]
1615	45	g4c7xhfv20190405	1	2.158333333	8.14	punch	PC	P	C	1	The ballerina is punched by the artist.	The cowboy punches the doctor	1	1	0	0	[]	[]
1616	45	g4c7xhfv20190405	1	1.096666667	7.199166667	kiss	AC	A	C	0	The pirate kisses the clown.	The artist kisses the soldier	1	1	0	0	[]	[]
1617	45	g4c7xhfv20190405	1	4.876666667	9.991666667	chase	PC	P	C	0	The swimmer is chased by the nun.	The waitress chases the doctor	1	1	0	0	[]	[]
1618	45	g4c7xhfv20190405	1	1.393333333	7.048333333	touch	AI	A	I	0	The waitress touch the professor.	The sailor touches the swimmer	1	1	0	0	[]	[]
1619	45	g4c7xhfv20190405	1	2.1425	8.741666667	scold	PC	P	C	0	The monk is scolded by the swimmer.	The professor scolds the soldier	1	1	0	0	[]	[]
1620	45	g4c7xhfv20190405	1	1.844166667	8.129166667	kick	AI	A	I	1	The policeman kick the boxer.	The waitress kicks the clown	1	1	0	0	[]	[]
1621	45	g4c7xhfv20190405	1	1.461666667	7.611666667	shot	PI	P	I	1	The ballerina is shooted by the artist.	The chef shoots the swimmer	1	1	0	0	[]	[]
1622	46	g925dtm420190406	1	6.060833333	11.2225	touch	AI	A	I	0	The waitress touch the professor.	The soldier is going to touch the swimmer.	1	1	0	0	[]	[]
1623	46	g925dtm420190406	1	4.339166667	11.14333333	punch	PC	P	C	0	The policeman is punched by the artist.	The girl is punched by the cowboy.	0	0	0	0	[]	[]
1624	46	g925dtm420190406	1	1.461666667	6.9775	scold	AC	A	C	1	The policeman scolds the doctor.	The professor scolds the sailor.	1	1	0	0	[]	[]
1625	46	g925dtm420190406	1	2.435	7.699166667	slap	PC	P	C	1	The clown is slapped by the policeman.	The sailor is slapped by the cowboy.	0	0	0	0	[]	[]
1626	46	g925dtm420190406	1	5.3625	8.5525	chase	AC	A	C	0	The policeman chases the robber.	The policeman chases the swimmer.	1	1	0	0	[]	[]
1627	46	g925dtm420190406	1	3.2325	6.0225	pull	PI	P	I	0	The waitress is pullen by the pirate.	The clown is pulled by the boxer.	0	0	0	0	[]	[]
1628	46	g925dtm420190406	1	4.1225	7.908333333	pull	AI	A	I	1	The boxer pull the soldier.	The pirate pulls the ballerina.	1	1	0	0	[]	[]
1629	46	g925dtm420190406	1	2.243333333	8.3125	shot	PI	P	I	1	The ballerina is shooted by the artist.	The chef shoots the swimmer.	1	1	0	0	[]	[]
1630	46	g925dtm420190406	1	1.74	18.86833333	punch	AC	A	C	0	The cowboy punches the nun.	The artist punches the man.	1	1	0	0	[]	[]
1631	46	g925dtm420190406	1	1.870833333	8.291666667	punch	PC	P	C	1	The ballerina is punched by the artist.	The doctor is punched by the cowboy.	0	0	0	0	[]	[]
1632	46	g925dtm420190406	1	1.859166667	7.438333333	tickle	AI	A	I	0	The soldier tickle the boxer.	The waitress tickles the doctor.	1	1	0	0	[]	[]
1633	46	g925dtm420190406	1	2.161666667	5.965	chase	PC	P	C	1	The monk is chased by the policeman.	The pirate chases the robber.	1	1	0	0	[]	[]
1634	46	g925dtm420190406	1	1.725	8.05	follow	AC	A	C	1	The nun follows the doctor.	The pirate follows the sailor.	1	1	0	0	[]	[]
1635	46	g925dtm420190406	1	1.685	5.845833333	slap	PC	P	C	0	The nurse is slapped by the policeman.	The cowboy slaps the ballerina.	1	1	0	0	[]	[]
1636	46	g925dtm420190406	1	5.313333333	7.885833333	slap	AC	A	C	1	The cowboy slaps the professor.	The swimmer is slapped by the policeman.	0	0	0	0	[]	[]
1637	46	g925dtm420190406	1	4.39	10.8675	chase	PC	P	C	0	The swimmer is chased by the nun.	The doctor is chased by the waitress.	0	0	0	0	[]	[]
1638	46	g925dtm420190406	1	1.7325	7.858333333	follow	AC	A	C	0	The nun follows the cowboy.	The doctor is followed by the pirate.	0	0	0	0	[]	[]
1639	46	g925dtm420190406	1	1.645	6.38	kiss	PC	P	C	1	The boxer is kissed by the artist.	The nun kisses the ballerina.	1	1	0	0	[]	[]
1640	46	g925dtm420190406	1	6.01	5.5525	scold	AC	A	C	0	The waitress scolds the boxer.	The policeman scolds the ballerina.	1	1	0	0	[]	[]
1641	46	g925dtm420190406	1	6.23	11.73	push	PI	P	I	0	The monk is pushen by the policeman.	The cowboy pushes the ballerina.	1	1	0	0	[]	[]
1642	46	g925dtm420190406	1	3.969166667	15.98833333	push	AI	A	I	1	The chef push the clown.	The swimmer is pushed by the cowboy.	0	0	0	0	[]	[]
1643	46	g925dtm420190406	1	3.140833333	6.783333333	tickle	PI	P	I	1	The robber is ticklen by the soldier.	The waitress tickles the monk.	1	1	0	0	[]	[]
1644	46	g925dtm420190406	1	1.494166667	7.313333333	kick	AI	A	I	1	The policeman kick the boxer.	The waitress kicked the clown.	1	1	0	0	[]	[]
1645	46	g925dtm420190406	1	2.289166667	8.523333333	scold	PC	P	C	0	The monk is scolded by the swimmer.	The professor scolds the soldier.	1	1	0	0	[]	[]
1646	46	g925dtm420190406	1	3.360833333	10.43833333	kiss	AC	A	C	0	The pirate kisses the clown.	The artist kisses the soldier.	1	1	0	0	[]	[]
1647	46	g925dtm420190406	1	1.985	8.905	kiss	PC	P	C	0	The monk is kissed by the swimmer.	The artist kisses the clown.	1	1	0	0	[]	[]
1648	46	g925dtm420190406	1	6.719166667	11.02916667	chase	AC	A	C	1	The nun chases the sailor.	The policeman chases the robber.	1	1	0	0	[]	[]
1649	46	g925dtm420190406	1	3.863333333	5.113333333	kick	PI	P	I	0	The clown is kicken by the nun.	The waitress kicked the robber.	1	1	0	0	[]	[]
1650	46	g925dtm420190406	1	1.1225	10.17	punch	AC	A	C	1	The cowboy punches the swimmer.	The artist punches the clown.	1	1	0	0	[]	[]
1651	46	g925dtm420190406	1	3.903333333	10.97416667	touch	PI	P	I	1	The doctor is touchen by the waitress.	The sailor touches the clown.	1	1	0	0	[]	[]
1652	46	g925dtm420190406	1	2.421666667	6.884166667	kiss	AC	A	C	1	The artist kisses the ballerina.	The nun kisses the boxer.	1	1	0	0	[]	[]
1653	46	g925dtm420190406	1	3.206666667	9.305833333	scold	PC	P	C	1	The doctor is scolded by the professor.	The policeman scolds the boxer.	1	1	0	0	[]	[]
1654	46	g925dtm420190406	1	7.194166667	11.87166667	shoot	AI	A	I	0	The actress shoot the robber.	The chef shoots the boxer.	1	1	0	0	[]	[]
1655	46	g925dtm420190406	1	2.476666667	8.5875	follow	PC	P	C	0	The ballerina is followed by the pirate.	The nun follows the boxer.	1	1	0	0	[]	[]
1656	46	g925dtm420190406	1	2.261666667	9.2675	slap	AC	A	C	0	The cowboy slaps the ballerina.	The policeman slaps the boxer.	1	1	0	0	[]	[]
1657	46	g925dtm420190406	1	1.864166667	10.3775	follow	PC	P	C	1	The ballerina is followed by the pirate.	The soldier is followed by the nun.	0	0	0	0	[]	[]
1658	47	ghrgvhlx20190413	1	2.496666667	15.38916667	kick	AI	A	I	1	The policeman kick the boxer.	THE ARTIST KICK THE NON MAN	1	1	1	0	[]	[]
1659	47	ghrgvhlx20190413	0	4.639166667	15.75916667	pull	PI	P	I	0	The waitress is pullen by the pirate.	THE BOXER PULL THE NON MAN	1	1	1	0	[]	[]
1660	47	ghrgvhlx20190413	1	2.054166667	20.1175	scold	AC	A	C	1	The policeman scolds the doctor.	THE OLD MAN SCOLD THE NON MAN	1	1	1	0	[]	[]
1661	47	ghrgvhlx20190413	1	4.705	13.32666667	tickle	PI	P	I	1	The robber is ticklen by the soldier.	THE WAITER TICKLE THE NON MAN	1	1	1	0	[]	[]
1662	47	ghrgvhlx20190413	1	2.788333333	9.8125	slap	AC	A	C	1	The cowboy slaps the professor.	THE POLICE MEN SLAP THE SWIMMER	1	1	1	0	[]	[]
1663	47	ghrgvhlx20190413	1	2.309166667	10.38583333	punch	PC	P	C	1	The ballerina is punched by the artist.	THE COWBOY PUNCH THE DOCOTR	1	1	1	1	["TYPOS"]	["Possible spelling mistake found."]
1664	47	ghrgvhlx20190413	0	3.950833333	11.9775	follow	AC	A	C	0	The nun follows the cowboy.	THE ROBBER MAN FOLLOW DOCTOR	1	1	1	0	[]	[]
1665	47	ghrgvhlx20190413	0	4.538333333	8.850833333	chase	PC	P	C	0	The swimmer is chased by the nun.	THE DOCTOR CHASE THE NURSE	1	1	1	0	[]	[]
1666	47	ghrgvhlx20190413	1	2.5725	8.259166667	punch	AC	A	C	1	The cowboy punches the swimmer.	THE POLICE MEN PUNCH THE NON	1	1	1	0	[]	[]
1667	47	ghrgvhlx20190413	0	4.581666667	8.385833333	kick	PI	P	I	0	The clown is kicken by the nun.	THE WAITER KICK THE NON	1	1	1	1	["GRAMMAR"]	["Possible agreement error - use third-person verb forms for singular and mass nouns: \u201ckicks\u201d."]
1668	47	ghrgvhlx20190413	0	1.5725	11.8125	kiss	AC	A	C	0	The pirate kisses the clown.	THE MOM KISS THE SON	1	1	1	0	[]	[]
1669	47	ghrgvhlx20190413	0	1.720833333	10.85916667	punch	PC	P	C	0	The policeman is punched by the artist.	THE COWMEN PUNCH THE ARTIST	1	1	1	0	[]	[]
1670	47	ghrgvhlx20190413	0	2.121666667	13.52583333	scold	AC	A	C	0	The waitress scolds the boxer.	THE POLICE MEN SCOLD THE ARTIST	1	1	1	0	[]	[]
1671	47	ghrgvhlx20190413	0	1.545833333	7.5175	slap	PC	P	C	0	The nurse is slapped by the policeman.	THE COWBOY SLAP THE ARTIST	1	1	1	0	[]	[]
1672	47	ghrgvhlx20190413	1	1.321666667	9.2325	kiss	AC	A	C	1	The artist kisses the ballerina.	THE NON MAN KISS THE BOXER	1	1	1	0	[]	[]
1673	47	ghrgvhlx20190413	0	4.325	10.47833333	kiss	PC	P	C	0	The monk is kissed by the swimmer.	THE OLD WOMEN KISS THE NON MAN	1	1	1	0	[]	[]
1674	47	ghrgvhlx20190413	1	1.170833333	9.0325	push	AI	A	I	1	The chef push the clown.	THE COW MEN PUSH THE NON MAN	1	1	1	0	[]	[]
1675	47	ghrgvhlx20190413	1	4.399166667	12.07916667	follow	PC	P	C	1	The ballerina is followed by the pirate.	THE NONMAN FOLLOW THE SHOOTER	1	1	1	1	["TYPOS"]	["Possible spelling mistake found."]
1676	47	ghrgvhlx20190413	0	1.655833333	14.54583333	slap	AC	A	C	0	The cowboy slaps the ballerina.	THE POLICE MAN SLAP THE BOXER	1	1	1	0	[]	[]
1677	47	ghrgvhlx20190413	1	1.518333333	11.945	chase	PC	P	C	1	The monk is chased by the policeman.	THE THRIFT MEN CHASE THE ROBBER	1	1	1	0	[]	[]
1678	47	ghrgvhlx20190413	0	13.65083333	8.105833333	punch	AC	A	C	0	The cowboy punches the nun.	THE POLICE MEN PUNCH THE NON MAN	1	1	1	0	[]	[]
1679	47	ghrgvhlx20190413	1	2.254166667	13.11166667	slap	PC	P	C	1	The clown is slapped by the policeman.	THE COW MEN SLAP THE POLICE	1	1	1	0	[]	[]
1680	47	ghrgvhlx20190413	0	2.484166667	8.7925	touch	AI	A	I	0	The waitress touch the professor.	THE NON MAN TOUCH THE SWIMMER	1	1	1	0	[]	[]
1681	47	ghrgvhlx20190413	0	1.6125	9.565833333	follow	PC	P	C	0	The ballerina is followed by the pirate.	THE NON MAN FOLLOW BOXER	1	1	1	0	[]	[]
1682	47	ghrgvhlx20190413	0	2.655833333	14.4	tickle	AI	A	I	0	The soldier tickle the boxer.	THE WAITER TICKLE THE DOCTOR	1	1	1	0	[]	[]
1683	47	ghrgvhlx20190413	0	4.0625	9.119166667	scold	PC	P	C	0	The monk is scolded by the swimmer.	THE OLD MAN SCOLD THE SOLIDER	1	1	1	0	[]	[]
1684	47	ghrgvhlx20190413	0	1.2575	13.99916667	chase	AC	A	C	0	The policeman chases the robber.	THE POLICE MEN CHASE THE SWIMMER	1	1	1	0	[]	[]
1685	47	ghrgvhlx20190413	0	1.443333333	8.156666667	push	PI	P	I	0	The monk is pushen by the policeman.	THE COWMEN PUSH THE ARTIST	1	1	1	0	[]	[]
1686	47	ghrgvhlx20190413	1	1.236666667	8.018333333	pull	AI	A	I	1	The boxer pull the soldier.	THE ROBBER PULL THE ARTIST	1	1	1	0	[]	[]
1687	47	ghrgvhlx20190413	1	2.909166667	8.398333333	touch	PI	P	I	1	The doctor is touchen by the waitress.	THE POLICE MEN TOUCH THE NON MAN	1	1	1	0	[]	[]
1688	47	ghrgvhlx20190413	1	2.168333333	14.10583333	follow	AC	A	C	1	The nun follows the doctor.	THE POLICE MEN FOLLOW THE THRIFT MAN	1	1	1	0	[]	[]
1689	47	ghrgvhlx20190413	1	1.343333333	10.31666667	shot	PI	P	I	1	The ballerina is shooted by the artist.	THE CHEF SHOOT THE POLICE MEN	1	1	1	0	[]	[]
1690	47	ghrgvhlx20190413	1	0.576666667	9.845	chase	AC	A	C	1	The nun chases the sailor.	THE POLICE MEN CHASE THE ROBBER	1	1	1	0	[]	[]
1691	47	ghrgvhlx20190413	1	2.440833333	7.819166667	kiss	PC	P	C	1	The boxer is kissed by the artist.	THE NON MAN KISS THE ARITIST	1	1	1	1	["TYPOS"]	["Possible spelling mistake found."]
1692	47	ghrgvhlx20190413	0	1.339166667	8.158333333	shoot	AI	A	I	0	The actress shoot the robber.	THE CHEF SHOOT THE BOXER	1	1	1	0	[]	[]
1693	47	ghrgvhlx20190413	1	3.839166667	8.4125	scold	PC	P	C	1	The doctor is scolded by the professor.	THE POLICE MEN SCOLD THE BOXER	1	1	1	0	[]	[]
1694	48	hgce6lal20190413	1	5.7825	23.36583333	punch	AC	A	C	0	The cowboy punches the nun.	the painter punched the man.	1	1	0	0	[]	[]
1695	48	hgce6lal20190413	1	5.23	15.37916667	punch	PC	P	C	1	The ballerina is punched by the artist.	the cowboy punched the doctor	1	1	0	0	[]	[]
1696	48	hgce6lal20190413	0	6.568333333	18.22583333	slap	AC	A	C	0	The cowboy slaps the ballerina.	the soldier slapped the boxer.	1	1	0	0	[]	[]
1697	48	hgce6lal20190413	0	7.124166667	17.59583333	punch	PC	P	C	0	The policeman is punched by the artist.	the cowboy punched the ballerina	1	1	0	0	[]	[]
1698	48	hgce6lal20190413	0	5.120833333	24.14083333	kick	AI	A	I	1	The policeman kick the boxer.	the waitress kicked the customer	1	1	0	0	[]	[]
1699	48	hgce6lal20190413	1	4.16	15.74583333	follow	PC	P	C	1	The ballerina is followed by the pirate.	the nun followed the soldier.	1	1	0	0	[]	[]
1700	48	hgce6lal20190413	0	4.810833333	15.82916667	touch	AI	A	I	0	The waitress touch the professor.	the soldier touched the swimmer	1	1	0	0	[]	[]
1701	48	hgce6lal20190413	0	7.809166667	23.64916667	scold	PC	P	C	0	The monk is scolded by the swimmer.	the pope is scolding the soldier.	1	1	0	0	[]	[]
1702	48	hgce6lal20190413	1	7.139166667	20.52916667	follow	AC	A	C	1	The nun follows the doctor.	the pirate follows the policeman.	1	1	0	0	[]	[]
1703	48	hgce6lal20190413	1	8.586666667	20.33416667	follow	PC	P	C	0	The ballerina is followed by the pirate.	nun follows the boxer	1	1	2	0	[]	[]
1704	48	hgce6lal20190413	1	1.799166667	14.01666667	slap	AC	A	C	1	The cowboy slaps the professor.	the policeman slaps the ballerina	1	1	0	0	[]	[]
1705	48	hgce6lal20190413	1	3.308333333	13.14916667	kick	PI	P	I	0	The clown is kicken by the nun.	the waitress kicked the pirate.	1	1	0	0	[]	[]
1706	48	hgce6lal20190413	0	8.791666667	16.24	shoot	AI	A	I	0	The actress shoot the robber.	the cook shoots the boxer	1	1	0	0	[]	[]
1707	48	hgce6lal20190413	0	3.868333333	11.09083333	slap	PC	P	C	0	The nurse is slapped by the policeman.	the cowboy slaps the ballerina	1	1	0	0	[]	[]
1708	48	hgce6lal20190413	1	3.755	13.61333333	chase	AC	A	C	1	The nun chases the sailor.	the robber is chased by policeman	0	0	0	0	[]	[]
1709	48	hgce6lal20190413	1	1.420833333	15.82666667	shot	PI	P	I	1	The ballerina is shooted by the artist.	the cook shoots the swimmer	1	1	0	0	[]	[]
1710	48	hgce6lal20190413	1	2.196666667	31.215	scold	AC	A	C	1	The policeman scolds the doctor.	The pope scolds the policeman	1	1	0	0	[]	[]
1711	48	hgce6lal20190413	0	3.943333333	16.075	pull	PI	P	I	0	The waitress is pullen by the pirate.	the clown is pulled by the boxer.	0	0	0	0	[]	[]
1712	48	hgce6lal20190413	1	3.9725	20.56583333	pull	AI	A	I	1	The boxer pull the soldier.	the ballerina is pulled by the pirate.	0	0	0	0	[]	[]
1713	48	hgce6lal20190413	1	10.58	24.08583333	slap	PC	P	C	1	The clown is slapped by the policeman.	The policeman is slapped by the cowboy	0	0	0	0	[]	[]
1714	48	hgce6lal20190413	1	10.23916667	24.29583333	chase	AC	A	C	0	The policeman chases the robber.	the policeman is chasing the swimmer	1	1	0	0	[]	[]
1715	48	hgce6lal20190413	1	8.645833333	22.0925	chase	PC	P	C	1	The monk is chased by the policeman.	the pirate is chasing the robber.	1	1	0	0	[]	[]
1716	48	hgce6lal20190413	1	6.916666667	23.40916667	tickle	AI	A	I	0	The soldier tickle the boxer.	The maid is tickling the doctor	1	1	0	0	[]	[]
1717	48	hgce6lal20190413	1	7.7975	21.89916667	push	PI	P	I	0	The monk is pushen by the policeman.	ballerina is pushed by the cowboy	0	0	2	0	[]	[]
1718	48	hgce6lal20190413	1	9.4575	19.39	push	AI	A	I	1	The chef push the clown.	cowboy pushed the swimmer.	1	1	2	0	[]	[]
1719	48	hgce6lal20190413	1	4.908333333	25.58	chase	PC	P	C	0	The swimmer is chased by the nun.	the doctor is chased by the maid	0	0	0	0	[]	[]
1720	48	hgce6lal20190413	1	4.325833333	19.29333333	scold	AC	A	C	0	The waitress scolds the boxer.	the policeman scolds the ballerina.	1	1	0	0	[]	[]
1721	48	hgce6lal20190413	0	12.32166667	31.24416667	touch	PI	P	I	1	The doctor is touchen by the waitress.	the sailor touched the clown	1	1	0	0	[]	[]
1722	48	hgce6lal20190413	1	5.960833333	18.6025	kiss	AC	A	C	1	The artist kisses the ballerina.	Nun is kissing the boxer.	1	1	2	0	[]	[]
1723	48	hgce6lal20190413	1	21.45583333	11.69	scold	PC	P	C	1	The doctor is scolded by the professor.	The policeman scolds the boxer.	1	1	0	0	[]	[]
1724	48	hgce6lal20190413	1	5.593333333	23.0875	kiss	AC	A	C	0	The pirate kisses the clown.	the painter kissing the soldier	1	1	1	0	[]	[]
1725	48	hgce6lal20190413	1	12.96416667	12.27416667	kiss	PC	P	C	0	The monk is kissed by the swimmer.	The painter kissing the clown	1	1	1	0	[]	[]
1726	48	hgce6lal20190413	1	4.4875	17.43	punch	AC	A	C	1	The cowboy punches the swimmer.	The painter punches the clown	1	1	0	0	[]	[]
1727	48	hgce6lal20190413	0	4.19	29.00666667	tickle	PI	P	I	1	The robber is ticklen by the soldier.	The maid is tickling the pope	1	1	0	0	[]	[]
1728	48	hgce6lal20190413	1	2.445833333	19.3425	follow	AC	A	C	0	The nun follows the cowboy.	doctor is followed by a pirate	0	0	2	0	[]	[]
1729	48	hgce6lal20190413	1	2.805	14.60916667	kiss	PC	P	C	1	The boxer is kissed by the artist.	nun is trying to kiss ballerina	1	1	2	0	[]	[]
1730	49	hq9n6q7120190407	0	4.979166667	22.37833333	touch	AI	A	I	0	The waitress touch the professor.	Touch the swimmer.	1	1	1	0	[]	[]
1731	49	hq9n6q7120190407	0	2.4225	6.278333333	tickle	PI	P	I	1	The robber is ticklen by the soldier.	She tickled the monk.	1	1	2	0	[]	[]
1732	49	hq9n6q7120190407	1	3.5925	20.97916667	shoot	AI	A	I	0	The actress shoot the robber.	He almost shot the boxer.	1	1	2	0	[]	[]
1733	49	hq9n6q7120190407	1	2.153333333	8.055	kick	PI	P	I	0	The clown is kicken by the nun.	She kicked the robber.	1	1	2	0	[]	[]
1734	49	hq9n6q7120190407	0	2.300833333	7.343333333	pull	AI	A	I	1	The boxer pull the soldier.	The man pulled the dancer.	1	1	0	0	[]	[]
1735	49	hq9n6q7120190407	0	3.960833333	7.688333333	slap	PC	P	C	0	The nurse is slapped by the policeman.	The cowboy slapped the dancer.	1	1	0	0	[]	[]
1736	49	hq9n6q7120190407	1	3.218333333	7.675833333	kiss	AC	A	C	1	The artist kisses the ballerina.	The nun kissed the boxer.	1	1	0	0	[]	[]
1737	49	hq9n6q7120190407	0	3.196666667	9.12	kiss	PC	P	C	0	The monk is kissed by the swimmer.	The old man is kissed by the lady.	0	0	0	0	[]	[]
1738	49	hq9n6q7120190407	1	3.043333333	5.750833333	slap	AC	A	C	0	The cowboy slaps the ballerina.	The officer slapped the boxer.	1	1	0	0	[]	[]
1739	49	hq9n6q7120190407	1	2.1125	8.309166667	pull	PI	P	I	0	The waitress is pullen by the pirate.	The boxer pulled the clown.	1	1	0	0	[]	[]
1740	49	hq9n6q7120190407	0	7.869166667	8.415	kick	AI	A	I	1	The policeman kick the boxer.	The waitress kicked the old man.	1	1	0	0	[]	[]
1741	49	hq9n6q7120190407	1	2.263333333	7.200833333	follow	PC	P	C	1	The ballerina is followed by the pirate.	The nun followed the solider.	1	1	0	0	[]	[]
1742	49	hq9n6q7120190407	1	2.069166667	8.21	follow	AC	A	C	0	The nun follows the cowboy.	The pirate followed the doctor.	1	1	0	0	[]	[]
1743	49	hq9n6q7120190407	1	2.2775	7.121666667	punch	PC	P	C	0	The policeman is punched by the artist.	The cowboy punched the dancer.	1	1	0	0	[]	[]
1744	49	hq9n6q7120190407	1	2.968333333	7.941666667	chase	AC	A	C	1	The nun chases the sailor.	The officer chased the robber.	1	1	0	0	[]	[]
1745	49	hq9n6q7120190407	1	2.5875	6.8	chase	PC	P	C	1	The monk is chased by the policeman.	The robber is chased by the pirate.	0	0	0	0	[]	[]
1746	49	hq9n6q7120190407	1	2.9725	7.234166667	tickle	AI	A	I	0	The soldier tickle the boxer.	The waitress tickled the doctor.	1	1	0	0	[]	[]
1747	49	hq9n6q7120190407	1	2.024166667	5.785833333	kiss	PC	P	C	1	The boxer is kissed by the artist.	The nun kissed the dancer.	1	1	0	0	[]	[]
1748	49	hq9n6q7120190407	1	1.884166667	8.209166667	scold	AC	A	C	1	The policeman scolds the doctor.	The professor scolded the sailor.	1	1	0	0	[]	[]
1749	49	hq9n6q7120190407	1	1.514166667	6.3175	punch	PC	P	C	1	The ballerina is punched by the artist.	The cowboy punched the doctor.	1	1	0	0	[]	[]
1750	49	hq9n6q7120190407	0	1.33	5.551666667	push	AI	A	I	1	The chef push the clown.	The cowboy pushed the swimmer.	1	1	0	0	[]	[]
1751	49	hq9n6q7120190407	1	2.681666667	5.9575	slap	PC	P	C	1	The clown is slapped by the policeman.	The cowboy slapped the sailor.	1	1	0	0	[]	[]
1752	49	hq9n6q7120190407	1	3.609166667	7.643333333	punch	AC	A	C	0	The cowboy punches the nun.	The painter punched the monk.	1	1	0	0	[]	[]
1753	49	hq9n6q7120190407	0	1.424166667	6.864166667	touch	PI	P	I	1	The doctor is touchen by the waitress.	The sailor touched the clown.	1	1	0	0	[]	[]
1754	49	hq9n6q7120190407	1	1.405	7.03	kiss	AC	A	C	0	The pirate kisses the clown.	The painter kissed the soldier.	1	1	0	0	[]	[]
1755	49	hq9n6q7120190407	1	1.266666667	5.798333333	push	PI	P	I	0	The monk is pushen by the policeman.	The cowboy pushed the dancer.	1	1	0	0	[]	[]
1756	49	hq9n6q7120190407	1	1.389166667	6.235	scold	AC	A	C	0	The waitress scolds the boxer.	The officer scolded the dancer.	1	1	0	0	[]	[]
1757	49	hq9n6q7120190407	0	1.546666667	7.0475	shot	PI	P	I	1	The ballerina is shooted by the artist.	The chef shot the swimmer.	1	1	0	0	[]	[]
1758	49	hq9n6q7120190407	1	2.229166667	6.656666667	slap	AC	A	C	1	The cowboy slaps the professor.	The officer slapped the swimmer.	1	1	0	0	[]	[]
1759	49	hq9n6q7120190407	1	3.698333333	5.81	follow	PC	P	C	0	The ballerina is followed by the pirate.	The nun followed the boxer.	1	1	0	0	[]	[]
1760	49	hq9n6q7120190407	1	1.988333333	7.881666667	punch	AC	A	C	1	The cowboy punches the swimmer.	The painter punched the clown	1	1	0	0	[]	[]
1761	49	hq9n6q7120190407	1	2.711666667	8.521666667	scold	PC	P	C	1	The doctor is scolded by the professor.	The officer scolded the boxer .	1	1	0	1	["TYPOGRAPHY"]	["Don\u2019t put a space before the full stop."]
1762	49	hq9n6q7120190407	1	2.1725	6.608333333	chase	AC	A	C	0	The policeman chases the robber.	The officer chased the swimmer.	1	1	0	0	[]	[]
1763	49	hq9n6q7120190407	1	1.495833333	7.144166667	scold	PC	P	C	0	The monk is scolded by the swimmer.	The solider is scolded by the professor.	0	0	0	0	[]	[]
1764	49	hq9n6q7120190407	1	1.195833333	7.31	follow	AC	A	C	1	The nun follows the doctor.	The pirate followed the sailor.	1	1	0	0	[]	[]
1765	49	hq9n6q7120190407	1	1.898333333	6.975833333	chase	PC	P	C	0	The swimmer is chased by the nun.	The doctor is chased by the waitress.	0	0	0	0	[]	[]
1766	50	j54zptcp20190406	1	7.933333333	6.271666667	chase	AC	A	C	1	The nun chases the sailor.	The man chases the robber.	1	1	0	0	[]	[]
1767	50	j54zptcp20190406	1	2.006666667	7.846666667	shot	PI	P	I	1	The ballerina is shooted by the artist.	The cook shoots the swimmer.	1	1	0	0	[]	[]
1768	50	j54zptcp20190406	1	1.621666667	8.275	kiss	AC	A	C	1	The artist kisses the ballerina.	The boxer kisses the priest.	1	1	0	0	[]	[]
1769	50	j54zptcp20190406	0	3.099166667	24.92916667	slap	PC	P	C	0	The nurse is slapped by the policeman.	The cowboy slaps the dancer	1	1	0	0	[]	[]
1770	50	j54zptcp20190406	0	1.318333333	6.248333333	punch	AC	A	C	0	The cowboy punches the nun.	The artist punches the monk.	1	1	0	0	[]	[]
1771	50	j54zptcp20190406	1	1.859166667	6.87	follow	PC	P	C	1	The ballerina is followed by the pirate.	The soldier is followed by the priest.	0	0	0	0	[]	[]
1772	50	j54zptcp20190406	1	3.031666667	9.086666667	push	AI	A	I	1	The chef push the clown.	The cowboy pushes the swimmer.	1	1	0	0	[]	[]
1773	50	j54zptcp20190406	1	2.704166667	12.47083333	kiss	PC	P	C	1	The boxer is kissed by the artist.	The priest blows a kiss to the dancer	1		2	0	[]	[]
1774	50	j54zptcp20190406	1	3.044166667	18.77416667	tickle	AI	A	I	0	The soldier tickle the boxer.	The waitress tickles the doctor.	1	1	0	0	[]	[]
1775	50	j54zptcp20190406	0	5.105833333	9.028333333	punch	PC	P	C	0	The policeman is punched by the artist.	The dancer is punched by the cowboy.	0	0	0	0	[]	[]
1776	50	j54zptcp20190406	0	2.229166667	6.243333333	follow	AC	A	C	0	The nun follows the cowboy.	The pirate follows the doctor	1	1	0	0	[]	[]
1777	50	j54zptcp20190406	1	4.308333333	10.32333333	touch	PI	P	I	1	The doctor is touchen by the waitress.	The sailor touches the clown.	1	1	0	0	[]	[]
1778	50	j54zptcp20190406	1	2.861666667	7.8075	scold	AC	A	C	1	The policeman scolds the doctor.	The professor scolds the sailor.	1	1	0	0	[]	[]
1779	50	j54zptcp20190406	1	16.00083333	10.13583333	kick	PI	P	I	0	The clown is kicken by the nun.	The waitress kicks the robber.	1	1	0	0	[]	[]
1780	50	j54zptcp20190406	1	7.881666667	10.18833333	slap	AC	A	C	1	The cowboy slaps the professor.	The policeman slaps the swimmer.	1	1	0	0	[]	[]
1781	50	j54zptcp20190406	1	2.101666667	9.940833333	chase	PC	P	C	0	The swimmer is chased by the nun.	The waitress chases the doctor	1	1	0	0	[]	[]
1782	50	j54zptcp20190406	1	22.47916667	5.321666667	kick	AI	A	I	1	The policeman kick the boxer.	The waitress kicks the clown	1	1	0	0	[]	[]
1783	50	j54zptcp20190406	0	6.110833333	8.571666667	follow	PC	P	C	0	The ballerina is followed by the pirate.	The nun follows the boxer	1	1	0	0	[]	[]
1784	50	j54zptcp20190406	1	3.315833333	10.54	scold	AC	A	C	0	The waitress scolds the boxer.	The policeman scolds the dancer.	1	1	0	0	[]	[]
1785	50	j54zptcp20190406	1	3.598333333	7.921666667	kiss	PC	P	C	0	The monk is kissed by the swimmer.	The artist is kissed by the clown.	0	0	0	0	[]	[]
1786	50	j54zptcp20190406	1	4.4925	9.161666667	pull	AI	A	I	1	The boxer pull the soldier.	The pirate pulls the dancer.	1	1	0	0	[]	[]
1787	50	j54zptcp20190406	1	5.239166667	7.376666667	tickle	PI	P	I	1	The robber is ticklen by the soldier.	The monk is tickled by the waitress.	0	0	0	0	[]	[]
1788	50	j54zptcp20190406	1	1.850833333	7.221666667	chase	AC	A	C	0	The policeman chases the robber.	The policeman chases the swimmer.	1	1	0	0	[]	[]
1789	50	j54zptcp20190406	1	2.365	8.354166667	chase	PC	P	C	1	The monk is chased by the policeman.	The robber is chased by the pirate.	0	0	0	0	[]	[]
1790	50	j54zptcp20190406	1	1.9325	6.913333333	shoot	AI	A	I	0	The actress shoot the robber.	The chef shoots the boxer.	1	1	0	0	[]	[]
1791	50	j54zptcp20190406	1	6.705833333	7.835	push	PI	P	I	0	The monk is pushen by the policeman.	The dancer is pushed by the dancer.	0	0	0	0	[]	[]
1792	50	j54zptcp20190406	1	7.950833333	6.591666667	touch	AI	A	I	0	The waitress touch the professor.	The sailor touches the swimmer.	1	1	0	0	[]	[]
1793	50	j54zptcp20190406	1	2.7875	7.955833333	scold	PC	P	C	0	The monk is scolded by the swimmer.	The professor scolds the solider.	1	1	0	0	[]	[]
1794	50	j54zptcp20190406	1	6.398333333	9.3025	punch	AC	A	C	1	The cowboy punches the swimmer.	The artist punches the clown.	1	1	0	0	[]	[]
1795	50	j54zptcp20190406	1	1.948333333	7.903333333	slap	PC	P	C	1	The clown is slapped by the policeman.	The cowboy slaps the sailor.	1	1	0	0	[]	[]
1796	50	j54zptcp20190406	1	2.2275	147.3491667	kiss	AC	A	C	0	The pirate kisses the clown.	The solider kisses the artist.	1	1	0	0	[]	[]
1797	50	j54zptcp20190406	1	3.175833333	40.2625	punch	PC	P	C	1	The ballerina is punched by the artist.	The cowboy punched the doctor.	1	1	0	0	[]	[]
1798	50	j54zptcp20190406	1	6.121666667	6.181666667	slap	AC	A	C	0	The cowboy slaps the ballerina.	The policeman slaps the boxer.	1	1	0	0	[]	[]
1799	50	j54zptcp20190406	1	5.481666667	7.4075	scold	PC	P	C	1	The doctor is scolded by the professor.	The boxer is scolded by the policeman.	0	0	0	0	[]	[]
1800	50	j54zptcp20190406	1	1.766666667	7.3175	follow	AC	A	C	1	The nun follows the doctor.	The pirate follows the sailor.	1	1	0	0	[]	[]
1801	50	j54zptcp20190406	1	1.775833333	7.325	pull	PI	P	I	0	The waitress is pullen by the pirate.	The clown is pulled by the boxer.	0	0	0	0	[]	[]
1802	51	j9e0d5e020190413	1	3.355	19.2075	slap	AC	A	C	1	The cowboy slaps the professor.	The policeman slaps the swimmer.	1	1	0	0	[]	[]
1803	51	j9e0d5e020190413	1	5.59	13.5925	slap	PC	P	C	0	The nurse is slapped by the policeman.	The cowboy slapped the dancer.	1	1	0	0	[]	[]
1804	51	j9e0d5e020190413	1	2.811666667	11.4375	kiss	AC	A	C	1	The artist kisses the ballerina.	The nun kissed the boxer.	1	1	0	0	[]	[]
1805	51	j9e0d5e020190413	1	3.2775	8.858333333	follow	PC	P	C	1	The ballerina is followed by the pirate.	The nun follows the soldier.	1	1	0	0	[]	[]
1806	51	j9e0d5e020190413	1	1.368333333	11.965	slap	AC	A	C	0	The cowboy slaps the ballerina.	The policeman slapped the boxer.	1	1	0	0	[]	[]
1807	51	j9e0d5e020190413	1	2.1025	9.344166667	punch	PC	P	C	0	The policeman is punched by the artist.	The cowboy punched the dancer.	1	1	0	0	[]	[]
1808	51	j9e0d5e020190413	1	1.786666667	9.865	chase	AC	A	C	0	The policeman chases the robber.	The policeman chased the swimmer.	1	1	0	0	[]	[]
1809	51	j9e0d5e020190413	1	3.010833333	11.72583333	push	PI	P	I	0	The monk is pushen by the policeman.	The cowboy pushed the dancer.	1	1	0	0	[]	[]
1810	51	j9e0d5e020190413	1	1.770833333	8.859166667	chase	AC	A	C	1	The nun chases the sailor.	The policeman chased the robber.	1	1	0	0	[]	[]
1811	51	j9e0d5e020190413	0	2.513333333	10.605	shot	PI	P	I	1	The ballerina is shooted by the artist.	The chef shot the swimmer.	1	1	0	0	[]	[]
1812	51	j9e0d5e020190413	1	1.481666667	17.79083333	kick	AI	A	I	1	The policeman kick the boxer.	The waitress kicked the clown.	1	1	0	0	[]	[]
1813	51	j9e0d5e020190413	1	5.1275	11.32583333	punch	PC	P	C	1	The ballerina is punched by the artist.	The cowboy punched the doctor.	1	1	0	0	[]	[]
1814	51	j9e0d5e020190413	1	5.676666667	15.72416667	kiss	AC	A	C	0	The pirate kisses the clown.	The soldier is being kissed by the artist.	0	0	0	0	[]	[]
1815	51	j9e0d5e020190413	0	2.845833333	12.61833333	touch	PI	P	I	1	The doctor is touchen by the waitress.	The sailor is touching the clown.	1	1	0	0	[]	[]
1816	51	j9e0d5e020190413	1	1.741666667	22.77166667	punch	AC	A	C	1	The cowboy punches the swimmer.	The artist punches the clown.	1	1	0	0	[]	[]
1817	51	j9e0d5e020190413	1	5.595	20.79666667	pull	PI	P	I	0	The waitress is pullen by the pirate.	The clown is pulled by the boxer.	0	0	0	0	[]	[]
1818	51	j9e0d5e020190413	1	1.9975	8.5	scold	AC	A	C	1	The policeman scolds the doctor.	The professor scolds the sailor.	1	1	0	0	[]	[]
1819	51	j9e0d5e020190413	1	4.835833333	9.679166667	scold	PC	P	C	0	The monk is scolded by the swimmer.	The professor scolds the soldier.	1	1	0	0	[]	[]
1820	51	j9e0d5e020190413	1	2.173333333	9.290833333	touch	AI	A	I	0	The waitress touch the professor.	The sailor touches the swimmer.	1	1	0	0	[]	[]
1821	51	j9e0d5e020190413	1	3.9325	8.225	scold	PC	P	C	1	The doctor is scolded by the professor.	The policeman scolds the boxer.	1	1	0	0	[]	[]
1822	51	j9e0d5e020190413	1	1.550833333	11.26583333	follow	AC	A	C	1	The nun follows the doctor.	The pirate follows the sailor.	1	1	0	0	[]	[]
1823	51	j9e0d5e020190413	1	3.245	9.0625	follow	PC	P	C	0	The ballerina is followed by the pirate.	The nun follows the boxer.	1	1	0	0	[]	[]
1824	51	j9e0d5e020190413	1	4.8225	8.6725	punch	AC	A	C	0	The cowboy punches the nun.	The artist punches the monk.	1	1	0	0	[]	[]
1825	51	j9e0d5e020190413	1	2.645	7.414166667	chase	PC	P	C	1	The monk is chased by the policeman.	The pirate chases the robber.	1	1	0	0	[]	[]
1826	51	j9e0d5e020190413	0	5.588333333	10.17666667	push	AI	A	I	1	The chef push the clown.	The cowboy pushes the swimmer.	1	1	0	0	[]	[]
1827	51	j9e0d5e020190413	1	7.5525	95.59833333	slap	PC	P	C	1	The clown is slapped by the policeman.	The sailor is slapped by the cowboy.	0	0	0	0	[]	[]
1828	51	j9e0d5e020190413	1	1.9225	7.764166667	follow	AC	A	C	0	The nun follows the cowboy.	The pirate follows the doctor.	1	1	0	0	[]	[]
1829	51	j9e0d5e020190413	1	1.8525	9.4075	kick	PI	P	I	0	The clown is kicken by the nun.	The robber is kicked by the waitress.	0	0	0	0	[]	[]
1830	51	j9e0d5e020190413	1	1.905	8.0725	shoot	AI	A	I	0	The actress shoot the robber.	The chef shoots the boxer.	1	1	0	0	[]	[]
1831	51	j9e0d5e020190413	0	3.068333333	7.98	tickle	PI	P	I	1	The robber is ticklen by the soldier.	The waitress tickles the monk.	1	1	0	0	[]	[]
1832	51	j9e0d5e020190413	1	2.161666667	7.113333333	tickle	AI	A	I	0	The soldier tickle the boxer.	The waitress tickles the doctor.	1	1	0	0	[]	[]
1833	51	j9e0d5e020190413	1	3.01	13.00916667	chase	PC	P	C	0	The swimmer is chased by the nun.	The doctor is chased by the waitress.	0	0	0	0	[]	[]
1834	51	j9e0d5e020190413	0	11.4725	15.31333333	pull	AI	A	I	1	The boxer pull the soldier.	The pirate pulls the dancer.	1	1	0	0	[]	[]
1835	51	j9e0d5e020190413	1	1.9225	7.6	kiss	PC	P	C	0	The monk is kissed by the swimmer.	The artist kisses the clown.	1	1	0	0	[]	[]
1836	51	j9e0d5e020190413	1	1.75	7.6925	scold	AC	A	C	0	The waitress scolds the boxer.	The policeman scolds the ballerina.	1	1	0	0	[]	[]
1837	51	j9e0d5e020190413	1	2.34	10.61083333	kiss	PC	P	C	1	The boxer is kissed by the artist.	The ballerina is kissed by the nun.	0	0	0	0	[]	[]
1838	52	jmque9ta20190413	1	7.84	49.22916667	kiss	AC	A	C	1	The artist kisses the ballerina.	The artist image is kiss			1	1	["TYPOGRAPHY"]	["Possible typo: you repeated a whitespace"]
1839	52	jmque9ta20190413	0	64.01083333	89.41916667	push	PI	P	I	0	The monk is pushen by the policeman.	The recluse is pusher by the policeman	0	0	1	0	[]	[]
1840	52	jmque9ta20190413	0	26.41583333	29.36583333	touch	AI	A	I	0	The waitress touch the professor.	The professor touch the student	1	1	1	1	["GRAMMAR"]	["Possible agreement error - use third-person verb forms for singular and mass nouns: \u201ctouches\u201d."]
1841	52	jmque9ta20190413	1	27.47166667	118.3091667	scold	PC	P	C	1	The doctor is scolded by the professor.	The policeman is scolded by the professor	0	0	0	0	[]	[]
1842	52	jmque9ta20190413	1	7.351666667	46.295	scold	AC	A	C	1	The policeman scolds the doctor.	The doctor is scolded by the patient	0	0	0	0	[]	[]
1843	52	jmque9ta20190413	1	28.71333333	29.40083333	slap	PC	P	C	1	The clown is slapped by the policeman.	The clown is slapped by the professor	0	0	0	0	[]	[]
1844	52	jmque9ta20190413	0	19.41666667	39.07916667	chase	AC	A	C	0	The policeman chases the robber.	The policeman chase by the thief.	0	0	1	0	[]	[]
1845	52	jmque9ta20190413	0	23.90333333	43.2525	kiss	PC	P	C	0	The monk is kissed by the swimmer.	The recluse is kissed by the swimmer.	0	0	0	0	[]	[]
1846	52	jmque9ta20190413	0	20.27916667	69.535	punch	AC	A	C	0	The cowboy punches the nun.	The professor punch by the nun	0	0	1	0	[]	[]
1847	52	jmque9ta20190413	1	31.265	33.20916667	follow	PC	P	C	1	The ballerina is followed by the pirate.	The professor followed by thief.	0	0	1	1	["TYPOGRAPHY"]	["Possible typo: you repeated a whitespace"]
1848	52	jmque9ta20190413	1	7.73	36.235	pull	AI	A	I	1	The boxer pull the soldier.	The thief pull the professor.	1	1	1	2	["TYPOGRAPHY", "GRAMMAR"]	["Possible typo: you repeated a whitespace", "Possible agreement error - use third-person verb forms for singular and mass nouns: \u201cpulls\u201d."]
1849	52	jmque9ta20190413	1	11.12166667	24.74	punch	PC	P	C	1	The ballerina is punched by the artist.	The policeman punch by the doctor.	0	0	1	0	[]	[]
1850	52	jmque9ta20190413	1	4.578333333	22.98833333	follow	AC	A	C	1	The nun follows the doctor.	The thief follow by the nun.	0	0	1	0	[]	[]
1851	52	jmque9ta20190413	0	11.23333333	25.00583333	follow	PC	P	C	0	The ballerina is followed by the pirate.	The nun followed by the boxer.	0	0	1	0	[]	[]
1852	52	jmque9ta20190413	1	6.730833333	41.51916667	push	AI	A	I	1	The chef push the clown.	The policeman push by the thief.	0	0	1	0	[]	[]
1853	52	jmque9ta20190413	1	6.1825	54.98583333	shot	PI	P	I	1	The ballerina is shooted by the artist.	The Policeman shoot by the thief.	0	0	1	0	[]	[]
1854	52	jmque9ta20190413	0	8.808333333	34.34916667	scold	AC	A	C	0	The waitress scolds the boxer.	The policeman Scolds by the artist.	0	0	1	0	[]	[]
1855	52	jmque9ta20190413	0	10.65083333	27.93666667	chase	PC	P	C	0	The swimmer is chased by the nun.	She is chase by the doctor.	0	0	2	1	["GRAMMAR"]	["Consider using either the past participle \u201cchased\u201d or the present participle \u201cchasing\u201d here."]
1856	52	jmque9ta20190413	1	2.74	20.48916667	punch	AC	A	C	1	The cowboy punches the swimmer.	The boxer punch by the nun.	0	0	1	0	[]	[]
1857	52	jmque9ta20190413	1	4.525833333	31.06166667	kiss	PC	P	C	1	The boxer is kissed by the artist.	The Artist kissed by the professor.	0	0	1	0	[]	[]
1858	52	jmque9ta20190413	1	7.896666667	20.32666667	chase	AC	A	C	1	The nun chases the sailor.	The policeman chase by the nun.	0	0	1	0	[]	[]
1859	52	jmque9ta20190413	1	23.76583333	53.7725	tickle	PI	P	I	1	The robber is ticklen by the soldier.	The solider tickle by the professor.	0	0	1	0	[]	[]
1860	52	jmque9ta20190413	0	21.68916667	31.98583333	follow	AC	A	C	0	The nun follows the cowboy.	The thief is followed by the doctor.	0	0	0	0	[]	[]
1861	52	jmque9ta20190413	1	5.475	36.365	touch	PI	P	I	1	The doctor is touchen by the waitress.	The doctor touch by the patient.	0	0	1	0	[]	[]
1862	52	jmque9ta20190413	0	4.6875	26.09166667	tickle	AI	A	I	0	The soldier tickle the boxer.	The doctor tickle by the nun.	0	0	1	0	[]	[]
1863	52	jmque9ta20190413	0	5.299166667	27.29666667	kick	PI	P	I	0	The clown is kicken by the nun.	The ballerina is kick by the pirate.	0	0	1	0	[]	[]
1864	52	jmque9ta20190413	1	9.479166667	31.0675	slap	AC	A	C	1	The cowboy slaps the professor.	The policeman Slap by the nun.	0	0	1	0	[]	[]
1865	52	jmque9ta20190413	0	2.83	28.715	punch	PC	P	C	0	The policeman is punched by the artist.	The policeman punch by the artist.	0	0	1	0	[]	[]
1866	52	jmque9ta20190413	1	4.7	34.76166667	kick	AI	A	I	1	The policeman kick the boxer.	The Ballerina is kick by the pirate.	0	0	1	0	[]	[]
1867	52	jmque9ta20190413	0	3.241666667	45.83333333	scold	PC	P	C	0	The monk is scolded by the swimmer.	The professor is scold by the student.	0	0	1	1	["GRAMMAR"]	["Consider using either the past participle \u201cscolded\u201d or the present participle \u201cscolding\u201d here."]
1868	52	jmque9ta20190413	0	3.906666667	32.3925	kiss	AC	A	C	0	The pirate kisses the clown.	The boxer is kiss by the nun.	0	0	1	2	["GRAMMAR", "TYPOGRAPHY"]	["Consider using either the past participle \u201ckissed\u201d or the present participle \u201ckissing\u201d here.", "Possible typo: you repeated a whitespace"]
1869	52	jmque9ta20190413	0	3.809166667	22.20666667	slap	PC	P	C	0	The nurse is slapped by the policeman.	The thief is slap by the artist.	0	0	1	0	[]	[]
1870	52	jmque9ta20190413	0	20.08333333	36.06416667	shoot	AI	A	I	0	The actress shoot the robber.	The artist shoot by the boxer.	0	0	1	0	[]	[]
1871	52	jmque9ta20190413	0	5.8125	17.305	pull	PI	P	I	0	The waitress is pullen by the pirate.	The boxer is pull by the thief.	0	0	1	0	[]	[]
1872	52	jmque9ta20190413	0	113.9983333	30.7	slap	AC	A	C	0	The cowboy slaps the ballerina.	The policeman slap by the boxer.	0	0	1	0	[]	[]
1873	52	jmque9ta20190413	1	3.253333333	20.30166667	chase	PC	P	C	1	The monk is chased by the policeman.	The Thief is chase by the nun.	0	0	1	2	["TYPOGRAPHY", "GRAMMAR"]	["Possible typo: you repeated a whitespace", "Consider using either the past participle \u201cchased\u201d or the present participle \u201cchasing\u201d here."]
1874	53	jn4ekw7u20190406	1	3.750833333	10.50333333	shoot	AI	A	I	0	The actress shoot the robber.	A chef shoots a boxer.	1	1	0	0	[]	[]
1875	53	jn4ekw7u20190406	1	3.214166667	9.119166667	punch	PC	P	C	1	The ballerina is punched by the artist.	The cowboy punches the doctor	1	1	0	0	[]	[]
1876	53	jn4ekw7u20190406	1	1.505	10.1725	pull	AI	A	I	1	The boxer pull the soldier.	the pirate pulls the ballerina	1	1	0	0	[]	[]
1877	53	jn4ekw7u20190406	1	2.313333333	8.123333333	scold	PC	P	C	1	The doctor is scolded by the professor.	the cop scolds the boxer	1	1	0	0	[]	[]
1878	53	jn4ekw7u20190406	1	2.27	9.864166667	kiss	AC	A	C	0	The pirate kisses the clown.	the soldier kisses the clown	1	1	0	0	[]	[]
1879	53	jn4ekw7u20190406	1	2.231666667	9.345	chase	PC	P	C	0	The swimmer is chased by the nun.	the waitress chases the doctor	1	1	0	0	[]	[]
1880	53	jn4ekw7u20190406	1	1.455	10.44	chase	AC	A	C	0	The policeman chases the robber.	the robber chases the swimmer	1	1	0	0	[]	[]
1881	53	jn4ekw7u20190406	1	2.225	8.2975	punch	PC	P	C	0	The policeman is punched by the artist.	the cowboy punches the ballerina	1	1	0	0	[]	[]
1882	53	jn4ekw7u20190406	1	1.560833333	6.291666667	follow	AC	A	C	0	The nun follows the cowboy.	the pirate follows the doctor	1	1	0	0	[]	[]
1883	53	jn4ekw7u20190406	1	1.676666667	8.293333333	scold	PC	P	C	0	The monk is scolded by the swimmer.	the graduate scolds the soldier	1	1	0	0	[]	[]
1884	53	jn4ekw7u20190406	1	1.443333333	6.455	scold	AC	A	C	1	The policeman scolds the doctor.	the professor scolds the sailor	1	1	0	0	[]	[]
1885	53	jn4ekw7u20190406	1	1.2175	7.128333333	slap	PC	P	C	0	The nurse is slapped by the policeman.	the cowboy slaps the ballerina	1	1	0	0	[]	[]
1886	53	jn4ekw7u20190406	1	1.481666667	7.6725	touch	AI	A	I	0	The waitress touch the professor.	the sailor touches the swimmer	1	1	0	0	[]	[]
1887	53	jn4ekw7u20190406	1	1.748333333	6.214166667	pull	PI	P	I	0	The waitress is pullen by the pirate.	the boxer pulls the clown	1	1	0	0	[]	[]
1888	53	jn4ekw7u20190406	1	1.286666667	6.756666667	punch	AC	A	C	0	The cowboy punches the nun.	the artist punches the monk	1	1	0	0	[]	[]
1889	53	jn4ekw7u20190406	1	1.308333333	6.416666667	follow	PC	P	C	0	The ballerina is followed by the pirate.	the nun follows the boxer	1	1	0	0	[]	[]
1890	53	jn4ekw7u20190406	1	1.204166667	7.865833333	push	AI	A	I	1	The chef push the clown.	the cowboy pushes the swimmer	1	1	0	0	[]	[]
1891	53	jn4ekw7u20190406	1	1.528333333	7.651666667	slap	PC	P	C	1	The clown is slapped by the policeman.	the cowboy slaps the sailor	1	1	0	0	[]	[]
1892	53	jn4ekw7u20190406	1	0.985833333	5.588333333	scold	AC	A	C	0	The waitress scolds the boxer.	the cop scolds the ballerina	1	1	0	0	[]	[]
1893	53	jn4ekw7u20190406	1	1.388333333	7.685833333	shot	PI	P	I	1	The ballerina is shooted by the artist.	the chef shoots the swimmer	1	1	0	0	[]	[]
1894	53	jn4ekw7u20190406	1	1.534166667	8.750833333	kick	AI	A	I	1	The policeman kick the boxer.	the waitress kicks the clown	1	1	0	0	[]	[]
1895	53	jn4ekw7u20190406	0	1.418333333	7.630833333	push	PI	P	I	0	The monk is pushen by the policeman.	the cowboy pushes the ballerina	1	1	0	0	[]	[]
1896	53	jn4ekw7u20190406	1	1.330833333	7.140833333	punch	AC	A	C	1	The cowboy punches the swimmer.	the artist punches the clown	1	1	0	0	[]	[]
1897	53	jn4ekw7u20190406	0	2.295	8.06	kiss	PC	P	C	1	The boxer is kissed by the artist.	the nun kisses the ballerina	1	1	0	0	[]	[]
1898	53	jn4ekw7u20190406	1	0.938333333	6.624166667	slap	AC	A	C	1	The cowboy slaps the professor.	the cop slaps the swimmer	1	1	0	0	[]	[]
1899	53	jn4ekw7u20190406	1	1.835833333	6.8325	chase	PC	P	C	1	The monk is chased by the policeman.	the pirate chases the robber	1	1	0	0	[]	[]
1900	53	jn4ekw7u20190406	1	1.05	5.541666667	chase	AC	A	C	1	The nun chases the sailor.	the cop chases the robber	1	1	0	0	[]	[]
1901	53	jn4ekw7u20190406	1	1.2525	6.911666667	tickle	PI	P	I	1	The robber is ticklen by the soldier.	the waitress tickles the monk	1	1	0	0	[]	[]
1902	53	jn4ekw7u20190406	1	1.519166667	8.6125	slap	AC	A	C	0	The cowboy slaps the ballerina.	the cop slaps the boxer	1	1	0	0	[]	[]
1903	53	jn4ekw7u20190406	0	1.045833333	7.721666667	kiss	PC	P	C	0	The monk is kissed by the swimmer.	the clown kisses the clown	1	1	0	0	[]	[]
1904	53	jn4ekw7u20190406	1	1.088333333	12.31333333	follow	AC	A	C	1	The nun follows the doctor.	the pirate follows the sailor	1	1	0	0	[]	[]
1905	53	jn4ekw7u20190406	1	1.585	5.198333333	follow	PC	P	C	1	The ballerina is followed by the pirate.	the nun follows the soldier	1	1	0	0	[]	[]
1906	53	jn4ekw7u20190406	1	1.805833333	5.445833333	kiss	AC	A	C	1	The artist kisses the ballerina.	the nun kisses the boxxer	1	1	0	1	["TYPOS"]	["Possible spelling mistake found."]
1907	53	jn4ekw7u20190406	1	1.244166667	7.07	touch	PI	P	I	1	The doctor is touchen by the waitress.	the sailor touches the clown	1	1	0	0	[]	[]
1908	53	jn4ekw7u20190406	1	1.618333333	6.428333333	tickle	AI	A	I	0	The soldier tickle the boxer.	the waitress tickles the octor	1	1	0	1	["TYPOS"]	["Possible spelling mistake found."]
1909	53	jn4ekw7u20190406	1	1.400833333	6.979166667	kick	PI	P	I	0	The clown is kicken by the nun.	the waitress kicks the robber	1	1	0	0	[]	[]
1910	54	jtz3st8w20190413	1	6.210833333	18.7325	tickle	AI	A	I	0	The soldier tickle the boxer.	The waitress tickle the doctor.	1	1	1	0	[]	[]
1911	54	jtz3st8w20190413	1	4.061666667	8.49	scold	PC	P	C	1	The doctor is scolded by the professor.	The boxer is scolded the the police officer.	0	0	0	1	["GRAMMAR"]	["Maybe you need to remove one determiner so that only \u201cthe\u201d or \u201cthe\u201d is left."]
1912	54	jtz3st8w20190413	1	2.269166667	13.095	chase	AC	A	C	0	The policeman chases the robber.	The swimmer is chased by the police officer.	0	0	0	0	[]	[]
1913	54	jtz3st8w20190413	1	1.545833333	7.1525	chase	PC	P	C	0	The swimmer is chased by the nun.	The doctor is chased by the waitress.	0	0	0	0	[]	[]
1914	54	jtz3st8w20190413	1	1.358333333	9.496666667	slap	AC	A	C	1	The cowboy slaps the professor.	The swimmer is slapped by the police officer.	0	0	0	0	[]	[]
1915	54	jtz3st8w20190413	0	1.554166667	8.649166667	punch	PC	P	C	0	The policeman is punched by the artist.	The dancer is punched by the cowboy.	0	0	0	0	[]	[]
1916	54	jtz3st8w20190413	1	1.361666667	6.214166667	punch	AC	A	C	1	The cowboy punches the swimmer.	The clown is punched by the artist.	0	0	0	0	[]	[]
1917	54	jtz3st8w20190413	1	1.883333333	5.521666667	push	PI	P	I	0	The monk is pushen by the policeman.	The dancer is pushed by the cowboy.	0	0	0	0	[]	[]
1918	54	jtz3st8w20190413	1	2.411666667	6.86	punch	AC	A	C	0	The cowboy punches the nun.	The monk is punched by the artist.	0	0	0	0	[]	[]
1919	54	jtz3st8w20190413	1	1.651666667	8.8575	kick	PI	P	I	0	The clown is kicken by the nun.	The criminal is kicked by the waitress.	0	0	0	0	[]	[]
1920	54	jtz3st8w20190413	1	1.350833333	7.263333333	scold	AC	A	C	0	The waitress scolds the boxer.	The police officer scolds the dancer.	1	1	0	0	[]	[]
1921	54	jtz3st8w20190413	1	2.615	5.615833333	kiss	PC	P	C	0	The monk is kissed by the swimmer.	The clown is kissed by the artist.	0	0	0	0	[]	[]
1922	54	jtz3st8w20190413	1	3.356666667	5.863333333	pull	AI	A	I	1	The boxer pull the soldier.	The pirate pulls the dancer.	1	1	0	0	[]	[]
1923	54	jtz3st8w20190413	1	1.408333333	5.485	chase	PC	P	C	1	The monk is chased by the policeman.	The criminal is chased by the pirate.	0	0	0	0	[]	[]
1924	54	jtz3st8w20190413	1	5.521666667	7.559166667	kick	AI	A	I	1	The policeman kick the boxer.	The waitress kicks the clown.	1	1	0	0	[]	[]
1925	54	jtz3st8w20190413	1	8.671666667	5.404166667	slap	PC	P	C	1	The clown is slapped by the policeman.	The sailor is slapped by the cowboy.	0	0	0	0	[]	[]
1926	54	jtz3st8w20190413	1	1.2875	7.178333333	follow	AC	A	C	0	The nun follows the cowboy.	The doctor is followed by the pirate.	0	0	0	0	[]	[]
1927	54	jtz3st8w20190413	1	1.339166667	5.804166667	follow	PC	P	C	0	The ballerina is followed by the pirate.	The boxer is followed by the nun.	0	0	0	0	[]	[]
1928	54	jtz3st8w20190413	1	5.495	6.105	push	AI	A	I	1	The chef push the clown.	The swimmer is pushed by the cowboy.	0	0	0	0	[]	[]
1929	54	jtz3st8w20190413	1	2.335	5.275833333	touch	PI	P	I	1	The doctor is touchen by the waitress.	The clown is touched by the sailor.	0	0	0	0	[]	[]
1930	54	jtz3st8w20190413	1	1.305833333	6.639166667	chase	AC	A	C	1	The nun chases the sailor.	The criminal is chased by the policeman.	0	0	0	0	[]	[]
1931	54	jtz3st8w20190413	0	5.380833333	6.553333333	shot	PI	P	I	1	The ballerina is shooted by the artist.	The chef shoots the swimmer.	1	1	0	0	[]	[]
1932	54	jtz3st8w20190413	1	3.9	6.243333333	scold	AC	A	C	1	The policeman scolds the doctor.	The professor scolds the sailor.	1	1	0	0	[]	[]
1933	54	jtz3st8w20190413	1	1.285	5.780833333	scold	PC	P	C	0	The monk is scolded by the swimmer.	The soldier is scolded by the professor.	0	0	0	0	[]	[]
1934	54	jtz3st8w20190413	1	1.461666667	5.325833333	touch	AI	A	I	0	The waitress touch the professor.	The swimmer is touched by the sailor.	0	0	0	0	[]	[]
1935	54	jtz3st8w20190413	1	1.394166667	4.9125	follow	PC	P	C	1	The ballerina is followed by the pirate.	The soldier is followed by the nun.	0	0	0	0	[]	[]
1936	54	jtz3st8w20190413	1	1.670833333	7.300833333	slap	AC	A	C	0	The cowboy slaps the ballerina.	The policeman slaps the boxer.	1	1	0	0	[]	[]
1937	54	jtz3st8w20190413	0	2.095	5.9975	tickle	PI	P	I	1	The robber is ticklen by the soldier.	The monk is ticked by the waitress.	0	0	0	0	[]	[]
1938	54	jtz3st8w20190413	1	1.665833333	9.565833333	shoot	AI	A	I	0	The actress shoot the robber.	The chef shoots the boxer.	1	1	0	0	[]	[]
1939	54	jtz3st8w20190413	1	1.361666667	6.383333333	kiss	PC	P	C	1	The boxer is kissed by the artist.	The ballerina is kissed by the nun.	0	0	0	0	[]	[]
1940	54	jtz3st8w20190413	1	2.841666667	5.1275	kiss	AC	A	C	1	The artist kisses the ballerina.	The boxer is kissed by the nun.	0	0	0	0	[]	[]
1941	54	jtz3st8w20190413	1	2.4725	5.916666667	slap	PC	P	C	0	The nurse is slapped by the policeman.	The ballerina is slapped by the cowboy.	0	0	0	0	[]	[]
1942	54	jtz3st8w20190413	1	1.17	7.265	follow	AC	A	C	1	The nun follows the doctor.	The sailor is followed by the pirate.	0	0	0	0	[]	[]
1943	54	jtz3st8w20190413	1	2.005	5.54	pull	PI	P	I	0	The waitress is pullen by the pirate.	The clown is pulled by the boxer.	0	0	0	0	[]	[]
1944	54	jtz3st8w20190413	1	2.225	5.789166667	kiss	AC	A	C	0	The pirate kisses the clown.	The soldier is kissed by the artist.	0	0	0	0	[]	[]
1945	54	jtz3st8w20190413	1	1.959166667	6.486666667	punch	PC	P	C	1	The ballerina is punched by the artist.	The doctor is punched by the cowboy.	0	0	0	0	[]	[]
1946	55	koggwd9a20190406	0	8.2875	16.64916667	scold	AC	A	C	0	The waitress scolds the boxer.	the cop scold the dancer	1	1	1	0	[]	[]
1947	55	koggwd9a20190406	1	3.030833333	12.38333333	chase	PC	P	C	0	The swimmer is chased by the nun.	the woman chase the doctor.	1	1	1	0	[]	[]
1948	55	koggwd9a20190406	1	2.174166667	17.63833333	kick	AI	A	I	1	The policeman kick the boxer.	the woman kicked the clown	1	1	0	0	[]	[]
1949	55	koggwd9a20190406	0	7.928333333	15.80166667	punch	PC	P	C	1	The ballerina is punched by the artist.	the cowboy punch the doctor.	1	1	1	0	[]	[]
1950	55	koggwd9a20190406	1	3.243333333	16.4325	punch	AC	A	C	0	The cowboy punches the nun.	the artist punch the monk .	1	1	1	2	["GRAMMAR", "TYPOGRAPHY"]	["Possible agreement error - use third-person verb forms for singular and mass nouns: \u201cpunches\u201d.", "Don\u2019t put a space before the full stop."]
1951	55	koggwd9a20190406	1	2.786666667	12.04083333	kiss	PC	P	C	0	The monk is kissed by the swimmer.	the artist kiss the clown.	1	1	1	0	[]	[]
1952	55	koggwd9a20190406	1	4.190833333	14.95166667	shoot	AI	A	I	0	The actress shoot the robber.	the chief shoot the boxer	1	1	1	0	[]	[]
1953	55	koggwd9a20190406	0	2.726666667	13.8575	shot	PI	P	I	1	The ballerina is shooted by the artist.	the chief shoot the swimmer.	1	1	1	0	[]	[]
1954	55	koggwd9a20190406	0	4.9875	9.980833333	chase	AC	A	C	1	The nun chases the sailor.	the cop chase the robber	1	1	1	0	[]	[]
1955	55	koggwd9a20190406	1	4.755	19.325	pull	PI	P	I	0	The waitress is pullen by the pirate.	the boxer pull the clown with the rope	1	1	1	1	["GRAMMAR"]	["Possible agreement error - use third-person verb forms for singular and mass nouns: \u201cpulls\u201d."]
1956	55	koggwd9a20190406	0	3.3575	23.42083333	scold	AC	A	C	1	The policeman scolds the doctor.	the professor scold the sailor	1	1	1	0	[]	[]
1957	55	koggwd9a20190406	0	4.115833333	17.3625	follow	PC	P	C	1	The ballerina is followed by the pirate.	the nun follow the solider	1	1	1	0	[]	[]
1958	55	koggwd9a20190406	1	3.3675	13.9725	chase	AC	A	C	0	The policeman chases the robber.	the cop chase the swimmer .	1	1	1	1	["TYPOGRAPHY"]	["Don\u2019t put a space before the full stop."]
1959	55	koggwd9a20190406	1	3.370833333	21.92583333	scold	PC	P	C	0	The monk is scolded by the swimmer.	the professor scold the solider .	1	1	1	1	["TYPOGRAPHY"]	["Don\u2019t put a space before the full stop."]
1960	55	koggwd9a20190406	0	2.673333333	9.950833333	kiss	AC	A	C	1	The artist kisses the ballerina.	the nun kiss the boxer.	1	1	1	0	[]	[]
1961	55	koggwd9a20190406	0	2.805	15.705	chase	PC	P	C	1	The monk is chased by the policeman.	the pirate chase the robber	1	1	1	0	[]	[]
1962	55	koggwd9a20190406	1	2.508333333	14.265	push	AI	A	I	1	The chef push the clown.	the cowboy push the swimmer.	1	1	1	1	["GRAMMAR"]	["Possible agreement error - use third-person verb forms for singular and mass nouns: \u201cpushes\u201d."]
1963	55	koggwd9a20190406	1	3.335	12.7475	push	PI	P	I	0	The monk is pushen by the policeman.	the cowboy push the dancer away.	1	1	1	1	["GRAMMAR"]	["Possible agreement error - use third-person verb forms for singular and mass nouns: \u201cpushes\u201d."]
1964	55	koggwd9a20190406	1	2.408333333	15.05916667	kiss	AC	A	C	0	The pirate kisses the clown.	the artist kiss the soldier.	1	1	1	0	[]	[]
1965	55	koggwd9a20190406	1	2.9625	11.79083333	punch	PC	P	C	0	The policeman is punched by the artist.	the cowboy punch the dancer.	1	1	1	1	["GRAMMAR"]	["Possible agreement error - use third-person verb forms for singular and mass nouns: \u201cpunches\u201d."]
1966	55	koggwd9a20190406	0	3.006666667	12.94583333	punch	AC	A	C	1	The cowboy punches the swimmer.	the artist punched the clown.	1	1	1	0	[]	[]
1967	55	koggwd9a20190406	1	2.831666667	10.42583333	slap	PC	P	C	0	The nurse is slapped by the policeman.	the cowboy slap the dancer.	1	1	1	0	[]	[]
1968	55	koggwd9a20190406	1	2.553333333	14.42583333	pull	AI	A	I	1	The boxer pull the soldier.	the pirate pull the dancer.	1	1	1	1	["GRAMMAR"]	["Possible agreement error - use third-person verb forms for singular and mass nouns: \u201cpulls\u201d."]
1969	55	koggwd9a20190406	0	4.1875	12.1775	slap	PC	P	C	1	The clown is slapped by the policeman.	the cowboy slap the sailor.	1	1	1	0	[]	[]
1970	55	koggwd9a20190406	1	2.906666667	11.89166667	slap	AC	A	C	0	The cowboy slaps the ballerina.	the cop slap the boxer.	1	1	1	0	[]	[]
1971	55	koggwd9a20190406	1	2.991666667	13.33083333	kick	PI	P	I	0	The clown is kicken by the nun.	the woman kick the robber.	1	1	1	0	[]	[]
1972	55	koggwd9a20190406	1	3.4875	11.01083333	tickle	AI	A	I	0	The soldier tickle the boxer.	the woman tickle the doctor.	1	1	1	0	[]	[]
1973	55	koggwd9a20190406	0	2.768333333	9.870833333	tickle	PI	P	I	1	The robber is ticklen by the soldier.	the woman tickle the monk.	1	1	1	0	[]	[]
1974	55	koggwd9a20190406	1	2.070833333	16.71083333	follow	AC	A	C	0	The nun follows the cowboy.	the pirate follow the doctor.	1	1	1	0	[]	[]
1975	55	koggwd9a20190406	0	5.815833333	8.473333333	scold	PC	P	C	1	The doctor is scolded by the professor.	the cop scold the boxer.	1	1	1	0	[]	[]
1976	55	koggwd9a20190406	1	7.928333333	13.79083333	touch	AI	A	I	0	The waitress touch the professor.	the sailor touched the swimmer.	1	1	1	0	[]	[]
1977	55	koggwd9a20190406	0	3.5525	22.9725	touch	PI	P	I	1	The doctor is touchen by the waitress.	the sailor touch the clown.	1	1	1	0	[]	[]
1978	55	koggwd9a20190406	1	32.22083333	18.85	follow	AC	A	C	1	The nun follows the doctor.	the pirate follow the sailor.	1	1	1	0	[]	[]
1979	55	koggwd9a20190406	1	2.090833333	8.5575	follow	PC	P	C	0	The ballerina is followed by the pirate.	the nun follow the boxer.	1	1	1	0	[]	[]
1980	55	koggwd9a20190406	0	2.859166667	7.4575	slap	AC	A	C	1	The cowboy slaps the professor.	the cop slap the swimmer.	1	1	1	0	[]	[]
1981	55	koggwd9a20190406	0	2.195833333	7.693333333	kiss	PC	P	C	1	The boxer is kissed by the artist.	the nun kiss the dancer.	1	1	1	0	[]	[]
1982	56	ktdwbygk20190406	1	3.896666667	7.139166667	chase	AC	A	C	1	The nun chases the sailor.	the cop chases the robber	1	1	0	0	[]	[]
1983	56	ktdwbygk20190406	1	7.875833333	7.113333333	follow	PC	P	C	0	The ballerina is followed by the pirate.	the nun is following the boxer	1	1	0	0	[]	[]
1984	56	ktdwbygk20190406	1	1.8925	7	scold	AC	A	C	0	The waitress scolds the boxer.	the police is scolding the ballerina	1	1	0	0	[]	[]
1985	56	ktdwbygk20190406	1	2.610833333	11.2	kiss	PC	P	C	0	The monk is kissed by the swimmer.	the artist is kissing the clown	1	1	0	0	[]	[]
1986	56	ktdwbygk20190406	1	1.899166667	7.246666667	chase	AC	A	C	0	The policeman chases the robber.	the policeman is chasing the swimmer	1	1	0	0	[]	[]
1987	56	ktdwbygk20190406	1	2.315833333	7.266666667	follow	PC	P	C	1	The ballerina is followed by the pirate.	the nun is following the soldier	1	1	0	0	[]	[]
1988	56	ktdwbygk20190406	1	1.1575	9.630833333	push	AI	A	I	1	The chef push the clown.	the cowboy pushed the swimmer	1	1	0	0	[]	[]
1989	56	ktdwbygk20190406	1	2.1175	6.334166667	chase	PC	P	C	1	The monk is chased by the policeman.	the pirate is chasing the robber	1	1	0	0	[]	[]
1990	56	ktdwbygk20190406	1	1.156666667	7.441666667	punch	AC	A	C	1	The cowboy punches the swimmer.	the artist punches the clown	1	1	0	0	[]	[]
1991	56	ktdwbygk20190406	1	1.54	7.040833333	chase	PC	P	C	0	The swimmer is chased by the nun.	the waitress is chasing the doctor	1	1	0	0	[]	[]
1992	56	ktdwbygk20190406	1	1.319166667	10.6125	slap	AC	A	C	0	The cowboy slaps the ballerina.	the policeman slaps the boxer	1	1	0	0	[]	[]
1993	56	ktdwbygk20190406	1	1.573333333	8.705	tickle	PI	P	I	1	The robber is ticklen by the soldier.	the waitress tickles the monk	1	1	0	0	[]	[]
1994	56	ktdwbygk20190406	1	2.26	8.1075	follow	AC	A	C	0	The nun follows the cowboy.	the pirate is following the doctor	1	1	0	0	[]	[]
1995	56	ktdwbygk20190406	1	1.39	9.370833333	scold	PC	P	C	0	The monk is scolded by the swimmer.	the teacher is scolding the soldier	1	1	0	0	[]	[]
1996	56	ktdwbygk20190406	1	2.036666667	5.678333333	kiss	AC	A	C	1	The artist kisses the ballerina.	the nun kisses the boxer	1	1	0	0	[]	[]
1997	56	ktdwbygk20190406	1	1.105833333	7.224166667	touch	PI	P	I	1	The doctor is touchen by the waitress.	the sailor touches the clown	1	1	0	0	[]	[]
1998	56	ktdwbygk20190406	1	1.549166667	7.1175	follow	AC	A	C	1	The nun follows the doctor.	the pirate follows the sailor	1	1	0	0	[]	[]
1999	56	ktdwbygk20190406	1	1.51	7.750833333	push	PI	P	I	0	The monk is pushen by the policeman.	the cowboy pushes the ballerina	1	1	0	0	[]	[]
[truncated: 1,242 more rows]
