# Supplementary material for: Core Cognitive Mechanisms Underlying Syntactic Priming: A Comparison of Three Alternative Models
Source: Front Psychol. 2021 Jun 28;12:662345. doi: 10.3389/fpsyg.2021.662345 (PMC8273879; doi:10.3389/fpsyg.2021.662345)
Supplement: Supplementary file 1 [file Data_Sheet_1.zip › 662345_Yang_Data_Sheet_1/supplementary_materials/ASP3_double_checked142.csv]

	surveyID	P_type	verif_ans	P_sentence	clear_responses	ispo	resp_iscorrect	ispo.nocheck	old	num_error	catgory	message	Cher.Check:Grammatical[DONE]	Andrea.Check:Grammatical[DONE]
1	0uj1405b20200308	DOC	y	The bartender handed the customer the cocktail.	A man hands a clown a hat.	0	TRUE	0	TRUE	0	[]	[]	1	0
2	0uj1405b20200308	POI	n	The swimmer handed the towel to they driver.	A girl hands a man a brush.	0	TRUE	0	TRUE	0	[]	[]	1	0
3	0uj1405b20200308	DOC	y	The fashion designer gave the famous journalist the pink jacket.	A nurse gives a man food.	0	TRUE	0	TRUE	0	[]	[]	1	0
4	0uj1405b20200308	POI	n	The eager boyfriend handed the box of flowers to them girlfriend.	A girl hands a man a plate.	0	TRUE	0	TRUE	0	[]	[]	1	0
5	0uj1405b20200308	DOI	n	The disgruntled employee gave the manager them long letter.	The officer gives the boy a ticket.	0	TRUE	0	TRUE	0	[]	[]	1	0
6	0uj1405b20200308	POC	y	The good looking bartender handed free drinks to the girls at the bar.	The girl gave her pupil a letter.	0	TRUE	0	TRUE	0	[]	[]	1	0
7	0uj1405b20200308	DOC	y	The happy child showed her father the coloring book.	The man shows the customer a gun.	0	TRUE	0	TRUE	0	[]	[]	1	0
8	0uj1405b20200308	POC	y	The architect showed the model of the building to the architect.	A woman shows a man a dress.	0	FALSE	0	TRUE	0	[]	[]	1	0
9	0uj1405b20200308	DOI	n	The secretary handed the manager they invoice.	The librarian hands over a book.	NA	TRUE	0	TRUE	0	[]	[]	1	0
10	0uj1405b20200308	POI	n	The millionaire gave the valuable painting to they struggling artist.	The student gives the teacher flowers.	0	TRUE	0	TRUE	0	[]	[]	1	0
11	0uj1405b20200308	DOI	n	The captain gave the old sailor they spare life jacket.	They gave him a cake.	0	TRUE	0	TRUE	0	[]	[]	1	0
12	0uj1405b20200308	POC	y	The travel agent gave the last ticket to the young fan.	A boy gives a girl a card.	0	TRUE	0	TRUE	0	[]	[]	1	0
13	0uj1405b20200308	DOC	y	The teacher handed the student the certificate.	The boy handed the rock star a guitar.	0	TRUE	0	TRUE	0	[]	[]	1	0
14	0uj1405b20200308	POC	y	The mean neighbor handed a nasty note to the woman next door.	The waiter handed the man a menu.	0	TRUE	0	TRUE	0	[]	[]	1	0
15	0uj1405b20200308	DOI	n	The photographer showed the editor them finished proofs.	The salesman shows off the car.	1	TRUE	0	TRUE	0	[]	[]	1	0
16	0uj1405b20200308	POC	y	The mother gave the expensive toy to the hungry toddler.	A waiter gives a chef a cane.	0	TRUE	0	TRUE	0	[]	[]	1	0
17	0uj1405b20200308	DOI	n	The spy handed the double agent them submarine blueprints.	The nurse hands a doctor his stethoscope.	0	TRUE	0	TRUE	0	[]	[]	1	0
18	0uj1405b20200308	POI	n	The researcher gave the detailed results to them experienced surgeon.	The sailor gives a soldier tea.	0	TRUE	0	TRUE	0	[]	[]	1	0
19	0uj1405b20200308	DOC	y	The woman gave the new neighbor the rusty bike.	A father gives her daughter a present.	0	TRUE	0	TRUE	0	[]	[]	1	0
20	0uj1405b20200308	POI	n	The builder showed the blueprints to they new client.	The students show their teacher a present.	0	TRUE	0	TRUE	0	[]	[]	1	0
21	1az8fajr20200228	DOC	y	The bartender handed the customer the cocktail.	the man handed the clown his hat	0	TRUE	0	TRUE	1	["CASING"]	["This sentence does not start with an uppercase letter."]	1	0
22	1az8fajr20200228	POC	y	The mean neighbor handed a nasty note to the woman next door.	the waitress handed the customer the menu	0	TRUE	0	TRUE	1	["CASING"]	["This sentence does not start with an uppercase letter."]	1	0
23	1az8fajr20200228	DOI	n	The secretary handed the manager they invoice.	the librarian handed the kid a book	0	TRUE	0	TRUE	1	["CASING"]	["This sentence does not start with an uppercase letter."]	1	0
24	1az8fajr20200228	POI	n	The researcher gave the detailed results to them experienced surgeon.	the sailor gave the soldier a teapot	0	TRUE	0	TRUE	1	["CASING"]	["This sentence does not start with an uppercase letter."]	1	0
25	1az8fajr20200228	DOC	y	The teacher handed the student the certificate.	the person handed the musician his guitar	0	TRUE	0	TRUE	1	["CASING"]	["This sentence does not start with an uppercase letter."]	1	0
26	1az8fajr20200228	POI	n	The builder showed the blueprints to they new client.	the kids showed their mom their painting	0	TRUE	0	TRUE	1	["CASING"]	["This sentence does not start with an uppercase letter."]	1	0
27	1az8fajr20200228	DOC	y	The happy child showed her father the coloring book.	the man is showing the cashier a gun	0	TRUE	0	TRUE	1	["CASING"]	["This sentence does not start with an uppercase letter."]	1	0
28	1az8fajr20200228	POI	n	The swimmer handed the towel to they driver.	the lady is handing the man a paintbrush	0	TRUE	0	TRUE	1	["CASING"]	["This sentence does not start with an uppercase letter."]	1	0
29	1az8fajr20200228	DOI	n	The disgruntled employee gave the manager them long letter.	the officer is giving the man a ticket	0	TRUE	0	TRUE	1	["CASING"]	["This sentence does not start with an uppercase letter."]	1	0
30	1az8fajr20200228	POC	y	The good looking bartender handed free drinks to the girls at the bar.	the girl is giving the man a letter	0	TRUE	0	TRUE	1	["CASING"]	["This sentence does not start with an uppercase letter."]	1	0
31	1az8fajr20200228	DOI	n	The spy handed the double agent them submarine blueprints.	the nurse handed the doctor a tool	0	TRUE	0	TRUE	1	["CASING"]	["This sentence does not start with an uppercase letter."]	1	0
32	1az8fajr20200228	POC	y	The travel agent gave the last ticket to the young fan.	the man is giving a gift to her	1	TRUE	1	TRUE	1	["CASING"]	["This sentence does not start with an uppercase letter."]	1	0
33	1az8fajr20200228	DOI	n	The captain gave the old sailor they spare life jacket.	the son and daughter give the mom cake	0	TRUE	0	TRUE	1	["CASING"]	["This sentence does not start with an uppercase letter."]	1	0
34	1az8fajr20200228	POC	y	The mother gave the expensive toy to the hungry toddler.	the waitress gives the cane to the chef	1	TRUE	1	TRUE	1	["CASING"]	["This sentence does not start with an uppercase letter."]	1	0
35	1az8fajr20200228	DOC	y	The fashion designer gave the famous journalist the pink jacket.	the nurse gave the patient some food	0	TRUE	0	TRUE	1	["CASING"]	["This sentence does not start with an uppercase letter."]	1	0
36	1az8fajr20200228	POI	n	The eager boyfriend handed the box of flowers to them girlfriend.	the girlfriend handed the man his frisbee	0	TRUE	0	TRUE	2	["CASING", "CASING"]	["This sentence does not start with an uppercase letter.", "The word for this plastic disk used to make sport is normally capitalized because it\u2019s a trademark."]	1	0
37	1az8fajr20200228	DOI	n	The photographer showed the editor them finished proofs.	the salesman is showing the couple a car	0	TRUE	0	TRUE	1	["CASING"]	["This sentence does not start with an uppercase letter."]	1	0
38	1az8fajr20200228	POC	y	The architect showed the model of the building to the architect.	the woman is showing the man a shirt	0	TRUE	0	TRUE	1	["CASING"]	["This sentence does not start with an uppercase letter."]	1	0
39	1az8fajr20200228	DOC	y	The woman gave the new neighbor the rusty bike.	the man is giving a gift	1	TRUE	0	TRUE	1	["CASING"]	["This sentence does not start with an uppercase letter."]	1	0
40	1az8fajr20200228	POI	n	The millionaire gave the valuable painting to they struggling artist.	the girl is giving flowers to the woman	1	TRUE	0	TRUE	1	["CASING"]	["This sentence does not start with an uppercase letter."]	1	0
41	1xfwyety20200129	DOC	y	The teacher handed the student the certificate.	He hands the guitar to the singer	1	TRUE	1	TRUE	0	[]	[]	1	0
42	1xfwyety20200129	POC	y	The mean neighbor handed a nasty note to the woman next door.	She hands him a menu	0	TRUE	0	TRUE	0	[]	[]	1	0
43	1xfwyety20200129	DOI	n	The disgruntled employee gave the manager them long letter.	The officer gives the man a ticket	0	TRUE	0	TRUE	0	[]	[]	1	0
44	1xfwyety20200129	POI	n	The swimmer handed the towel to they driver.	She hands him the brush	0	TRUE	0	TRUE	0	[]	[]	1	0
45	1xfwyety20200129	DOC	y	The bartender handed the customer the cocktail.	He hands the clown a hat	0	TRUE	0	TRUE	0	[]	[]	1	0
46	1xfwyety20200129	POC	y	The travel agent gave the last ticket to the young fan.	He gives her his heart	0	FALSE	0	TRUE	0	[]	[]	1	0
47	1xfwyety20200129	DOC	y	The happy child showed her father the coloring book.	He shows the gun to the judge	1	TRUE	1	TRUE	0	[]	[]	1	0
48	1xfwyety20200129	POC	y	The mother gave the expensive toy to the hungry toddler.	She gives him her cane	0	FALSE	0	TRUE	0	[]	[]	1	0
49	1xfwyety20200129	DOI	n	The spy handed the double agent them submarine blueprints.	She hands the stethoscope to the doctor	1	TRUE	1	TRUE	0	[]	[]	1	0
50	1xfwyety20200129	POC	y	The architect showed the model of the building to the architect.	She shows him a dress	0	TRUE	0	TRUE	0	[]	[]	1	0
51	1xfwyety20200129	DOI	n	The captain gave the old sailor they spare life jacket.	She gives him a cake	0	TRUE	0	TRUE	0	[]	[]	1	0
52	1xfwyety20200129	POI	n	The millionaire gave the valuable painting to they struggling artist.	She gives her flowers	0	TRUE	0	TRUE	0	[]	[]	1	0
53	1xfwyety20200129	DOC	y	The woman gave the new neighbor the rusty bike.	He gives her a toy	0	TRUE	0	TRUE	0	[]	[]	1	0
54	1xfwyety20200129	POI	n	The researcher gave the detailed results to them experienced surgeon.	He gives him a teapot	0	TRUE	0	TRUE	0	[]	[]	1	0
55	1xfwyety20200129	DOI	n	The photographer showed the editor them finished proofs.	He shows his car	0	TRUE	0	TRUE	0	[]	[]	1	0
56	1xfwyety20200129	POC	y	The good looking bartender handed free drinks to the girls at the bar.	She hands him the chalk	0	TRUE	0	TRUE	0	[]	[]	1	0
57	1xfwyety20200129	DOI	n	The secretary handed the manager they invoice.	She hands him a book	0	TRUE	0	TRUE	0	[]	[]	1	0
58	1xfwyety20200129	POI	n	The builder showed the blueprints to they new client.	They show the teacher a painting	0	TRUE	0	TRUE	0	[]	[]	1	0
59	1xfwyety20200129	DOC	y	The fashion designer gave the famous journalist the pink jacket.	She gives him water	0	TRUE	0	TRUE	0	[]	[]	1	0
60	1xfwyety20200129	POI	n	The eager boyfriend handed the box of flowers to them girlfriend.	She hands him the frisbee	0	TRUE	0	TRUE	1	["CASING"]	["The word for this plastic disk used to make sport is normally capitalized because it\u2019s a trademark."]	0	0
61	2g561hrg20200114	DOC	y	The fashion designer gave the famous journalist the pink jacket.	She gave him medicine.	0	TRUE	0	TRUE	0	[]	[]	1	0
62	2g561hrg20200114	POI	n	The researcher gave the detailed results to them experienced surgeon.	The sailor gave a teapot to the soldier.	1	TRUE	1	TRUE	0	[]	[]	1	0
63	2g561hrg20200114	DOC	y	The teacher handed the student the certificate.	She handed the guitar to him.	1	TRUE	1	TRUE	0	[]	[]	1	0
64	2g561hrg20200114	POC	y	The mother gave the expensive toy to the hungry toddler.	The waitress gave the cane to the chef.	1	TRUE	1	TRUE	0	[]	[]	1	0
65	2g561hrg20200114	DOI	n	The disgruntled employee gave the manager them long letter.	The cop gave him a ticket.	0	TRUE	0	TRUE	0	[]	[]	1	0
66	2g561hrg20200114	POC	y	The travel agent gave the last ticket to the young fan.	He gave her a heart.	0	TRUE	0	TRUE	0	[]	[]	1	0
67	2g561hrg20200114	DOI	n	The secretary handed the manager they invoice.	She handed him a book.	0	TRUE	0	TRUE	0	[]	[]	1	0
68	2g561hrg20200114	POI	n	The millionaire gave the valuable painting to they struggling artist.	She gave her flowers.	0	TRUE	0	TRUE	0	[]	[]	1	0
69	2g561hrg20200114	DOC	y	The woman gave the new neighbor the rusty bike.	He gave her a gift.	0	TRUE	0	TRUE	0	[]	[]	1	0
70	2g561hrg20200114	POI	n	The builder showed the blueprints to they new client.	They showed her a picture.	0	TRUE	0	TRUE	0	[]	[]	1	0
71	2g561hrg20200114	DOI	n	The photographer showed the editor them finished proofs.	He showed them the car.	0	TRUE	0	TRUE	0	[]	[]	1	0
72	2g561hrg20200114	POC	y	The good looking bartender handed free drinks to the girls at the bar.	She handed it to him.	1	TRUE	0	TRUE	0	[]	[]	1	0
73	2g561hrg20200114	DOC	y	The bartender handed the customer the cocktail.	He handed to hat to the clown.	1	TRUE	0	TRUE	0	[]	[]	1	0
74	2g561hrg20200114	POC	y	The architect showed the model of the building to the architect.	She showed him the dress.	0	TRUE	0	TRUE	0	[]	[]	1	0
75	2g561hrg20200114	DOC	y	The happy child showed her father the coloring book.	He showed her the gun.	0	TRUE	0	TRUE	0	[]	[]	1	0
76	2g561hrg20200114	POI	n	The eager boyfriend handed the box of flowers to them girlfriend.	She handed it to him.	1	TRUE	0	TRUE	0	[]	[]	1	0
77	2g561hrg20200114	DOI	n	The spy handed the double agent them submarine blueprints.	She handed him the stethoscope.	0	TRUE	0	TRUE	0	[]	[]	1	0
78	2g561hrg20200114	POI	n	The swimmer handed the towel to they driver.	She handed him the brush.	0	TRUE	0	TRUE	0	[]	[]	1	0
79	2g561hrg20200114	DOI	n	The captain gave the old sailor they spare life jacket.	They gave her a cake.	0	TRUE	0	TRUE	0	[]	[]	1	0
80	2g561hrg20200114	POC	y	The mean neighbor handed a nasty note to the woman next door.	She handed him a menu.	0	TRUE	0	TRUE	0	[]	[]	1	0
81	2tobc1y520200127	DOI	n	The disgruntled employee gave the manager them long letter.	The officer is giving a ticket.	1	TRUE	0	TRUE	0	[]	[]	1	0
82	2tobc1y520200127	POC	y	The architect showed the model of the building to the architect.	One person shows a dress to another person.	1	FALSE	1	TRUE	0	[]	[]	1	0
83	2tobc1y520200127	DOC	y	The bartender handed the customer the cocktail.	The man hands a hat to the clown.	1	TRUE	1	TRUE	0	[]	[]	1	0
84	2tobc1y520200127	POC	y	The good looking bartender handed free drinks to the girls at the bar.	She handed him the next letter.	0	TRUE	0	TRUE	0	[]	[]	1	0
85	2tobc1y520200127	DOI	n	The captain gave the old sailor they spare life jacket.	They're giving him a cake.	0	TRUE	0	TRUE	0	[]	[]	1	1
86	2tobc1y520200127	POI	n	The millionaire gave the valuable painting to they struggling artist.	She gave her teacher flowers.	0	TRUE	0	TRUE	0	[]	[]	1	0
87	2tobc1y520200127	DOI	n	The spy handed the double agent them submarine blueprints.	The nurse handed the doctor his stethoscope.	0	TRUE	0	TRUE	0	[]	[]	1	0
88	2tobc1y520200127	POI	n	The builder showed the blueprints to they new client.	They're showing their teacher a picture.	0	TRUE	0	TRUE	0	[]	[]	1	1
89	2tobc1y520200127	DOI	n	The secretary handed the manager they invoice.	She hands the boy a book.	0	TRUE	0	TRUE	0	[]	[]	1	0
90	2tobc1y520200127	POC	y	The travel agent gave the last ticket to the young fan.	She was given a heart.	NA	TRUE	0	TRUE	0	[]	[]	1	0
91	2tobc1y520200127	DOC	y	The woman gave the new neighbor the rusty bike.	The kid was given a gift.	NA	FALSE	0	TRUE	0	[]	[]	1	0
92	2tobc1y520200127	POI	n	The eager boyfriend handed the box of flowers to them girlfriend.	She handed him a plate.	0	TRUE	0	TRUE	0	[]	[]	1	0
93	2tobc1y520200127	DOC	y	The teacher handed the student the certificate.	The musician was handed a guitar.	NA	TRUE	0	TRUE	0	[]	[]	1	0
94	2tobc1y520200127	POC	y	The mean neighbor handed a nasty note to the woman next door.	The waitress handed the menu to the customer.	1	TRUE	1	TRUE	0	[]	[]	1	0
95	2tobc1y520200127	DOI	n	The photographer showed the editor them finished proofs.	The salesman showed them a car.	0	TRUE	0	TRUE	0	[]	[]	1	0
96	2tobc1y520200127	POC	y	The mother gave the expensive toy to the hungry toddler.	The waitress gave the cook a cane.	0	TRUE	0	TRUE	0	[]	[]	1	0
97	2tobc1y520200127	DOC	y	The fashion designer gave the famous journalist the pink jacket.	The nurse gave him some medicine.	0	TRUE	0	TRUE	0	[]	[]	1	0
98	2tobc1y520200127	POI	n	The researcher gave the detailed results to them experienced surgeon.	The sailor gave the soldier tea.	0	TRUE	0	TRUE	0	[]	[]	1	0
99	2tobc1y520200127	DOC	y	The happy child showed her father the coloring book.	The lawyer showed the gun to the judge.	1	TRUE	1	TRUE	0	[]	[]	1	0
100	2tobc1y520200127	POI	n	The swimmer handed the towel to they driver.	The kid handed a paintbrush to the painter.	1	TRUE	1	TRUE	0	[]	[]	1	0
101	3eawrh7a20200127	DOI	n	The photographer showed the editor them finished proofs.	The man shows the couple a car.	0	TRUE	0	TRUE	0	[]	[]	1	0
102	3eawrh7a20200127	POI	n	The swimmer handed the towel to they driver.	The woman hands the painter a brush.	0	TRUE	0	TRUE	0	[]	[]	1	0
103	3eawrh7a20200127	DOC	y	The teacher handed the student the certificate.	He hands the singer his guitar.	0	TRUE	0	TRUE	0	[]	[]	1	0
104	3eawrh7a20200127	POI	n	The builder showed the blueprints to they new client.	The students show the teacher their project.	0	TRUE	0	TRUE	0	[]	[]	1	0
105	3eawrh7a20200127	DOI	n	The disgruntled employee gave the manager them long letter.	The police officer gives him a ticket.	0	TRUE	0	TRUE	0	[]	[]	1	0
106	3eawrh7a20200127	POI	n	The eager boyfriend handed the box of flowers to them girlfriend.	She hands him an object.	0	TRUE	0	TRUE	0	[]	[]	1	0
107	3eawrh7a20200127	DOI	n	The captain gave the old sailor they spare life jacket.	They give her a cake.	0	TRUE	0	TRUE	0	[]	[]	1	0
108	3eawrh7a20200127	POC	y	The good looking bartender handed free drinks to the girls at the bar.	She hands him chalk.	0	TRUE	0	TRUE	0	[]	[]	1	0
109	3eawrh7a20200127	DOI	n	The secretary handed the manager they invoice.	She hands him a book.	0	TRUE	0	TRUE	0	[]	[]	1	0
110	3eawrh7a20200127	POI	n	The millionaire gave the valuable painting to they struggling artist.	She gives her flowers.	0	TRUE	0	TRUE	0	[]	[]	1	0
111	3eawrh7a20200127	DOC	y	The happy child showed her father the coloring book.	He shows him an object.	0	TRUE	0	TRUE	0	[]	[]	1	0
112	3eawrh7a20200127	POI	n	The researcher gave the detailed results to them experienced surgeon.	The sailor gives him a teapot.	0	TRUE	0	TRUE	0	[]	[]	1	0
113	3eawrh7a20200127	DOC	y	The woman gave the new neighbor the rusty bike.	He gives her a gift.	0	TRUE	0	TRUE	0	[]	[]	1	0
114	3eawrh7a20200127	POC	y	The mother gave the expensive toy to the hungry toddler.	She gives him a cane.	0	FALSE	0	TRUE	0	[]	[]	1	0
115	3eawrh7a20200127	DOC	y	The fashion designer gave the famous journalist the pink jacket.	The nurse gives the patient food.	0	TRUE	0	TRUE	0	[]	[]	1	0
116	3eawrh7a20200127	POC	y	The architect showed the model of the building to the architect.	He shows him a dress.	0	FALSE	0	TRUE	0	[]	[]	1	0
117	3eawrh7a20200127	DOI	n	The spy handed the double agent them submarine blueprints.	She hands the doctor his equipment.	0	TRUE	0	TRUE	0	[]	[]	1	0
118	3eawrh7a20200127	POC	y	The travel agent gave the last ticket to the young fan.	He gives her a valentine.	0	TRUE	0	TRUE	0	[]	[]	1	0
119	3eawrh7a20200127	DOC	y	The bartender handed the customer the cocktail.	He hands him a hat.	0	TRUE	0	TRUE	0	[]	[]	1	0
120	3eawrh7a20200127	POC	y	The mean neighbor handed a nasty note to the woman next door.	She hands him a menu.	0	TRUE	0	TRUE	0	[]	[]	1	0
121	52eq140x20200217	DOC	y	The bartender handed the customer the cocktail.	the man hands the clown a hat.	0	TRUE	0	TRUE	1	["CASING"]	["This sentence does not start with an uppercase letter."]	1	0
122	52eq140x20200217	POI	n	The builder showed the blueprints to they new client.	The children showed the teacher a drawing.	0	TRUE	0	TRUE	0	[]	[]	1	0
123	52eq140x20200217	DOC	y	The woman gave the new neighbor the rusty bike.	A man gave his daughter a present.	0	TRUE	0	TRUE	0	[]	[]	1	0
124	52eq140x20200217	POC	y	The architect showed the model of the building to the architect.	The woman showed the man a dress.	0	FALSE	0	TRUE	0	[]	[]	1	0
125	52eq140x20200217	DOC	y	The happy child showed her father the coloring book.	The man showed the other man a gun.	0	TRUE	0	TRUE	0	[]	[]	1	0
126	52eq140x20200217	POC	y	The mean neighbor handed a nasty note to the woman next door.	The waitress handed the customer a menu.	0	TRUE	0	TRUE	0	[]	[]	1	0
127	52eq140x20200217	DOI	n	The spy handed the double agent them submarine blueprints.	The nurse handed the doctor a stethoscope.	0	TRUE	0	TRUE	0	[]	[]	1	0
128	52eq140x20200217	POC	y	The good looking bartender handed free drinks to the girls at the bar.	The girl handed the boy chalk.	0	TRUE	0	TRUE	0	[]	[]	1	0
129	52eq140x20200217	DOI	n	The captain gave the old sailor they spare life jacket.	The woman is giving her grandmother a cake.	0	TRUE	0	TRUE	0	[]	[]	1	0
130	52eq140x20200217	POI	n	The eager boyfriend handed the box of flowers to them girlfriend.	The woman is handing the man a plate.	0	TRUE	0	TRUE	0	[]	[]	1	0
131	52eq140x20200217	DOI	n	The secretary handed the manager they invoice.	The librarian is handing the boy a book.	0	TRUE	0	TRUE	0	[]	[]	1	0
132	52eq140x20200217	POI	n	The millionaire gave the valuable painting to they struggling artist.	The student is giving her teacher a flower.	0	TRUE	0	TRUE	0	[]	[]	1	0
133	52eq140x20200217	DOC	y	The teacher handed the student the certificate.	The assistant is handing the musician a guitar.	0	TRUE	0	TRUE	0	[]	[]	1	0
134	52eq140x20200217	POI	n	The swimmer handed the towel to they driver.	The girl is handing the painter a brush.	0	TRUE	0	TRUE	0	[]	[]	1	0
135	52eq140x20200217	DOI	n	The disgruntled employee gave the manager them long letter.	The officer is giving the man a ticket.	0	TRUE	0	TRUE	0	[]	[]	1	0
136	52eq140x20200217	POI	n	The researcher gave the detailed results to them experienced surgeon.	The sailor is giving the soldier a teapot.	0	TRUE	0	TRUE	0	[]	[]	1	0
137	52eq140x20200217	DOC	y	The fashion designer gave the famous journalist the pink jacket.	The nurse is giving the patient a transfusion.	0	TRUE	0	TRUE	0	[]	[]	1	0
138	52eq140x20200217	POC	y	The travel agent gave the last ticket to the young fan.	The boy is giving the girl a valentine.	0	TRUE	0	TRUE	0	[]	[]	1	0
139	52eq140x20200217	DOI	n	The photographer showed the editor them finished proofs.	The salesman is showing the couple a car.	0	TRUE	0	TRUE	0	[]	[]	1	0
140	52eq140x20200217	POC	y	The mother gave the expensive toy to the hungry toddler.	The waitress is giving the chef a cane.	0	TRUE	0	TRUE	0	[]	[]	1	0
141	5vahoc0o20200127	DOI	n	The photographer showed the editor them finished proofs.	The salesman is showing them the car.	0	TRUE	0	TRUE	0	[]	[]	1	0
142	5vahoc0o20200127	POI	n	The researcher gave the detailed results to them experienced surgeon.	The sailor gives the teapot to the man.	1	TRUE	1	TRUE	0	[]	[]	1	0
143	5vahoc0o20200127	DOC	y	The bartender handed the customer the cocktail.	He hands the clown the hat.	0	TRUE	0	TRUE	0	[]	[]	1	0
144	5vahoc0o20200127	POC	y	The mother gave the expensive toy to the hungry toddler.	The waitress gives the cane to the chef.	1	TRUE	1	TRUE	0	[]	[]	1	0
145	5vahoc0o20200127	DOI	n	The secretary handed the manager they invoice.	She handed the book to the boy.	1	TRUE	1	TRUE	0	[]	[]	1	0
146	5vahoc0o20200127	POC	y	The mean neighbor handed a nasty note to the woman next door.	She handed him the menu.	0	TRUE	0	TRUE	0	[]	[]	1	0
147	5vahoc0o20200127	DOI	n	The disgruntled employee gave the manager them long letter.	He gave the ticket to the driver.	1	TRUE	1	TRUE	0	[]	[]	1	0
148	5vahoc0o20200127	POI	n	The millionaire gave the valuable painting to they struggling artist.	She gave her flowers.	0	TRUE	0	TRUE	0	[]	[]	1	0
149	5vahoc0o20200127	DOC	y	The teacher handed the student the certificate.	He handed the singer the guitar.	0	TRUE	0	TRUE	0	[]	[]	1	0
150	5vahoc0o20200127	POC	y	The travel agent gave the last ticket to the young fan.	They are giving a valentine to their girlfriend.	1	TRUE	1	TRUE	0	[]	[]	1	0
151	5vahoc0o20200127	DOI	n	The spy handed the double agent them submarine blueprints.	He handed it to the doctor.	1	TRUE	0	TRUE	0	[]	[]	1	0
152	5vahoc0o20200127	POC	y	The good looking bartender handed free drinks to the girls at the bar.	They handed them the chalk	0	TRUE	0	TRUE	0	[]	[]	1	0
153	5vahoc0o20200127	DOI	n	The captain gave the old sailor they spare life jacket.	They give her a birthday cake.	0	TRUE	0	TRUE	0	[]	[]	1	0
154	5vahoc0o20200127	POI	n	The swimmer handed the towel to they driver.	She hands him the paintbrush.	0	TRUE	0	TRUE	0	[]	[]	1	0
155	5vahoc0o20200127	DOC	y	The woman gave the new neighbor the rusty bike.	He gives her the present.	0	TRUE	0	TRUE	0	[]	[]	1	0
156	5vahoc0o20200127	POC	y	The architect showed the model of the building to the architect.	She shows him the dress.	0	TRUE	0	TRUE	0	[]	[]	1	0
157	5vahoc0o20200127	DOC	y	The fashion designer gave the famous journalist the pink jacket.	They give her medicine at the hospital.	0	TRUE	0	TRUE	0	[]	[]	1	0
158	5vahoc0o20200127	POI	n	The builder showed the blueprints to they new client.	They show the teacher the painting.	0	TRUE	0	TRUE	0	[]	[]	1	0
159	5vahoc0o20200127	DOC	y	The happy child showed her father the coloring book.	He shows him the gun.	0	TRUE	0	TRUE	0	[]	[]	1	0
160	5vahoc0o20200127	POI	n	The eager boyfriend handed the box of flowers to them girlfriend.	She is holding the plate in her hand.	NA	TRUE	0	TRUE	0	[]	[]	1	0
161	70on3oc120200214	DOI	n	The captain gave the old sailor they spare life jacket.	People give a cake to someone else.	1	TRUE	1	TRUE	0	[]	[]	1	0
162	70on3oc120200214	POC	y	The travel agent gave the last ticket to the young fan.	The boy gives a heart to the girl.	1	TRUE	1	TRUE	0	[]	[]	1	0
163	70on3oc120200214	DOI	n	The secretary handed the manager they invoice.	The librarian hands a book to the child.	1	TRUE	1	TRUE	0	[]	[]	1	0
164	70on3oc120200214	POC	y	The good looking bartender handed free drinks to the girls at the bar.	One student hands chalk to another.	1	TRUE	1	TRUE	0	[]	[]	1	0
165	70on3oc120200214	DOC	y	The happy child showed her father the coloring book.	Someone shows a gun to a judge.	1	TRUE	1	TRUE	0	[]	[]	1	0
166	70on3oc120200214	POI	n	The builder showed the blueprints to they new client.	The students show a picture to their teacher.	1	TRUE	1	TRUE	0	[]	[]	1	0
167	70on3oc120200214	DOI	n	The photographer showed the editor them finished proofs.	The salesman shows off a car.	1	TRUE	0	TRUE	0	[]	[]	1	0
168	70on3oc120200214	POC	y	The mother gave the expensive toy to the hungry toddler.	A waiter gives a cane to someone else.	1	TRUE	1	TRUE	0	[]	[]	1	0
169	70on3oc120200214	DOI	n	The spy handed the double agent them submarine blueprints.	The nurse hands the doctor a stethoscope.	0	TRUE	0	TRUE	0	[]	[]	1	0
170	70on3oc120200214	POC	y	The mean neighbor handed a nasty note to the woman next door.	The waiter hands a costumer a menu.	0	TRUE	0	TRUE	0	[]	[]	1	0
171	70on3oc120200214	DOI	n	The disgruntled employee gave the manager them long letter.	The policeman gives the driver a ticket.	0	TRUE	0	TRUE	0	[]	[]	1	0
172	70on3oc120200214	POI	n	The researcher gave the detailed results to them experienced surgeon.	The sailor gives the solder a teapot.	0	TRUE	0	TRUE	0	[]	[]	1	0
173	70on3oc120200214	DOC	y	The woman gave the new neighbor the rusty bike.	Someone gives the child a present.	0	TRUE	0	TRUE	0	[]	[]	1	0
174	70on3oc120200214	POC	y	The architect showed the model of the building to the architect.	Someone shows another person a dress.	0	TRUE	0	TRUE	0	[]	[]	1	0
175	70on3oc120200214	DOC	y	The teacher handed the student the certificate.	Someone hands the musician a guitar.	0	TRUE	0	TRUE	0	[]	[]	1	0
176	70on3oc120200214	POI	n	The swimmer handed the towel to they driver.	One child hands a paintbrush to another.	1	TRUE	1	TRUE	0	[]	[]	1	0
177	70on3oc120200214	DOC	y	The fashion designer gave the famous journalist the pink jacket.	The nurse gives the patient some water.	0	TRUE	0	TRUE	0	[]	[]	1	0
178	70on3oc120200214	POI	n	The eager boyfriend handed the box of flowers to them girlfriend.	Someone hands someone else a plate.	0	TRUE	0	TRUE	0	[]	[]	1	0
179	70on3oc120200214	DOC	y	The bartender handed the customer the cocktail.	Someone hands a clown a hat.	0	TRUE	0	TRUE	0	[]	[]	1	0
180	70on3oc120200214	POI	n	The millionaire gave the valuable painting to they struggling artist.	The student gives the teacher a flower.	0	TRUE	0	TRUE	0	[]	[]	1	0
181	7c7ybket20200127	DOI	n	The photographer showed the editor them finished proofs.	They show the car.	1	TRUE	0	TRUE	0	[]	[]	1	0
182	7c7ybket20200127	POC	y	The good looking bartender handed free drinks to the girls at the bar.	He hands her the pencil.	0	TRUE	0	TRUE	0	[]	[]	1	0
183	7c7ybket20200127	DOI	n	The captain gave the old sailor they spare life jacket.	She gives her cake.	1	TRUE	0	TRUE	0	[]	[]	1	0
184	7c7ybket20200127	POI	n	The researcher gave the detailed results to them experienced surgeon.	He gives the pot.	1	TRUE	0	TRUE	0	[]	[]	1	0
185	7c7ybket20200127	DOC	y	The woman gave the new neighbor the rusty bike.	He gives her a present.	0	TRUE	0	TRUE	0	[]	[]	1	0
186	7c7ybket20200127	POC	y	The travel agent gave the last ticket to the young fan.	She gives it to her.	1	TRUE	0	TRUE	0	[]	[]	1	0
187	7c7ybket20200127	DOC	y	The fashion designer gave the famous journalist the pink jacket.	She is giving it to him.	1	TRUE	0	TRUE	0	[]	[]	1	0
188	7c7ybket20200127	POI	n	The builder showed the blueprints to they new client.	They are showing him the drawing.	0	TRUE	0	TRUE	0	[]	[]	1	0
189	7c7ybket20200127	DOI	n	The spy handed the double agent them submarine blueprints.	She hands it to him.	1	TRUE	0	TRUE	0	[]	[]	1	0
190	7c7ybket20200127	POI	n	The eager boyfriend handed the box of flowers to them girlfriend.	She hands it to him.	1	TRUE	0	TRUE	0	[]	[]	1	0
191	7c7ybket20200127	DOC	y	The happy child showed her father the coloring book.	She shows him.	0	TRUE	0	TRUE	0	[]	[]	1	0
192	7c7ybket20200127	POC	y	The mother gave the expensive toy to the hungry toddler.	She gives him the cane.	0	TRUE	0	TRUE	0	[]	[]	1	0
193	7c7ybket20200127	DOI	n	The secretary handed the manager they invoice.	She hands him the book.	0	TRUE	0	TRUE	0	[]	[]	1	0
194	7c7ybket20200127	POC	y	The mean neighbor handed a nasty note to the woman next door.	She hands him the menu.	0	TRUE	0	TRUE	0	[]	[]	1	0
195	7c7ybket20200127	DOC	y	The teacher handed the student the certificate.	She handed the guitar to the man.	1	TRUE	1	TRUE	0	[]	[]	1	0
196	7c7ybket20200127	POC	y	The architect showed the model of the building to the architect.	She is showing him.	0	TRUE	0	TRUE	0	[]	[]	1	0
197	7c7ybket20200127	DOC	y	The bartender handed the customer the cocktail.	He hands him the hat.	0	TRUE	0	TRUE	0	[]	[]	1	0
198	7c7ybket20200127	POI	n	The swimmer handed the towel to they driver.	She handed it to him.	1	TRUE	0	TRUE	0	[]	[]	1	0
199	7c7ybket20200127	DOI	n	The disgruntled employee gave the manager them long letter.	She gives him a ticket.	0	TRUE	0	TRUE	0	[]	[]	1	0
200	7c7ybket20200127	POI	n	The millionaire gave the valuable painting to they struggling artist.	She gives her flowers.	0	TRUE	0	TRUE	0	[]	[]	1	0
201	7t97zebw20200211	DOI	n	The disgruntled employee gave the manager them long letter.	the police gives the driver a ticket	0	TRUE	0	TRUE	1	["CASING"]	["This sentence does not start with an uppercase letter."]	1	0
202	7t97zebw20200211	POI	n	The millionaire gave the valuable painting to they struggling artist.	the student gives her teacher some flowers	0	TRUE	0	TRUE	1	["CASING"]	["This sentence does not start with an uppercase letter."]	1	0
203	7t97zebw20200211	DOC	y	The teacher handed the student the certificate.	the boy hands the singer his guitar	0	TRUE	0	TRUE	1	["CASING"]	["This sentence does not start with an uppercase letter."]	1	0
204	7t97zebw20200211	POC	y	The travel agent gave the last ticket to the young fan.	the boy gives the girl a love letter	0	TRUE	0	TRUE	1	["CASING"]	["This sentence does not start with an uppercase letter."]	1	0
205	7t97zebw20200211	DOI	n	The spy handed the double agent them submarine blueprints.	the nurse hands the doctor his stethoscope	0	TRUE	0	TRUE	1	["CASING"]	["This sentence does not start with an uppercase letter."]	1	0
206	7t97zebw20200211	POI	n	The researcher gave the detailed results to them experienced surgeon.	the sailor gives the solider a teapot	0	TRUE	0	TRUE	1	["CASING"]	["This sentence does not start with an uppercase letter."]	1	0
207	7t97zebw20200211	DOI	n	The secretary handed the manager they invoice.	the librarian hands the child a book	0	TRUE	0	TRUE	1	["CASING"]	["This sentence does not start with an uppercase letter."]	1	0
208	7t97zebw20200211	POC	y	The mother gave the expensive toy to the hungry toddler.	the maid gives the chef a cane	0	TRUE	0	TRUE	1	["CASING"]	["This sentence does not start with an uppercase letter."]	1	0
209	7t97zebw20200211	DOC	y	The woman gave the new neighbor the rusty bike.	the dad gives his daughter a present	0	TRUE	0	TRUE	1	["CASING"]	["This sentence does not start with an uppercase letter."]	1	0
210	7t97zebw20200211	POI	n	The builder showed the blueprints to they new client.	the students show their teacher a drawing	0	TRUE	0	TRUE	1	["CASING"]	["This sentence does not start with an uppercase letter."]	1	0
211	7t97zebw20200211	DOC	y	The happy child showed her father the coloring book.	an attorney shows a judge the evidence	0	TRUE	0	TRUE	1	["CASING"]	["This sentence does not start with an uppercase letter."]	1	0
212	7t97zebw20200211	POI	n	The swimmer handed the towel to they driver.	the girl hands the paint brush to the boy	1	TRUE	1	TRUE	1	["CASING"]	["This sentence does not start with an uppercase letter."]	1	0
213	7t97zebw20200211	DOI	n	The captain gave the old sailor they spare life jacket.	two people give their coworker a cake	0	TRUE	0	TRUE	1	["CASING"]	["This sentence does not start with an uppercase letter."]	1	0
214	7t97zebw20200211	POC	y	The architect showed the model of the building to the architect.	the woman showed the dress to the man	1	FALSE	1	TRUE	1	["CASING"]	["This sentence does not start with an uppercase letter."]	1	0
215	7t97zebw20200211	DOC	y	The bartender handed the customer the cocktail.	the circusmaster handed the clown a hat	0	TRUE	0	TRUE	2	["CASING", "TYPOS"]	["This sentence does not start with an uppercase letter.", "Possible spelling mistake found."]	0	0
216	7t97zebw20200211	POC	y	The good looking bartender handed free drinks to the girls at the bar.	the girl handed the boy a letter	0	TRUE	0	TRUE	1	["CASING"]	["This sentence does not start with an uppercase letter."]	1	0
217	7t97zebw20200211	DOI	n	The photographer showed the editor them finished proofs.	the salesman showed the car to the couple	1	TRUE	1	TRUE	1	["CASING"]	["This sentence does not start with an uppercase letter."]	1	0
218	7t97zebw20200211	POI	n	The eager boyfriend handed the box of flowers to them girlfriend.	the girl handed a hat to the boy	1	TRUE	1	TRUE	1	["CASING"]	["This sentence does not start with an uppercase letter."]	1	0
219	7t97zebw20200211	DOC	y	The fashion designer gave the famous journalist the pink jacket.	the nurse gives the patient some food	0	TRUE	0	TRUE	1	["CASING"]	["This sentence does not start with an uppercase letter."]	1	0
220	7t97zebw20200211	POC	y	The mean neighbor handed a nasty note to the woman next door.	the waitress handed the food critic his menu	0	TRUE	0	TRUE	1	["CASING"]	["This sentence does not start with an uppercase letter."]	1	0
221	85kcpq4820200308	DOC	y	The woman gave the new neighbor the rusty bike.	He gives her the gift	0	TRUE	0	TRUE	0	[]	[]	1	0
222	85kcpq4820200308	POC	y	The good looking bartender handed free drinks to the girls at the bar.	Emily handed timmy the chalk	0	TRUE	0	TRUE	1	["TYPOS"]	["Possible spelling mistake found."]	0	0
223	85kcpq4820200308	DOC	y	The bartender handed the customer the cocktail.	The cowboy handed the clown his hat	0	TRUE	0	TRUE	0	[]	[]	1	0
224	85kcpq4820200308	POI	n	The swimmer handed the towel to they driver.	Emily handed timmy the paint	0	TRUE	0	TRUE	1	["TYPOS"]	["Possible spelling mistake found."]	0	0
225	85kcpq4820200308	DOI	n	The spy handed the double agent them submarine blueprints.	The doctor was handed a stethoscope	0	TRUE	0	TRUE	0	[]	[]	1	0
226	85kcpq4820200308	POI	n	The builder showed the blueprints to they new client.	Timmy and emily show their project	1	TRUE	0	TRUE	1	["TYPOS"]	["Possible spelling mistake found."]	0	0
227	85kcpq4820200308	DOC	y	The fashion designer gave the famous journalist the pink jacket.	The nurse gave medicine to the patient	1	TRUE	0	TRUE	0	[]	[]	1	0
228	85kcpq4820200308	POI	n	The millionaire gave the valuable painting to they struggling artist.	Emily gave flowers to her teacher	1	TRUE	0	TRUE	0	[]	[]	1	0
229	85kcpq4820200308	DOI	n	The captain gave the old sailor they spare life jacket.	They gave grandma a birthday surprise	0	TRUE	0	TRUE	0	[]	[]	1	0
230	85kcpq4820200308	POI	n	The researcher gave the detailed results to them experienced surgeon.	The sailor gave the tea to the soldier	1	TRUE	1	TRUE	0	[]	[]	1	0
231	85kcpq4820200308	DOC	y	The teacher handed the student the certificate.	He was handed a guitar	NA	TRUE	0	TRUE	0	[]	[]	1	0
232	85kcpq4820200308	POC	y	The mean neighbor handed a nasty note to the woman next door.	He was handed a menu	NA	TRUE	0	TRUE	0	[]	[]	1	0
233	85kcpq4820200308	DOI	n	The disgruntled employee gave the manager them long letter.	The cop gave him a ticket	0	TRUE	0	TRUE	0	[]	[]	1	0
234	85kcpq4820200308	POC	y	The architect showed the model of the building to the architect.	Emily showed him her new dress	0	TRUE	0	TRUE	0	[]	[]	1	0
235	85kcpq4820200308	DOI	n	The photographer showed the editor them finished proofs.	The salesman showed them the car	0	TRUE	0	TRUE	0	[]	[]	1	0
236	85kcpq4820200308	POC	y	The travel agent gave the last ticket to the young fan.	Timmy gave emily a card	0	TRUE	0	TRUE	1	["TYPOS"]	["Possible spelling mistake found."]	0	0
237	85kcpq4820200308	DOC	y	The happy child showed her father the coloring book.	The lawyer showed the judge the gun	0	TRUE	0	TRUE	0	[]	[]	1	0
238	85kcpq4820200308	POC	y	The mother gave the expensive toy to the hungry toddler.	The maid gave the cook the cane	0	TRUE	0	TRUE	0	[]	[]	1	0
239	85kcpq4820200308	DOI	n	The secretary handed the manager they invoice.	The librarian handed timmy the book	0	TRUE	0	TRUE	1	["TYPOS"]	["Possible spelling mistake found."]	0	0
240	85kcpq4820200308	POI	n	The eager boyfriend handed the box of flowers to them girlfriend.	Emily handed timmy a plate	0	TRUE	0	TRUE	1	["TYPOS"]	["Possible spelling mistake found."]	0	0
241	8g0oakbb20200214	DOC	y	The woman gave the new neighbor the rusty bike.	He give the present to her.	1	FALSE	0	TRUE	1	["GRAMMAR"]	["The pronoun \u2018He\u2019 is usually used with a third-person or a past tense verb: \u201cgives\u201d, \u201cgave\u201d."]	0	1
242	8g0oakbb20200214	POC	y	The travel agent gave the last ticket to the young fan.	He give his heart to her.	1	FALSE	0	TRUE	1	["GRAMMAR"]	["The pronoun \u2018He\u2019 is usually used with a third-person or a past tense verb: \u201cgives\u201d, \u201cgave\u201d."]	0	1
243	8g0oakbb20200214	DOC	y	The happy child showed her father the coloring book.	He show his evidence.	1	TRUE	0	TRUE	1	["GRAMMAR"]	["The pronoun \u2018He\u2019 is usually used with a third-person or a past tense verb: \u201cshows\u201d, \u201cshowed\u201d."]	0	1
244	8g0oakbb20200214	POC	y	The good looking bartender handed free drinks to the girls at the bar.	She hand him the letter K.	0	TRUE	0	TRUE	1	["GRAMMAR"]	["The pronoun \u2018She\u2019 is usually used with a third-person or a past tense verb: \u201chands\u201d, \u201chanded\u201d."]	0	1
245	8g0oakbb20200214	DOC	y	The fashion designer gave the famous journalist the pink jacket.	She give him medication.	0	FALSE	0	TRUE	1	["GRAMMAR"]	["The pronoun \u2018She\u2019 is usually used with a third-person or a past tense verb: \u201cgives\u201d, \u201cgave\u201d."]	0	1
246	8g0oakbb20200214	POI	n	The researcher gave the detailed results to them experienced surgeon.	The sailor give the solder a pot of tea.	0	TRUE	0	TRUE	1	["GRAMMAR"]	["Possible agreement error - use third-person verb forms for singular and mass nouns: \u201cgives\u201d."]	0	1
247	8g0oakbb20200214	DOI	n	The disgruntled employee gave the manager them long letter.	The police give him a ticket.	0	TRUE	0	TRUE	0	[]	[]	1	0
248	8g0oakbb20200214	POC	y	The architect showed the model of the building to the architect.	She show her dress.	1	TRUE	0	TRUE	1	["GRAMMAR"]	["The pronoun \u2018She\u2019 is usually used with a third-person or a past tense verb: \u201cshows\u201d, \u201cshowed\u201d."]	0	1
249	8g0oakbb20200214	DOI	n	The secretary handed the manager they invoice.	She hand him books.	0	TRUE	0	TRUE	1	["GRAMMAR"]	["The pronoun \u2018She\u2019 is usually used with a third-person or a past tense verb: \u201chands\u201d, \u201chanded\u201d."]	0	1
250	8g0oakbb20200214	POC	y	The mean neighbor handed a nasty note to the woman next door.	She hand him a menu.	0	TRUE	0	TRUE	1	["GRAMMAR"]	["The pronoun \u2018She\u2019 is usually used with a third-person or a past tense verb: \u201chands\u201d, \u201chanded\u201d."]	0	1
251	8g0oakbb20200214	DOC	y	The teacher handed the student the certificate.	He hand him the guitar.	0	TRUE	0	TRUE	1	["GRAMMAR"]	["The pronoun \u2018He\u2019 is usually used with a third-person or a past tense verb: \u201chands\u201d, \u201chanded\u201d."]	0	1
252	8g0oakbb20200214	POC	y	The mother gave the expensive toy to the hungry toddler.	She give him the cane.	0	FALSE	0	TRUE	1	["GRAMMAR"]	["The pronoun \u2018She\u2019 is usually used with a third-person or a past tense verb: \u201cgives\u201d, \u201cgave\u201d."]	0	1
253	8g0oakbb20200214	DOI	n	The photographer showed the editor them finished proofs.	They show their car.	1	TRUE	0	TRUE	0	[]	[]	1	0
254	8g0oakbb20200214	POI	n	The millionaire gave the valuable painting to they struggling artist.	She give her flowers.	1	TRUE	0	TRUE	1	["GRAMMAR"]	["The pronoun \u2018She\u2019 is usually used with a third-person or a past tense verb: \u201cgives\u201d, \u201cgave\u201d."]	0	1
255	8g0oakbb20200214	DOI	n	The captain gave the old sailor they spare life jacket.	they give him a cake.	0	TRUE	0	TRUE	1	["CASING"]	["This sentence does not start with an uppercase letter."]	1	0
256	8g0oakbb20200214	POI	n	The swimmer handed the towel to they driver.	She hand him the brush.	0	TRUE	0	TRUE	1	["GRAMMAR"]	["The pronoun \u2018She\u2019 is usually used with a third-person or a past tense verb: \u201chands\u201d, \u201chanded\u201d."]	0	1
257	8g0oakbb20200214	DOI	n	The spy handed the double agent them submarine blueprints.	She hand him an item.	0	TRUE	0	TRUE	1	["GRAMMAR"]	["The pronoun \u2018She\u2019 is usually used with a third-person or a past tense verb: \u201chands\u201d, \u201chanded\u201d."]	0	1
258	8g0oakbb20200214	POI	n	The eager boyfriend handed the box of flowers to them girlfriend.	She hand him something.	0	TRUE	0	TRUE	1	["GRAMMAR"]	["The pronoun \u2018She\u2019 is usually used with a third-person or a past tense verb: \u201chands\u201d, \u201chanded\u201d."]	0	1
259	8g0oakbb20200214	DOC	y	The bartender handed the customer the cocktail.	he hand him a hat	0	FALSE	0	TRUE	2	["CASING", "GRAMMAR"]	["This sentence does not start with an uppercase letter.", "The pronoun \u2018he\u2019 is usually used with a third-person or a past tense verb: \u201chands\u201d, \u201chanded\u201d."]	0	1
260	8g0oakbb20200214	POI	n	The builder showed the blueprints to they new client.	they show their art	1	TRUE	0	TRUE	1	["CASING"]	["This sentence does not start with an uppercase letter."]	1	0
261	8s6t5xb720200129	DOI	n	The photographer showed the editor them finished proofs.	They observe a car at a car show.	NA	TRUE	0	TRUE	0	[]	[]	1	0
262	8s6t5xb720200129	POI	n	The builder showed the blueprints to they new client.	The children show a completed drawing to someone.	1	TRUE	0	TRUE	0	[]	[]	1	0
263	8s6t5xb720200129	DOC	y	The woman gave the new neighbor the rusty bike.	He decided to give the girl a gift.	0	FALSE	0	TRUE	0	[]	[]	1	0
264	8s6t5xb720200129	POC	y	The good looking bartender handed free drinks to the girls at the bar.	She was asked to hand him the letter.	0	TRUE	0	TRUE	0	[]	[]	1	0
265	8s6t5xb720200129	DOI	n	The captain gave the old sailor they spare life jacket.	She decided to give a cake as a gift.	1	TRUE	0	TRUE	0	[]	[]	1	0
266	8s6t5xb720200129	POC	y	The mother gave the expensive toy to the hungry toddler.	The waitress was asked to give back the cane.	1	FALSE	0	TRUE	0	[]	[]	1	0
267	8s6t5xb720200129	DOC	y	The fashion designer gave the famous journalist the pink jacket.	The caregiver was asked to give the medicine.	1	FALSE	0	TRUE	0	[]	[]	1	0
268	8s6t5xb720200129	POI	n	The researcher gave the detailed results to them experienced surgeon.	The sailor wanted to give the soldier a teapot.	0	TRUE	0	TRUE	0	[]	[]	1	0
269	8s6t5xb720200129	DOI	n	The disgruntled employee gave the manager them long letter.	The police officer had to give a ticket.	1	TRUE	0	TRUE	0	[]	[]	1	0
270	8s6t5xb720200129	POI	n	The millionaire gave the valuable painting to they struggling artist.	The student wanted to give her teacher flowers.	0	TRUE	0	TRUE	0	[]	[]	1	0
271	8s6t5xb720200129	DOC	y	The teacher handed the student the certificate.	The boy wanted to hand the singer a guitar.	0	TRUE	0	TRUE	0	[]	[]	1	0
272	8s6t5xb720200129	POI	n	The eager boyfriend handed the box of flowers to them girlfriend.	She was asked to hand him a plate.	0	TRUE	0	TRUE	0	[]	[]	1	0
273	8s6t5xb720200129	DOC	y	The bartender handed the customer the cocktail.	The man decided to hand the clown his hat.	0	TRUE	0	TRUE	0	[]	[]	1	0
274	8s6t5xb720200129	POC	y	The mean neighbor handed a nasty note to the woman next door.	The waitress needs to hand the customer a menu.	0	TRUE	0	TRUE	0	[]	[]	1	0
275	8s6t5xb720200129	DOI	n	The spy handed the double agent them submarine blueprints.	The nurse got asked to hand over a stethoscope.	NA	TRUE	0	TRUE	0	[]	[]	1	0
276	8s6t5xb720200129	POC	y	The travel agent gave the last ticket to the young fan.	The boy wanted to give the girl a valentine.	0	FALSE	0	TRUE	0	[]	[]	1	0
277	8s6t5xb720200129	DOC	y	The happy child showed her father the coloring book.	A salesman will show him the parts of a gun.	0	TRUE	0	TRUE	0	[]	[]	1	0
278	8s6t5xb720200129	POI	n	The swimmer handed the towel to they driver.	She was asked to hand over the paintbrush.	NA	TRUE	0	TRUE	0	[]	[]	1	0
279	8s6t5xb720200129	DOI	n	The secretary handed the manager they invoice.	The librarian wanted to hand him a book.	0	TRUE	0	TRUE	0	[]	[]	1	0
280	8s6t5xb720200129	POC	y	The architect showed the model of the building to the architect.	She was asked to show him the dress.	0	FALSE	0	TRUE	0	[]	[]	1	0
281	90za526r20200217	DOI	n	The spy handed the double agent them submarine blueprints.	The nurse hands the doctor the stethoscope.	0	TRUE	0	TRUE	0	[]	[]	1	0
282	90za526r20200217	POI	n	The swimmer handed the towel to they driver.	The girl hands the paintbrush to the painter.	1	TRUE	1	TRUE	0	[]	[]	1	0
283	90za526r20200217	DOC	y	The happy child showed her father the coloring book.	The lawyer shows the judge the evidence.	0	TRUE	0	TRUE	0	[]	[]	1	0
284	90za526r20200217	POC	y	The mean neighbor handed a nasty note to the woman next door.	The waitress hands him the menu.	0	TRUE	0	TRUE	0	[]	[]	1	0
285	90za526r20200217	DOC	y	The bartender handed the customer the cocktail.	The cowboy gives the clown a hand.	0	TRUE	0	TRUE	0	[]	[]	1	0
286	90za526r20200217	POI	n	The researcher gave the detailed results to them experienced surgeon.	The sailor gives the soldier a teapot.	0	TRUE	0	TRUE	0	[]	[]	1	0
287	90za526r20200217	DOC	y	The woman gave the new neighbor the rusty bike.	He gives the girl a present.	0	TRUE	0	TRUE	0	[]	[]	1	0
288	90za526r20200217	POI	n	The builder showed the blueprints to they new client.	The kids show their teacher a drawing.	0	TRUE	0	TRUE	0	[]	[]	1	0
289	90za526r20200217	DOI	n	The photographer showed the editor them finished proofs.	The salesman is showing the couple a car.	0	TRUE	0	TRUE	0	[]	[]	1	0
290	90za526r20200217	POC	y	The travel agent gave the last ticket to the young fan.	The boy gives the girl a valentine.	0	TRUE	0	TRUE	0	[]	[]	1	0
291	90za526r20200217	DOI	n	The disgruntled employee gave the manager them long letter.	The cop gives the driver a ticket.	0	TRUE	0	TRUE	0	[]	[]	1	0
292	90za526r20200217	POI	n	The eager boyfriend handed the box of flowers to them girlfriend.	She hands the frisbee to the boy.	1	TRUE	1	TRUE	1	["CASING"]	["The word for this plastic disk used to make sport is normally capitalized because it\u2019s a trademark."]	0	0
293	90za526r20200217	DOC	y	The teacher handed the student the certificate.	The man hands the singer a guitar.	0	TRUE	0	TRUE	0	[]	[]	1	0
294	90za526r20200217	POI	n	The millionaire gave the valuable painting to they struggling artist.	The girl gives her teacher flowers.	0	TRUE	0	TRUE	0	[]	[]	1	0
295	90za526r20200217	DOI	n	The secretary handed the manager they invoice.	The librarian hands the boy a book.	0	TRUE	0	TRUE	0	[]	[]	1	0
296	90za526r20200217	POC	y	The mother gave the expensive toy to the hungry toddler.	The waitress gives the cane to the chef.	1	TRUE	1	TRUE	0	[]	[]	1	0
297	90za526r20200217	DOC	y	The fashion designer gave the famous journalist the pink jacket.	The nurse gives the patient water.	0	TRUE	0	TRUE	0	[]	[]	1	0
298	90za526r20200217	POC	y	The good looking bartender handed free drinks to the girls at the bar.	The girl hands the chalk to the teacher.	1	TRUE	1	TRUE	0	[]	[]	1	0
299	90za526r20200217	DOI	n	The captain gave the old sailor they spare life jacket.	The parents give their son a cake.	0	TRUE	0	TRUE	0	[]	[]	1	0
300	90za526r20200217	POC	y	The architect showed the model of the building to the architect.	The woman shows an outfit to a man.	1	TRUE	1	TRUE	0	[]	[]	1	0
301	ackgo30v20200227	DOC	y	The woman gave the new neighbor the rusty bike.	the man gives the girl a gift	0	TRUE	0	TRUE	1	["CASING"]	["This sentence does not start with an uppercase letter."]	1	0
302	ackgo30v20200227	POC	y	The good looking bartender handed free drinks to the girls at the bar.	the boy hands the girl chalk	0	TRUE	0	TRUE	1	["CASING"]	["This sentence does not start with an uppercase letter."]	1	0
303	ackgo30v20200227	DOC	y	The fashion designer gave the famous journalist the pink jacket.	the nurse gives the man food	0	TRUE	0	TRUE	1	["CASING"]	["This sentence does not start with an uppercase letter."]	1	0
304	ackgo30v20200227	POC	y	The travel agent gave the last ticket to the young fan.	the boy gives the girl a gift	0	TRUE	0	TRUE	1	["CASING"]	["This sentence does not start with an uppercase letter."]	1	0
305	ackgo30v20200227	DOC	y	The bartender handed the customer the cocktail.	the cowboy hands the clown a hat	0	TRUE	0	TRUE	1	["CASING"]	["This sentence does not start with an uppercase letter."]	1	0
306	ackgo30v20200227	POI	n	The eager boyfriend handed the box of flowers to them girlfriend.	the girl hands the boy a hat	0	TRUE	0	TRUE	1	["CASING"]	["This sentence does not start with an uppercase letter."]	1	0
307	ackgo30v20200227	DOI	n	The disgruntled employee gave the manager them long letter.	the officer gives the man a ticket	0	TRUE	0	TRUE	1	["CASING"]	["This sentence does not start with an uppercase letter."]	1	0
308	ackgo30v20200227	POI	n	The millionaire gave the valuable painting to they struggling artist.	the girl gives the teacher flowers	0	TRUE	0	TRUE	1	["CASING"]	["This sentence does not start with an uppercase letter."]	1	0
309	ackgo30v20200227	DOI	n	The captain gave the old sailor they spare life jacket.	the couple gives the grandma a cake	0	TRUE	0	TRUE	1	["CASING"]	["This sentence does not start with an uppercase letter."]	1	0
310	ackgo30v20200227	POI	n	The builder showed the blueprints to they new client.	the kids show their teacher the art	0	TRUE	0	TRUE	1	["CASING"]	["This sentence does not start with an uppercase letter."]	1	0
311	ackgo30v20200227	DOC	y	The happy child showed her father the coloring book.	the man shows the other man a gun	0	TRUE	0	TRUE	1	["CASING"]	["This sentence does not start with an uppercase letter."]	1	0
312	ackgo30v20200227	POI	n	The swimmer handed the towel to they driver.	the girl hands the boy a paint brush	0	TRUE	0	TRUE	1	["CASING"]	["This sentence does not start with an uppercase letter."]	1	0
313	ackgo30v20200227	DOI	n	The secretary handed the manager they invoice.	the librarian hands the kid the book	0	TRUE	0	TRUE	1	["CASING"]	["This sentence does not start with an uppercase letter."]	1	0
314	ackgo30v20200227	POI	n	The researcher gave the detailed results to them experienced surgeon.	the sailor gives the soldier a teapot	0	TRUE	0	TRUE	1	["CASING"]	["This sentence does not start with an uppercase letter."]	1	0
315	ackgo30v20200227	DOI	n	The photographer showed the editor them finished proofs.	the man shows the couple the car	0	TRUE	0	TRUE	1	["CASING"]	["This sentence does not start with an uppercase letter."]	1	0
316	ackgo30v20200227	POC	y	The mean neighbor handed a nasty note to the woman next door.	the woman hands the man a menu	0	TRUE	0	TRUE	1	["CASING"]	["This sentence does not start with an uppercase letter."]	1	0
317	ackgo30v20200227	DOI	n	The spy handed the double agent them submarine blueprints.	the nurse hands the doctor his stethoscope	0	TRUE	0	TRUE	1	["CASING"]	["This sentence does not start with an uppercase letter."]	1	0
318	ackgo30v20200227	POC	y	The mother gave the expensive toy to the hungry toddler.	the woman gives the man a cane	0	TRUE	0	TRUE	1	["CASING"]	["This sentence does not start with an uppercase letter."]	1	0
319	ackgo30v20200227	DOC	y	The teacher handed the student the certificate.	the woman hands the guitar to the man	1	TRUE	1	TRUE	1	["CASING"]	["This sentence does not start with an uppercase letter."]	1	0
320	ackgo30v20200227	POC	y	The architect showed the model of the building to the architect.	the woman shows the man her dress	0	TRUE	0	TRUE	1	["CASING"]	["This sentence does not start with an uppercase letter."]	1	0
321	b9zlolfy20200115	DOC	y	The happy child showed her father the coloring book.	They show the gun to the judge.	1	TRUE	1	TRUE	0	[]	[]	1	0
322	b9zlolfy20200115	POC	y	The mother gave the expensive toy to the hungry toddler.	The waitress gives the cane to the chef.	1	TRUE	1	TRUE	0	[]	[]	1	0
323	b9zlolfy20200115	DOC	y	The woman gave the new neighbor the rusty bike.	He gives the girl a present.	0	TRUE	0	TRUE	0	[]	[]	1	0
324	b9zlolfy20200115	POI	n	The swimmer handed the towel to they driver.	The girl hands the brush to the painter.	1	TRUE	1	TRUE	0	[]	[]	1	0
325	b9zlolfy20200115	DOI	n	The spy handed the double agent them submarine blueprints.	NA	NA	TRUE	0	TRUE	1	["TYPOS"]	["Possible spelling mistake found."]	0	NA
326	b9zlolfy20200115	POI	n	The millionaire gave the valuable painting to they struggling artist.	NA	NA	TRUE	0	TRUE	1	["TYPOS"]	["Possible spelling mistake found."]	0	NA
327	b9zlolfy20200115	DOC	y	The bartender handed the customer the cocktail.	He hands the clown a hat.	0	TRUE	0	TRUE	0	[]	[]	1	0
328	b9zlolfy20200115	POC	y	The travel agent gave the last ticket to the young fan.	He gives her a heart-shaped letter.	0	TRUE	0	TRUE	0	[]	[]	1	0
329	b9zlolfy20200115	DOI	n	The photographer showed the editor them finished proofs.	He shows them the car for sale.	0	TRUE	0	TRUE	0	[]	[]	1	0
330	b9zlolfy20200115	POI	n	The eager boyfriend handed the box of flowers to them girlfriend.	She hands him the toy.	0	TRUE	0	TRUE	0	[]	[]	1	0
331	b9zlolfy20200115	DOC	y	The fashion designer gave the famous journalist the pink jacket.	The nurse gives a patient their medicine.	0	TRUE	0	TRUE	0	[]	[]	1	0
332	b9zlolfy20200115	POC	y	The mean neighbor handed a nasty note to the woman next door.	She hands him the menu.	0	TRUE	0	TRUE	0	[]	[]	1	0
333	b9zlolfy20200115	DOI	n	The disgruntled employee gave the manager them long letter.	The officer gives the driver a ticket.	0	TRUE	0	TRUE	0	[]	[]	1	0
334	b9zlolfy20200115	POC	y	The architect showed the model of the building to the architect.	She shows him a dress.	0	FALSE	0	TRUE	0	[]	[]	1	0
335	b9zlolfy20200115	DOI	n	The captain gave the old sailor they spare life jacket.	They give her a cake.	0	TRUE	0	TRUE	0	[]	[]	1	0
336	b9zlolfy20200115	POI	n	The researcher gave the detailed results to them experienced surgeon.	The sailor gives the teapot to the soldier.	1	TRUE	1	TRUE	0	[]	[]	1	0
337	b9zlolfy20200115	DOI	n	The secretary handed the manager they invoice.	She hands him a book.	0	TRUE	0	TRUE	0	[]	[]	1	0
338	b9zlolfy20200115	POI	n	The builder showed the blueprints to they new client.	They show her their drawing.	0	TRUE	0	TRUE	0	[]	[]	1	0
339	b9zlolfy20200115	DOC	y	The teacher handed the student the certificate.	He hands the guitar to the singer.	1	TRUE	1	TRUE	0	[]	[]	1	0
340	b9zlolfy20200115	POC	y	The good looking bartender handed free drinks to the girls at the bar.	She hands him a letter.	0	TRUE	0	TRUE	0	[]	[]	1	0
341	bjmjt11l20200129	DOI	n	The secretary handed the manager they invoice.	The women is handing over a book	NA	TRUE	0	TRUE	1	["GRAMMAR"]	["You should probably use: \u201care\u201d."]	0	1
342	bjmjt11l20200129	POC	y	The travel agent gave the last ticket to the young fan.	The boy is giving a heart	1	TRUE	0	TRUE	0	[]	[]	1	0
343	bjmjt11l20200129	DOC	y	The woman gave the new neighbor the rusty bike.	A man is giving a gift	1	TRUE	0	TRUE	0	[]	[]	1	0
344	bjmjt11l20200129	POC	y	The mother gave the expensive toy to the hungry toddler.	The maid is giving a cane	1	TRUE	0	TRUE	0	[]	[]	1	0
345	bjmjt11l20200129	DOC	y	The happy child showed her father the coloring book.	The man is showing the gun	1	TRUE	0	TRUE	0	[]	[]	1	0
346	bjmjt11l20200129	POC	y	The good looking bartender handed free drinks to the girls at the bar.	The girl is handing over chalk	NA	TRUE	0	TRUE	0	[]	[]	1	0
347	bjmjt11l20200129	DOC	y	The bartender handed the customer the cocktail.	A circus performer is handing over a hat	NA	TRUE	0	TRUE	0	[]	[]	1	0
348	bjmjt11l20200129	POI	n	The swimmer handed the towel to they driver.	The girl is handing over the paint brush	NA	TRUE	0	TRUE	0	[]	[]	1	0
349	bjmjt11l20200129	DOI	n	The disgruntled employee gave the manager them long letter.	The policeman is giving a ticket	1	TRUE	0	TRUE	0	[]	[]	1	0
350	bjmjt11l20200129	POI	n	The eager boyfriend handed the box of flowers to them girlfriend.	The woman is handing over a ring	NA	TRUE	0	TRUE	0	[]	[]	1	0
351	bjmjt11l20200129	DOC	y	The fashion designer gave the famous journalist the pink jacket.	The nurse is giving food	1	TRUE	0	TRUE	0	[]	[]	1	0
352	bjmjt11l20200129	POI	n	The researcher gave the detailed results to them experienced surgeon.	A sailor is giving a teapot	1	TRUE	0	TRUE	0	[]	[]	1	0
353	bjmjt11l20200129	DOI	n	The spy handed the double agent them submarine blueprints.	The nurse is handing over a tool	NA	TRUE	0	TRUE	0	[]	[]	1	0
354	bjmjt11l20200129	POI	n	The millionaire gave the valuable painting to they struggling artist.	The girl is giving flowers	1	TRUE	0	TRUE	0	[]	[]	1	0
355	bjmjt11l20200129	DOI	n	The captain gave the old sailor they spare life jacket.	The woman is giving a cake	1	TRUE	0	TRUE	0	[]	[]	1	0
356	bjmjt11l20200129	POC	y	The mean neighbor handed a nasty note to the woman next door.	The woman is handing over a newpaper	NA	TRUE	0	TRUE	1	["TYPOS"]	["Possible spelling mistake found."]	0	1
357	bjmjt11l20200129	DOC	y	The teacher handed the student the certificate.	The person is handing over the guitar	NA	TRUE	0	TRUE	0	[]	[]	1	0
358	bjmjt11l20200129	POI	n	The builder showed the blueprints to they new client.	The children are showing off their picture	NA	TRUE	0	TRUE	0	[]	[]	1	0
359	bjmjt11l20200129	DOI	n	The photographer showed the editor them finished proofs.	The car salesman is showing off a car	NA	TRUE	0	TRUE	0	[]	[]	1	0
360	bjmjt11l20200129	POC	y	The architect showed the model of the building to the architect.	The woman is showing a dress	1	TRUE	0	TRUE	0	[]	[]	1	0
361	bs5meo4o20200214	DOC	y	The woman gave the new neighbor the rusty bike.	The man is giving the child a gift.	0	TRUE	0	TRUE	0	[]	[]	1	0
362	bs5meo4o20200214	POC	y	The good looking bartender handed free drinks to the girls at the bar.	He hands her the letter.	0	TRUE	0	TRUE	0	[]	[]	1	0
363	bs5meo4o20200214	DOI	n	The captain gave the old sailor they spare life jacket.	The couple gave her a cake.	0	TRUE	0	TRUE	0	[]	[]	1	0
364	bs5meo4o20200214	POC	y	The mother gave the expensive toy to the hungry toddler.	The waitress gave him his cane.	0	FALSE	0	TRUE	0	[]	[]	1	0
365	bs5meo4o20200214	DOC	y	The happy child showed her father the coloring book.	He shows her the object.	0	TRUE	0	TRUE	0	[]	[]	1	0
366	bs5meo4o20200214	POI	n	The builder showed the blueprints to they new client.	They put on a show for the teacher.	0	TRUE	0	TRUE	0	[]	[]	1	0
367	bs5meo4o20200214	DOI	n	The spy handed the double agent them submarine blueprints.	She hands him the stethoscope.	0	TRUE	0	TRUE	0	[]	[]	1	0
368	bs5meo4o20200214	POC	y	The architect showed the model of the building to the architect.	He shows his dad his outfit.	0	TRUE	0	TRUE	0	[]	[]	1	0
369	bs5meo4o20200214	DOI	n	The disgruntled employee gave the manager them long letter.	The officers gives the distracted driver a ticket.	0	TRUE	0	TRUE	1	["GRAMMAR"]	["You should probably use \u201cgive\u201d."]	0	1
370	bs5meo4o20200214	POC	y	The mean neighbor handed a nasty note to the woman next door.	The waitress hands them a menu.	0	TRUE	0	TRUE	0	[]	[]	1	0
371	bs5meo4o20200214	DOC	y	The teacher handed the student the certificate.	The worker hands him his guitar.	0	TRUE	0	TRUE	0	[]	[]	1	0
372	bs5meo4o20200214	POI	n	The millionaire gave the valuable painting to they struggling artist.	She gives her teacher some flowers.	0	FALSE	0	TRUE	0	[]	[]	1	0
373	bs5meo4o20200214	DOC	y	The fashion designer gave the famous journalist the pink jacket.	The nurse gives the patient his medicine.	0	TRUE	0	TRUE	0	[]	[]	1	0
374	bs5meo4o20200214	POI	n	The eager boyfriend handed the box of flowers to them girlfriend.	She hands him the plate.	0	TRUE	0	TRUE	0	[]	[]	1	0
375	bs5meo4o20200214	DOI	n	The secretary handed the manager they invoice.	The librarian hands him the book.	0	TRUE	0	TRUE	0	[]	[]	1	0
376	bs5meo4o20200214	POI	n	The researcher gave the detailed results to them experienced surgeon.	The sailor gives the man the teapot.	0	TRUE	0	TRUE	0	[]	[]	1	0
377	bs5meo4o20200214	DOC	y	The bartender handed the customer the cocktail.	He hands the clown a hat.	0	TRUE	0	TRUE	0	[]	[]	1	0
378	bs5meo4o20200214	POC	y	The travel agent gave the last ticket to the young fan.	He gives her a heart.	0	TRUE	0	TRUE	0	[]	[]	1	0
379	bs5meo4o20200214	DOI	n	The photographer showed the editor them finished proofs.	The salesman showed the couple the new car.	0	TRUE	0	TRUE	0	[]	[]	1	0
380	bs5meo4o20200214	POI	n	The swimmer handed the towel to they driver.	She hands him the paintbrush.	0	TRUE	0	TRUE	0	[]	[]	1	0
381	bsd3r0g520200208	DOC	y	The teacher handed the student the certificate.	The boy hands the singer his guitar.	0	TRUE	0	TRUE	0	[]	[]	1	0
382	bsd3r0g520200208	POI	n	The eager boyfriend handed the box of flowers to them girlfriend.	The woman is handing the frisbee to the man.	1	TRUE	1	TRUE	1	["CASING"]	["The word for this plastic disk used to make sport is normally capitalized because it\u2019s a trademark."]	0	0
383	bsd3r0g520200208	DOI	n	The spy handed the double agent them submarine blueprints.	The woman hands the doctor his stethoscope.	0	TRUE	0	TRUE	0	[]	[]	1	0
384	bsd3r0g520200208	POI	n	The millionaire gave the valuable painting to they struggling artist.	The little girl gave her flowers to the woman.	0	TRUE	0	TRUE	0	[]	[]	1	0
385	bsd3r0g520200208	DOI	n	The captain gave the old sailor they spare life jacket.	The people gave the man his birthday cake.	0	TRUE	0	TRUE	0	[]	[]	1	0
386	bsd3r0g520200208	POC	y	The travel agent gave the last ticket to the young fan.	The boy gave the Valentine to the girl.	0	TRUE	0	TRUE	0	[]	[]	1	0
387	bsd3r0g520200208	DOC	y	The happy child showed her father the coloring book.	The man shows the judge the gun.	0	TRUE	0	TRUE	0	[]	[]	1	0
388	bsd3r0g520200208	POI	n	The researcher gave the detailed results to them experienced surgeon.	The sailor gave the military man the teapot.	0	TRUE	0	TRUE	0	[]	[]	1	0
389	bsd3r0g520200208	DOI	n	The secretary handed the manager they invoice.	The librarian handed the boy the book.	0	TRUE	0	TRUE	0	[]	[]	1	0
390	bsd3r0g520200208	POI	n	The swimmer handed the towel to they driver.	The girl handed the paintbrush to the painter.	1	TRUE	1	TRUE	0	[]	[]	1	0
391	bsd3r0g520200208	DOC	y	The bartender handed the customer the cocktail.	The man handed the clown a hat.	0	TRUE	0	TRUE	0	[]	[]	1	0
392	bsd3r0g520200208	POC	y	The architect showed the model of the building to the architect.	The person showed the dress to the man.	1	TRUE	1	TRUE	0	[]	[]	1	0
393	bsd3r0g520200208	DOI	n	The disgruntled employee gave the manager them long letter.	The driver gave the policeman his ID.	0	TRUE	0	TRUE	0	[]	[]	1	0
394	bsd3r0g520200208	POC	y	The mother gave the expensive toy to the hungry toddler.	The waitress gave the cook the cane.	0	TRUE	0	TRUE	0	[]	[]	1	0
395	bsd3r0g520200208	DOI	n	The photographer showed the editor them finished proofs.	The man is showing cars to the couple.	1	TRUE	0	TRUE	0	[]	[]	1	0
396	bsd3r0g520200208	POC	y	The mean neighbor handed a nasty note to the woman next door.	The waitress handed the menu to the customer.	1	TRUE	1	TRUE	0	[]	[]	1	0
397	bsd3r0g520200208	DOC	y	The fashion designer gave the famous journalist the pink jacket.	The nurse gave the patient his food.	0	TRUE	0	TRUE	0	[]	[]	1	0
398	bsd3r0g520200208	POC	y	The good looking bartender handed free drinks to the girls at the bar.	The kid hands the letter to the other kid.	1	TRUE	1	TRUE	0	[]	[]	1	0
399	bsd3r0g520200208	DOC	y	The woman gave the new neighbor the rusty bike.	The man gave the little kid a gift.	0	TRUE	0	TRUE	0	[]	[]	1	0
400	bsd3r0g520200208	POI	n	The builder showed the blueprints to they new client.	The children showed their drawing to the teacher.	0	TRUE	0	TRUE	0	[]	[]	1	0
401	byybve5p20200301	DOI	n	The photographer showed the editor them finished proofs.	The salesman shows the car off.	NA	TRUE	0	TRUE	0	[]	[]	1	0
402	byybve5p20200301	POI	n	The builder showed the blueprints to they new client.	The kids show their teacher a picture.	0	TRUE	0	TRUE	0	[]	[]	1	0
403	byybve5p20200301	DOC	y	The woman gave the new neighbor the rusty bike.	The man gave the girl a gift.	0	TRUE	0	TRUE	0	[]	[]	1	0
404	byybve5p20200301	POC	y	The mother gave the expensive toy to the hungry toddler.	The waitress gives the cane away.	0	FALSE	0	TRUE	0	[]	[]	1	0
405	byybve5p20200301	DOC	y	The fashion designer gave the famous journalist the pink jacket.	The nurse gave her patient medicine.	0	TRUE	0	TRUE	0	[]	[]	1	0
406	byybve5p20200301	POC	y	The mean neighbor handed a nasty note to the woman next door.	The waitress hands menus to customers.	0	TRUE	0	TRUE	0	[]	[]	1	0
407	byybve5p20200301	DOI	n	The secretary handed the manager they invoice.	The librarian hands the book to the child.	1	TRUE	1	TRUE	0	[]	[]	1	0
408	byybve5p20200301	POI	n	The millionaire gave the valuable painting to they struggling artist.	The girl gives flowers to a teacher.	1	TRUE	0	TRUE	0	[]	[]	1	0
409	byybve5p20200301	DOI	n	The captain gave the old sailor they spare life jacket.	She gives her friend a cake.	0	TRUE	0	TRUE	0	[]	[]	1	0
410	byybve5p20200301	POI	n	The swimmer handed the towel to they driver.	The girl hands the paintbrush to her brother.	1	TRUE	1	TRUE	0	[]	[]	1	0
411	byybve5p20200301	DOC	y	The bartender handed the customer the cocktail.	The man hands the hat to the clown.	1	TRUE	1	TRUE	0	[]	[]	1	0
412	byybve5p20200301	POC	y	The good looking bartender handed free drinks to the girls at the bar.	The girl hands a letter to the boy.	1	TRUE	1	TRUE	0	[]	[]	1	0
413	byybve5p20200301	DOI	n	The disgruntled employee gave the manager them long letter.	The officer gave the man a ticket.	0	TRUE	0	TRUE	0	[]	[]	1	0
414	byybve5p20200301	POI	n	The eager boyfriend handed the box of flowers to them girlfriend.	The girl hands the plate to her friend.	1	TRUE	1	TRUE	0	[]	[]	1	0
415	byybve5p20200301	DOI	n	The spy handed the double agent them submarine blueprints.	The nurse hands the doctor his equipment.	0	TRUE	0	TRUE	0	[]	[]	1	0
416	byybve5p20200301	POC	y	The architect showed the model of the building to the architect.	She showed him the dress.	0	FALSE	0	TRUE	0	[]	[]	1	0
417	byybve5p20200301	DOC	y	The teacher handed the student the certificate.	He handed the singer his guitar.	0	TRUE	0	TRUE	0	[]	[]	1	0
418	byybve5p20200301	POC	y	The travel agent gave the last ticket to the young fan.	He gave her a valentine.	0	TRUE	0	TRUE	0	[]	[]	1	0
419	byybve5p20200301	DOC	y	The happy child showed her father the coloring book.	The salesman shows off the gun.	NA	TRUE	0	TRUE	0	[]	[]	1	0
420	byybve5p20200301	POI	n	The researcher gave the detailed results to them experienced surgeon.	The sailor gave the solider a teapot.	0	TRUE	0	TRUE	0	[]	[]	1	0
421	cm9hz4em20200226	DOI	n	The spy handed the double agent them submarine blueprints.	the doctor put his hand on his stomach	NA	TRUE	0	TRUE	1	["CASING"]	["This sentence does not start with an uppercase letter."]	1	0
422	cm9hz4em20200226	POC	y	The architect showed the model of the building to the architect.	the tailor made the dress for the show	0	TRUE	0	TRUE	1	["CASING"]	["This sentence does not start with an uppercase letter."]	1	0
423	cm9hz4em20200226	DOC	y	The woman gave the new neighbor the rusty bike.	the man wanted to give the present	1	TRUE	0	TRUE	1	["CASING"]	["This sentence does not start with an uppercase letter."]	1	0
424	cm9hz4em20200226	POI	n	The builder showed the blueprints to they new client.	the kids show the drawing	1	TRUE	0	TRUE	1	["CASING"]	["This sentence does not start with an uppercase letter."]	1	0
425	cm9hz4em20200226	DOC	y	The teacher handed the student the certificate.	the kid was asked to hand the guitar	1	TRUE	0	TRUE	1	["CASING"]	["This sentence does not start with an uppercase letter."]	1	0
426	cm9hz4em20200226	POI	n	The millionaire gave the valuable painting to they struggling artist.	the girl wanted to give the flowers	1	TRUE	0	TRUE	1	["CASING"]	["This sentence does not start with an uppercase letter."]	1	0
427	cm9hz4em20200226	DOI	n	The disgruntled employee gave the manager them long letter.	the cop liked to give tickets	1	TRUE	0	TRUE	1	["CASING"]	["This sentence does not start with an uppercase letter."]	1	0
428	cm9hz4em20200226	POC	y	The mean neighbor handed a nasty note to the woman next door.	lauren wanted the man to hand the menu	1	TRUE	1	TRUE	1	["CASING"]	["This sentence does not start with an uppercase letter."]	1	0
429	cm9hz4em20200226	DOI	n	The secretary handed the manager they invoice.	jillian liked to hand books to boys	1	TRUE	0	TRUE	1	["CASING"]	["This sentence does not start with an uppercase letter."]	1	0
430	cm9hz4em20200226	POC	y	The travel agent gave the last ticket to the young fan.	the man wanted to give it all	1	TRUE	0	TRUE	1	["CASING"]	["This sentence does not start with an uppercase letter."]	1	0
431	cm9hz4em20200226	DOC	y	The bartender handed the customer the cocktail.	may I take your hand in marriage? - maurice	NA	TRUE	0	TRUE	3	["CASING", "PUNCTUATION", "TYPOS"]	["This sentence does not start with an uppercase letter.", "Consider using an m-dash in dialogues and enumerations.", "Possible spelling mistake found."]	1	1
432	cm9hz4em20200226	POC	y	The good looking bartender handed free drinks to the girls at the bar.	mckinley gave andrei a hand	0	TRUE	0	TRUE	2	["CASING", "TYPOS"]	["This sentence does not start with an uppercase letter.", "Possible spelling mistake found."]	1	1
433	cm9hz4em20200226	DOC	y	The happy child showed her father the coloring book.	rylan prepared the sock for the show	NA	TRUE	0	TRUE	1	["CASING"]	["This sentence does not start with an uppercase letter."]	1	0
434	cm9hz4em20200226	POI	n	The swimmer handed the towel to they driver.	people like to hand things over	NA	TRUE	0	TRUE	1	["CASING"]	["This sentence does not start with an uppercase letter."]	1	0
435	cm9hz4em20200226	DOI	n	The photographer showed the editor them finished proofs.	the couple attended the car show	0	TRUE	0	TRUE	1	["CASING"]	["This sentence does not start with an uppercase letter."]	1	0
436	cm9hz4em20200226	POC	y	The mother gave the expensive toy to the hungry toddler.	give me my cain - said eugene	NA	TRUE	0	TRUE	4	["CASING", "TYPOS", "PUNCTUATION", "TYPOS"]	["This sentence does not start with an uppercase letter.", "Possible spelling mistake found.", "Consider using an m-dash if you do not want to join two words.", "Possible spelling mistake found."]		1
437	cm9hz4em20200226	DOC	y	The fashion designer gave the famous journalist the pink jacket.	vinny was asked to give his will	NA	TRUE	0	TRUE	1	["CASING"]	["This sentence does not start with an uppercase letter."]	1	0
438	cm9hz4em20200226	POI	n	The researcher gave the detailed results to them experienced surgeon.	the sailor wanted to give the teapot	1	TRUE	0	TRUE	1	["CASING"]	["This sentence does not start with an uppercase letter."]	1	0
439	cm9hz4em20200226	DOI	n	The captain gave the old sailor they spare life jacket.	the couple wanted to give miranda cake	1	TRUE	0	TRUE	2	["CASING", "TYPOS"]	["This sentence does not start with an uppercase letter.", "Possible spelling mistake found."]	1	1
440	cm9hz4em20200226	POI	n	The eager boyfriend handed the box of flowers to them girlfriend.	the woman wanted to hand flint the plate	0	TRUE	0	TRUE	1	["CASING"]	["This sentence does not start with an uppercase letter."]	1	0
441	d2xtpd3v20200213	DOI	n	The captain gave the old sailor they spare life jacket.	The people are giving their friend a cake.	0	TRUE	0	TRUE	0	[]	[]	1	0
442	d2xtpd3v20200213	POI	n	The eager boyfriend handed the box of flowers to them girlfriend.	The girl is handing a disc to the boy.	1	TRUE	1	TRUE	0	[]	[]	1	0
443	d2xtpd3v20200213	DOC	y	The fashion designer gave the famous journalist the pink jacket.	The nurse is giving the patient medicine.	0	TRUE	0	TRUE	0	[]	[]	1	0
444	d2xtpd3v20200213	POC	y	The travel agent gave the last ticket to the young fan.	The boy is giving the girl a Valentine's card.	0	FALSE	0	TRUE	0	[]	[]	1	0
445	d2xtpd3v20200213	DOI	n	The secretary handed the manager they invoice.	The librarian handed the boy his book.	0	TRUE	0	TRUE	0	[]	[]	1	0
446	d2xtpd3v20200213	POI	n	The swimmer handed the towel to they driver.	The girl handed the paintbrush to her father.	1	TRUE	1	TRUE	0	[]	[]	1	0
447	d2xtpd3v20200213	DOI	n	The spy handed the double agent them submarine blueprints.	The nurse handed the doctor a stethoscope.	0	TRUE	0	TRUE	0	[]	[]	1	0
448	d2xtpd3v20200213	POC	y	The good looking bartender handed free drinks to the girls at the bar.	The girl handed the boy the next letter to hang on the wall.	1	TRUE	1	TRUE	0	[]	[]	1	0
449	d2xtpd3v20200213	DOC	y	The happy child showed her father the coloring book.	The lawyer is showing the judge the gun from the case.	0	TRUE	0	TRUE	0	[]	[]	1	0
450	d2xtpd3v20200213	POC	y	The mean neighbor handed a nasty note to the woman next door.	The waitress handed a menu to a man sitting at the diner.	1	TRUE	1	TRUE	0	[]	[]	1	0
451	d2xtpd3v20200213	DOC	y	The bartender handed the customer the cocktail.	The cowboy handed the clown his hat at the circus.	0	TRUE	0	TRUE	0	[]	[]	1	0
452	d2xtpd3v20200213	POI	n	The millionaire gave the valuable painting to they struggling artist.	The girl gave her teacher flowers for valentines day.	0	TRUE	0	TRUE	1	["TYPOGRAPHY"]	["The official / recommended spelling of this holiday is: \u201cValentine\u2019s Day\u201d"]	0	0
453	d2xtpd3v20200213	DOI	n	The photographer showed the editor them finished proofs.	The salesman is showing the couple a new car.	0	TRUE	0	TRUE	0	[]	[]	1	0
454	d2xtpd3v20200213	POC	y	The mother gave the expensive toy to the hungry toddler.	The nurse gave the cane to the angry patient.	1	FALSE	1	TRUE	0	[]	[]	1	0
455	d2xtpd3v20200213	DOI	n	The disgruntled employee gave the manager them long letter.	The police man is giving the driver a ticket.	0	TRUE	0	TRUE	0	[]	[]	1	0
456	d2xtpd3v20200213	POI	n	The researcher gave the detailed results to them experienced surgeon.	The nurse gave the soldier the teapot.	0	TRUE	0	TRUE	0	[]	[]	1	0
457	d2xtpd3v20200213	DOC	y	The woman gave the new neighbor the rusty bike.	The dad gave his daughter a birthday present.	0	TRUE	0	TRUE	0	[]	[]	1	0
458	d2xtpd3v20200213	POC	y	The architect showed the model of the building to the architect.	The salesman showed the customer a dress he should buy for his wife.	0	FALSE	0	TRUE	0	[]	[]	1	0
459	d2xtpd3v20200213	DOC	y	The teacher handed the student the certificate.	The crew member handed the singer his guitar.	0	TRUE	0	TRUE	0	[]	[]	1	0
460	d2xtpd3v20200213	POI	n	The builder showed the blueprints to they new client.	The children showed their teacher the drawing.	0	TRUE	0	TRUE	0	[]	[]	1	0
461	dkhfaswf20200127	DOC	y	The teacher handed the student the certificate.	The boy hands the guitar to the man	1	TRUE	1	TRUE	0	[]	[]	1	0
462	dkhfaswf20200127	POI	n	The eager boyfriend handed the box of flowers to them girlfriend.	The lady hands the dish to the man	1	TRUE	1	TRUE	0	[]	[]	1	0
463	dkhfaswf20200127	DOC	y	The woman gave the new neighbor the rusty bike.	He is giving her a present.	0	TRUE	0	TRUE	0	[]	[]	1	0
464	dkhfaswf20200127	POI	n	The swimmer handed the towel to they driver.	She hands the brush to him.	1	TRUE	1	TRUE	0	[]	[]	1	0
465	dkhfaswf20200127	DOI	n	The spy handed the double agent them submarine blueprints.	She hands over the stethoscope.	NA	TRUE	0	TRUE	0	[]	[]	1	0
466	dkhfaswf20200127	POI	n	The builder showed the blueprints to they new client.	They show her the painting.	0	TRUE	0	TRUE	0	[]	[]	1	0
467	dkhfaswf20200127	DOI	n	The photographer showed the editor them finished proofs.	The seller shows a brand new car.	1	TRUE	0	TRUE	1	["GRAMMAR"]	["\u2018brand new\u2019 seems to be a compound adjective in front of a noun. Use a hyphen: \u201cbrand-new\u201d."]	0	0
468	dkhfaswf20200127	POC	y	The mother gave the expensive toy to the hungry toddler.	She gives the cane to him	1	TRUE	1	TRUE	0	[]	[]	1	0
469	dkhfaswf20200127	DOI	n	The secretary handed the manager they invoice.	She hands over the book	NA	TRUE	0	TRUE	0	[]	[]	1	0
470	dkhfaswf20200127	POI	n	The researcher gave the detailed results to them experienced surgeon.	The man gives the teapot to him	1	TRUE	1	TRUE	0	[]	[]	1	0
471	dkhfaswf20200127	DOC	y	The fashion designer gave the famous journalist the pink jacket.	She gives her the tray	0	TRUE	0	TRUE	0	[]	[]	1	0
472	dkhfaswf20200127	POC	y	The architect showed the model of the building to the architect.	She shows him her new dress.	0	TRUE	0	TRUE	0	[]	[]	1	0
473	dkhfaswf20200127	DOI	n	The captain gave the old sailor they spare life jacket.	She gives her a cake.	0	TRUE	0	TRUE	0	[]	[]	1	0
474	dkhfaswf20200127	POC	y	The mean neighbor handed a nasty note to the woman next door.	She hands him the menu	0	TRUE	0	TRUE	0	[]	[]	1	0
475	dkhfaswf20200127	DOC	y	The happy child showed her father the coloring book.	The man shows the new gun to his client	1	TRUE	0	TRUE	0	[]	[]	1	0
476	dkhfaswf20200127	POI	n	The millionaire gave the valuable painting to they struggling artist.	She gave flowers to her teacher	1	TRUE	0	TRUE	0	[]	[]	1	0
477	dkhfaswf20200127	DOI	n	The disgruntled employee gave the manager them long letter.	He gives him a ticket	0	TRUE	0	TRUE	0	[]	[]	1	0
478	dkhfaswf20200127	POC	y	The travel agent gave the last ticket to the young fan.	He gave her a note	0	TRUE	0	TRUE	0	[]	[]	1	0
479	dkhfaswf20200127	DOC	y	The bartender handed the customer the cocktail.	The man hands the clown a hat	0	TRUE	0	TRUE	0	[]	[]	1	0
480	dkhfaswf20200127	POC	y	The good looking bartender handed free drinks to the girls at the bar.	The good looking bartender handed free drinks to the girls at the bar.	1	TRUE	0	TRUE	1	["MISC"]	["This word is normally spelled with a hyphen."]	0	0
481	f10pqxun20200128	DOI	n	The captain gave the old sailor they spare life jacket.	The parents give a boy a cake.	0	TRUE	0	TRUE	0	[]	[]	1	0
482	f10pqxun20200128	POC	y	The travel agent gave the last ticket to the young fan.	The boy gives the girl a Valentine.	0	TRUE	0	TRUE	0	[]	[]	1	0
483	f10pqxun20200128	DOI	n	The photographer showed the editor them finished proofs.	The man shows the couple a car.	0	TRUE	0	TRUE	0	[]	[]	1	0
484	f10pqxun20200128	POC	y	The good looking bartender handed free drinks to the girls at the bar.	The girl gives the boy a hand.	0	TRUE	0	TRUE	0	[]	[]	1	0
485	f10pqxun20200128	DOC	y	The fashion designer gave the famous journalist the pink jacket.	The nurse gives the patient medicine.	0	TRUE	0	TRUE	0	[]	[]	1	0
486	f10pqxun20200128	POI	n	The researcher gave the detailed results to them experienced surgeon.	The sailor gives tea to the soldier.	1	TRUE	0	TRUE	0	[]	[]	1	0
487	f10pqxun20200128	DOC	y	The bartender handed the customer the cocktail.	The cowboys hands the clown a hat.	0	TRUE	0	TRUE	1	["GRAMMAR"]	["You should probably use \u201chand\u201d."]	0	0
488	f10pqxun20200128	POC	y	The architect showed the model of the building to the architect.	The woman shows the dress to the man.	1	TRUE	1	TRUE	0	[]	[]	1	0
489	f10pqxun20200128	DOI	n	The disgruntled employee gave the manager them long letter.	The policeman gives a ticket to the man.	1	TRUE	1	TRUE	0	[]	[]	1	0
490	f10pqxun20200128	POI	n	The swimmer handed the towel to they driver.	The girl hands a paintbrush to the boy.	1	TRUE	1	TRUE	0	[]	[]	1	0
491	f10pqxun20200128	DOI	n	The spy handed the double agent them submarine blueprints.	The nurse hands the doctor a stethoscope.	0	TRUE	0	TRUE	0	[]	[]	1	0
492	f10pqxun20200128	POI	n	The millionaire gave the valuable painting to they struggling artist.	The girl gives a teacher flowers.	0	TRUE	0	TRUE	0	[]	[]	1	0
493	f10pqxun20200128	DOI	n	The secretary handed the manager they invoice.	The librarian hands the child a book.	0	TRUE	0	TRUE	0	[]	[]	1	0
494	f10pqxun20200128	POI	n	The eager boyfriend handed the box of flowers to them girlfriend.	The girl hands a hat to the boy.	1	TRUE	1	TRUE	0	[]	[]	1	0
495	f10pqxun20200128	DOC	y	The teacher handed the student the certificate.	The boy hands the musician a guitar.	0	TRUE	0	TRUE	0	[]	[]	1	0
496	f10pqxun20200128	POC	y	The mean neighbor handed a nasty note to the woman next door.	The waitress hands a menu to the customer.	1	TRUE	1	TRUE	0	[]	[]	1	0
497	f10pqxun20200128	DOC	y	The woman gave the new neighbor the rusty bike.	The man gives a present to the girl.	1	TRUE	0	TRUE	0	[]	[]	1	0
498	f10pqxun20200128	POI	n	The builder showed the blueprints to they new client.	The students show the art to the teacher.	1	TRUE	1	TRUE	0	[]	[]	1	0
499	f10pqxun20200128	DOC	y	The happy child showed her father the coloring book.	The man showed the judge the gun.	0	TRUE	0	TRUE	0	[]	[]	1	0
500	f10pqxun20200128	POC	y	The mother gave the expensive toy to the hungry toddler.	The maid gives a cane to the chef.	1	TRUE	1	TRUE	0	[]	[]	1	0
501	fhtjasuy20200309	DOC	y	The bartender handed the customer the cocktail.	The man is handing the clown a hat.	0	TRUE	0	TRUE	0	[]	[]	1	0
502	fhtjasuy20200309	POI	n	The swimmer handed the towel to they driver.	The girl is handing the boy on the ladder a paint brush.	0	TRUE	0	TRUE	0	[]	[]	1	0
503	fhtjasuy20200309	DOC	y	The happy child showed her father the coloring book.	The seller is showing the buyer the gun.	0	TRUE	0	TRUE	0	[]	[]	1	0
504	fhtjasuy20200309	POI	n	The builder showed the blueprints to they new client.	They are showing their teacher their drawing.	0	TRUE	0	TRUE	0	[]	[]	1	0
505	fhtjasuy20200309	DOC	y	The teacher handed the student the certificate.	The boy is handing the singer a guitar.	0	TRUE	0	TRUE	0	[]	[]	1	0
506	fhtjasuy20200309	POC	y	The mother gave the expensive toy to the hungry toddler.	The lunch lady is giving the chef a cane.	0	TRUE	0	TRUE	0	[]	[]	1	0
507	fhtjasuy20200309	DOC	y	The woman gave the new neighbor the rusty bike.	The man is giving the girl a present.	0	TRUE	0	TRUE	0	[]	[]	1	0
508	fhtjasuy20200309	POC	y	The good looking bartender handed free drinks to the girls at the bar.	The person on the left is handing something to the person on the ladder.	1	TRUE	0	TRUE	0	[]	[]	1	0
509	fhtjasuy20200309	DOI	n	The disgruntled employee gave the manager them long letter.	The police man is giving the driver a ticket.	0	TRUE	0	TRUE	0	[]	[]	1	0
510	fhtjasuy20200309	POI	n	The eager boyfriend handed the box of flowers to them girlfriend.	The girl is giving the guy a plate.	0	TRUE	0	TRUE	0	[]	[]	1	0
511	fhtjasuy20200309	DOI	n	The secretary handed the manager they invoice.	The librarian is handing the kid a book.	0	TRUE	0	TRUE	0	[]	[]	1	0
512	fhtjasuy20200309	POI	n	The researcher gave the detailed results to them experienced surgeon.	The sailor gave the soldier a tea pot.	0	TRUE	0	TRUE	0	[]	[]	1	0
513	fhtjasuy20200309	DOI	n	The spy handed the double agent them submarine blueprints.	The nurse is handing the doctor the hearing instrument.	0	TRUE	0	TRUE	0	[]	[]	1	0
514	fhtjasuy20200309	POI	n	The millionaire gave the valuable painting to they struggling artist.	Jenny gave her teacher flowers.	0	TRUE	0	TRUE	0	[]	[]	1	0
515	fhtjasuy20200309	DOI	n	The captain gave the old sailor they spare life jacket.	The lady is giving the old woman a birthday cake.	0	TRUE	0	TRUE	0	[]	[]	1	0
516	fhtjasuy20200309	POC	y	The mean neighbor handed a nasty note to the woman next door.	The waitress hands the customer a menu.	0	TRUE	0	TRUE	0	[]	[]	1	0
517	fhtjasuy20200309	DOC	y	The fashion designer gave the famous journalist the pink jacket.	The nurse is giving the patient food and medicine.	0	TRUE	0	TRUE	0	[]	[]	1	0
518	fhtjasuy20200309	POC	y	The travel agent gave the last ticket to the young fan.	The boy is giving a valentines letter to the girl.	1	FALSE	1	TRUE	0	[]	[]	1	0
519	fhtjasuy20200309	DOI	n	The photographer showed the editor them finished proofs.	The sales man showed the couple the car.	0	TRUE	0	TRUE	1	["GRAMMAR"]	["The noun \u201csalesman\u201d is spelled as one word."]	0	1
520	fhtjasuy20200309	POC	y	The architect showed the model of the building to the architect.	The person on the left is showing a dress to the person of the right.	1	FALSE	1	TRUE	0	[]	[]	1	0
521	fngtfgsg20200131	DOI	n	The spy handed the double agent them submarine blueprints.	The nurse handed the doctor the equipment.	0	TRUE	0	TRUE	0	[]	[]	1	0
522	fngtfgsg20200131	POC	y	The architect showed the model of the building to the architect.	He showed him the clothing.	0	TRUE	0	TRUE	0	[]	[]	1	0
523	fngtfgsg20200131	DOI	n	The photographer showed the editor them finished proofs.	The care salesman shows the couple the new vehicle.	0	TRUE	0	TRUE	0	[]	[]	1	0
524	fngtfgsg20200131	POC	y	The mean neighbor handed a nasty note to the woman next door.	The waitress handed the man the menu.	0	TRUE	0	TRUE	0	[]	[]	1	0
525	fngtfgsg20200131	DOI	n	The disgruntled employee gave the manager them long letter.	The police officer gives the man a ticket.	0	TRUE	0	TRUE	0	[]	[]	1	0
526	fngtfgsg20200131	POI	n	The millionaire gave the valuable painting to they struggling artist.	The girl gave her grandma a bouquet of flowers.	0	TRUE	0	TRUE	0	[]	[]	1	0
527	fngtfgsg20200131	DOI	n	The captain gave the old sailor they spare life jacket.	The couple gave the lady a cake.	0	TRUE	0	TRUE	0	[]	[]	1	0
528	fngtfgsg20200131	POI	n	The swimmer handed the towel to they driver.	The girl handed the brush to the boy on the ladder.	1	TRUE	1	TRUE	0	[]	[]	1	0
529	fngtfgsg20200131	DOC	y	The bartender handed the customer the cocktail.	The cowboy handed the clown his hat.	0	TRUE	0	TRUE	0	[]	[]	1	0
530	fngtfgsg20200131	POI	n	The researcher gave the detailed results to them experienced surgeon.	The sailor gave the teapot to the soldier.	1	TRUE	1	TRUE	0	[]	[]	1	0
531	fngtfgsg20200131	DOC	y	The teacher handed the student the certificate.	The man handed the singer his guitar.	0	TRUE	0	TRUE	0	[]	[]	1	0
532	fngtfgsg20200131	POC	y	The good looking bartender handed free drinks to the girls at the bar.	The girl handed the boy chalk.	0	TRUE	0	TRUE	0	[]	[]	1	0
533	fngtfgsg20200131	DOI	n	The secretary handed the manager they invoice.	The librarian handed the boy the book.	0	TRUE	0	TRUE	0	[]	[]	1	0
534	fngtfgsg20200131	POI	n	The builder showed the blueprints to they new client.	The children showed their drawing to the teacher.	1	TRUE	0	TRUE	0	[]	[]	1	0
535	fngtfgsg20200131	DOC	y	The happy child showed her father the coloring book.	The lawyer showed the judged the gun.	0	TRUE	0	TRUE	0	[]	[]	1	0
536	fngtfgsg20200131	POC	y	The travel agent gave the last ticket to the young fan.	The boy gives the girl a valentine.	0	TRUE	0	TRUE	0	[]	[]	1	0
537	fngtfgsg20200131	DOC	y	The fashion designer gave the famous journalist the pink jacket.	The nurse gave the patient food.	0	TRUE	0	TRUE	0	[]	[]	1	0
538	fngtfgsg20200131	POI	n	The eager boyfriend handed the box of flowers to them girlfriend.	The girl hands the man a plate.	0	TRUE	0	TRUE	0	[]	[]	1	0
539	fngtfgsg20200131	DOC	y	The woman gave the new neighbor the rusty bike.	The child's dad gave her a present.	0	TRUE	0	TRUE	0	[]	[]	1	1
540	fngtfgsg20200131	POC	y	The mother gave the expensive toy to the hungry toddler.	The maid gives the chef his cane.	0	TRUE	0	TRUE	0	[]	[]	1	0
541	fyfm98tb20200210	DOC	y	The bartender handed the customer the cocktail.	the man handed the hat to another individual.	1	TRUE	1	TRUE	1	["CASING"]	["This sentence does not start with an uppercase letter."]	1	0
542	fyfm98tb20200210	POC	y	The mean neighbor handed a nasty note to the woman next door.	the waiter handed the lady the menu	0	TRUE	0	TRUE	1	["CASING"]	["This sentence does not start with an uppercase letter."]	1	0
543	fyfm98tb20200210	DOI	n	The captain gave the old sailor they spare life jacket.	The family is giving the lady a cake.	0	TRUE	0	TRUE	0	[]	[]	1	0
544	fyfm98tb20200210	POI	n	The researcher gave the detailed results to them experienced surgeon.	The sailor is giving the teapot to another.	1	TRUE	1	TRUE	0	[]	[]	1	0
545	fyfm98tb20200210	DOI	n	The spy handed the double agent them submarine blueprints.	The nurse is handing the doctor his stethoscope.	0	TRUE	0	TRUE	0	[]	[]	1	0
546	fyfm98tb20200210	POI	n	The builder showed the blueprints to they new client.	The children are showing the teacher a drawing.	0	TRUE	0	TRUE	0	[]	[]	1	0
547	fyfm98tb20200210	DOC	y	The woman gave the new neighbor the rusty bike.	The man is giving a gift to another.	1	TRUE	1	TRUE	0	[]	[]	1	0
548	fyfm98tb20200210	POI	n	The eager boyfriend handed the box of flowers to them girlfriend.	A woman is handing an object to another.	1	TRUE	1	TRUE	0	[]	[]	1	0
549	fyfm98tb20200210	DOC	y	The fashion designer gave the famous journalist the pink jacket.	The doctor is giving care to the patient.	1	TRUE	0	TRUE	0	[]	[]	1	0
550	fyfm98tb20200210	POC	y	The mother gave the expensive toy to the hungry toddler.	The waitress is giving the cane to another.	1	FALSE	1	TRUE	0	[]	[]	1	0
551	fyfm98tb20200210	DOI	n	The secretary handed the manager they invoice.	The librarian is handing the book to another.	1	TRUE	1	TRUE	0	[]	[]	1	0
552	fyfm98tb20200210	POI	n	The millionaire gave the valuable painting to they struggling artist.	The student is giving the teacher flowers.	0	TRUE	0	TRUE	0	[]	[]	1	0
553	fyfm98tb20200210	DOC	y	The happy child showed her father the coloring book.	One individual is showing an object to another.	1	TRUE	1	TRUE	0	[]	[]	1	0
554	fyfm98tb20200210	POC	y	The travel agent gave the last ticket to the young fan.	The boy is giving a valentines to another.	0	TRUE	0	TRUE	1	["GRAMMAR"]	["The plural noun \u201cvalentines\u201d cannot be used with the article \u201ca\u201d. Did you mean \u201ca valentine\u201d or \u201cvalentines\u201d?"]	0	1
555	fyfm98tb20200210	DOI	n	The disgruntled employee gave the manager them long letter.	The police is giving the man a ticket	0	TRUE	0	TRUE	0	[]	[]	1	0
556	fyfm98tb20200210	POC	y	The architect showed the model of the building to the architect.	The woman is showing the man a dress.	0	TRUE	0	TRUE	0	[]	[]	1	0
557	fyfm98tb20200210	DOI	n	The photographer showed the editor them finished proofs.	The salesman is showing the customers a car.	0	TRUE	0	TRUE	0	[]	[]	1	0
558	fyfm98tb20200210	POI	n	The swimmer handed the towel to they driver.	The girl is handing the man a paintbrush.	0	TRUE	0	TRUE	0	[]	[]	1	0
559	fyfm98tb20200210	DOC	y	The teacher handed the student the certificate.	The boy handed the musician a guitar.	0	TRUE	0	TRUE	0	[]	[]	1	0
560	fyfm98tb20200210	POC	y	The good looking bartender handed free drinks to the girls at the bar.	The girl handed a letter to the boy.	1	TRUE	1	TRUE	0	[]	[]	1	0
561	hgg52m4220200227	DOI	n	The captain gave the old sailor they spare life jacket.	the mom gave her son a cake	0	TRUE	0	TRUE	1	["CASING"]	["This sentence does not start with an uppercase letter."]	1	0
562	hgg52m4220200227	POC	y	The travel agent gave the last ticket to the young fan.	the man gave his love to his girlfriend	1	TRUE	0	TRUE	1	["CASING"]	["This sentence does not start with an uppercase letter."]	1	0
563	hgg52m4220200227	DOC	y	The fashion designer gave the famous journalist the pink jacket.	the nurse gives the patient his food	0	TRUE	0	TRUE	1	["CASING"]	["This sentence does not start with an uppercase letter."]	1	0
564	hgg52m4220200227	POC	y	The architect showed the model of the building to the architect.	the woman shows the clothes to the man	1	TRUE	0	TRUE	1	["CASING"]	["This sentence does not start with an uppercase letter."]	1	0
565	hgg52m4220200227	DOI	n	The disgruntled employee gave the manager them long letter.	the police officer gave the man a ticket	0	TRUE	0	TRUE	1	["CASING"]	["This sentence does not start with an uppercase letter."]	1	0
566	hgg52m4220200227	POI	n	The builder showed the blueprints to they new client.	children show a picture to their mom	1	TRUE	1	TRUE	1	["CASING"]	["This sentence does not start with an uppercase letter."]	1	0
567	hgg52m4220200227	DOI	n	The secretary handed the manager they invoice.	the librarian hands a book to the kid	1	TRUE	1	TRUE	1	["CASING"]	["This sentence does not start with an uppercase letter."]	1	0
568	hgg52m4220200227	POI	n	The millionaire gave the valuable painting to they struggling artist.	the little girl gave a flower to the old woman	1	TRUE	1	TRUE	1	["CASING"]	["This sentence does not start with an uppercase letter."]	1	0
569	hgg52m4220200227	DOC	y	The woman gave the new neighbor the rusty bike.	the dad gives his daughter a present	0	TRUE	0	TRUE	1	["CASING"]	["This sentence does not start with an uppercase letter."]	1	0
570	hgg52m4220200227	POC	y	The mother gave the expensive toy to the hungry toddler.	the maid is giving the cane to the chef	1	TRUE	1	TRUE	1	["CASING"]	["This sentence does not start with an uppercase letter."]	1	0
571	hgg52m4220200227	DOC	y	The teacher handed the student the certificate.	the boy hands the guitar to the singer	1	TRUE	1	TRUE	1	["CASING"]	["This sentence does not start with an uppercase letter."]	1	0
572	hgg52m4220200227	POC	y	The mean neighbor handed a nasty note to the woman next door.	the waiter is handing the menu to the man	1	TRUE	1	TRUE	1	["CASING"]	["This sentence does not start with an uppercase letter."]	1	0
573	hgg52m4220200227	DOI	n	The photographer showed the editor them finished proofs.	the salesman is showing the couple the car for sale	0	TRUE	0	TRUE	1	["CASING"]	["This sentence does not start with an uppercase letter."]	1	0
574	hgg52m4220200227	POI	n	The researcher gave the detailed results to them experienced surgeon.	the sailor is giving tea to the soldier	1	TRUE	0	TRUE	1	["CASING"]	["This sentence does not start with an uppercase letter."]	1	0
575	hgg52m4220200227	DOC	y	The happy child showed her father the coloring book.	the lawyer shows the judge the gun	0	TRUE	0	TRUE	1	["CASING"]	["This sentence does not start with an uppercase letter."]	1	0
576	hgg52m4220200227	POI	n	The swimmer handed the towel to they driver.	the girl hands a paintbrush to the painter	1	TRUE	1	TRUE	1	["CASING"]	["This sentence does not start with an uppercase letter."]	1	0
577	hgg52m4220200227	DOI	n	The spy handed the double agent them submarine blueprints.	the nurse hands it to the doctor	1	TRUE	0	TRUE	1	["CASING"]	["This sentence does not start with an uppercase letter."]	1	0
578	hgg52m4220200227	POI	n	The eager boyfriend handed the box of flowers to them girlfriend.	the girl hands the ring to the boy	1	TRUE	1	TRUE	1	["CASING"]	["This sentence does not start with an uppercase letter."]	1	0
579	hgg52m4220200227	DOC	y	The bartender handed the customer the cocktail.	the man hands his hat to the clown	0	TRUE	0	TRUE	1	["CASING"]	["This sentence does not start with an uppercase letter."]	1	0
580	hgg52m4220200227	POC	y	The good looking bartender handed free drinks to the girls at the bar.	the girls is handing the chalk to the boy	1	TRUE	1	TRUE	2	["CASING", "GRAMMAR"]	["This sentence does not start with an uppercase letter.", "You should probably use: \u201care\u201d."]	1	1
581	jhs83ny320200302	DOC	y	The woman gave the new neighbor the rusty bike.	The man gave the girl a gift	0	TRUE	0	TRUE	0	[]	[]	1	0
582	jhs83ny320200302	POI	n	The researcher gave the detailed results to them experienced surgeon.	The sailor gives the soldier a tea pot	0	TRUE	0	TRUE	0	[]	[]	1	0
583	jhs83ny320200302	DOC	y	The bartender handed the customer the cocktail.	The man hands the hat to a clown	1	TRUE	1	TRUE	0	[]	[]	1	0
584	jhs83ny320200302	POC	y	The good looking bartender handed free drinks to the girls at the bar.	The girl hands the boy a letter	0	TRUE	0	TRUE	0	[]	[]	1	0
585	jhs83ny320200302	DOI	n	The disgruntled employee gave the manager them long letter.	The police officer gave the driver a ticket	0	TRUE	0	TRUE	0	[]	[]	1	0
586	jhs83ny320200302	POI	n	The builder showed the blueprints to they new client.	The kids show their project the teacher	0	TRUE	0	TRUE	0	[]	[]	1	0
587	jhs83ny320200302	DOI	n	The captain gave the old sailor they spare life jacket.	They gave presents to their grandma	1	TRUE	0	TRUE	0	[]	[]	1	0
588	jhs83ny320200302	POI	n	The eager boyfriend handed the box of flowers to them girlfriend.	The girl hands the ring to the boy	1	TRUE	1	TRUE	0	[]	[]	1	0
589	jhs83ny320200302	DOC	y	The fashion designer gave the famous journalist the pink jacket.	the nurse gives the patient food	0	TRUE	0	TRUE	1	["CASING"]	["This sentence does not start with an uppercase letter."]	1	0
590	jhs83ny320200302	POC	y	The architect showed the model of the building to the architect.	The man shows the dress to the other man	1	TRUE	1	TRUE	0	[]	[]	1	0
591	jhs83ny320200302	DOI	n	The photographer showed the editor them finished proofs.	The car dealer man showed the car to the couple	1	TRUE	1	TRUE	0	[]	[]	1	0
592	jhs83ny320200302	POI	n	The millionaire gave the valuable painting to they struggling artist.	The student gives the teacher flowers	0	TRUE	0	TRUE	0	[]	[]	1	0
593	jhs83ny320200302	DOC	y	The teacher handed the student the certificate.	The boy hands the man a guitar	0	TRUE	0	TRUE	0	[]	[]	1	0
594	jhs83ny320200302	POC	y	The travel agent gave the last ticket to the young fan.	The person gives the girl a paper heart	0	TRUE	0	TRUE	0	[]	[]	1	0
595	jhs83ny320200302	DOI	n	The secretary handed the manager they invoice.	the librarian hands the boy a book	0	TRUE	0	TRUE	1	["CASING"]	["This sentence does not start with an uppercase letter."]	1	0
596	jhs83ny320200302	POC	y	The mother gave the expensive toy to the hungry toddler.	the maid gives the chef a cane	0	TRUE	0	TRUE	1	["CASING"]	["This sentence does not start with an uppercase letter."]	1	0
597	jhs83ny320200302	DOC	y	The happy child showed her father the coloring book.	the man shows the judge evidence	0	TRUE	0	TRUE	1	["CASING"]	["This sentence does not start with an uppercase letter."]	1	0
598	jhs83ny320200302	POC	y	The mean neighbor handed a nasty note to the woman next door.	The waitress hands the man a menu	0	TRUE	0	TRUE	0	[]	[]	1	0
599	jhs83ny320200302	DOI	n	The spy handed the double agent them submarine blueprints.	the nurse hands the doctor a stethescope	0	TRUE	0	TRUE	2	["CASING", "TYPOS"]	["This sentence does not start with an uppercase letter.", "Possible spelling mistake found."]	1	1
600	jhs83ny320200302	POI	n	The swimmer handed the towel to they driver.	The girl hands the boy on the ladder a paint brush	0	TRUE	0	TRUE	0	[]	[]	1	0
601	jszq12ry20200302	DOC	y	The fashion designer gave the famous journalist the pink jacket.	The nurse gives the patient medicine	0	TRUE	0	TRUE	0	[]	[]	1	0
602	jszq12ry20200302	POI	n	The swimmer handed the towel to they driver.	The girl hands the boy the paintbrush	0	TRUE	0	TRUE	0	[]	[]	1	0
603	jszq12ry20200302	DOI	n	The secretary handed the manager they invoice.	The librarian hands a boy a book	0	TRUE	0	TRUE	0	[]	[]	1	0
604	jszq12ry20200302	POI	n	The researcher gave the detailed results to them experienced surgeon.	The sailor gave the teapot to the solider	1	TRUE	1	TRUE	0	[]	[]	1	0
605	jszq12ry20200302	DOI	n	The disgruntled employee gave the manager them long letter.	The police man gave the driver a ticket	0	TRUE	0	TRUE	0	[]	[]	1	0
606	jszq12ry20200302	POC	y	The architect showed the model of the building to the architect.	The salesperson showed a dress to the customer.	1	FALSE	1	TRUE	0	[]	[]	1	0
607	jszq12ry20200302	DOC	y	The bartender handed the customer the cocktail.	The man handed the clown the hat.	0	TRUE	0	TRUE	0	[]	[]	1	0
608	jszq12ry20200302	POC	y	The mean neighbor handed a nasty note to the woman next door.	The waitress handed the man a menu.	0	TRUE	0	TRUE	0	[]	[]	1	0
609	jszq12ry20200302	DOI	n	The photographer showed the editor them finished proofs.	The salesperson showed off the new car.	NA	TRUE	0	TRUE	0	[]	[]	1	0
610	jszq12ry20200302	POC	y	The good looking bartender handed free drinks to the girls at the bar.	The girl handed the marker to the boy.	1	TRUE	1	TRUE	0	[]	[]	1	0
611	jszq12ry20200302	DOI	n	The captain gave the old sailor they spare life jacket.	The woman gave the older woman a cake.	0	TRUE	0	TRUE	0	[]	[]	1	0
612	jszq12ry20200302	POI	n	The millionaire gave the valuable painting to they struggling artist.	The girl gave her teacher flowers.	0	TRUE	0	TRUE	0	[]	[]	1	0
613	jszq12ry20200302	DOC	y	The happy child showed her father the coloring book.	The attorney showed the judge evidence.	0	TRUE	0	TRUE	0	[]	[]	1	0
614	jszq12ry20200302	POC	y	The travel agent gave the last ticket to the young fan.	The boy gave the girl a valentine	0	TRUE	0	TRUE	0	[]	[]	1	0
615	jszq12ry20200302	DOC	y	The teacher handed the student the certificate.	The boy is handing the man the guitar	0	TRUE	0	TRUE	0	[]	[]	1	0
616	jszq12ry20200302	POC	y	The mother gave the expensive toy to the hungry toddler.	The cleaner gave the cane to the chef.	1	TRUE	1	TRUE	0	[]	[]	1	0
617	jszq12ry20200302	DOC	y	The woman gave the new neighbor the rusty bike.	The man gave the girl a present.	0	TRUE	0	TRUE	0	[]	[]	1	0
618	jszq12ry20200302	POI	n	The builder showed the blueprints to they new client.	The kids showed their teacher their drawing.	0	TRUE	0	TRUE	0	[]	[]	1	0
619	jszq12ry20200302	DOI	n	The spy handed the double agent them submarine blueprints.	The nurse handed it to the doctor	1	TRUE	0	TRUE	0	[]	[]	1	0
620	jszq12ry20200302	POI	n	The eager boyfriend handed the box of flowers to them girlfriend.	The girl handed the frisbee to the boy.	1	TRUE	1	TRUE	1	["CASING"]	["The word for this plastic disk used to make sport is normally capitalized because it\u2019s a trademark."]	0	0
621	m5upgrz820200113	DOC	y	The happy child showed her father the coloring book.	The attorney showed the gun as evidence.	0	TRUE	0	TRUE	0	[]	[]	1	0
622	m5upgrz820200113	POI	n	The millionaire gave the valuable painting to they struggling artist.	The girl gave her teacher flowers.	0	TRUE	0	TRUE	0	[]	[]	1	0
623	m5upgrz820200113	DOC	y	The fashion designer gave the famous journalist the pink jacket.	The nurse gave her patient some water.	0	TRUE	0	TRUE	0	[]	[]	1	0
624	m5upgrz820200113	POC	y	The architect showed the model of the building to the architect.	The vendor showed the tourist a dress.	0	TRUE	0	TRUE	0	[]	[]	1	0
625	m5upgrz820200113	DOI	n	The photographer showed the editor them finished proofs.	The salesman showed the car to the couple.	1	TRUE	1	TRUE	0	[]	[]	1	0
626	m5upgrz820200113	POC	y	The mean neighbor handed a nasty note to the woman next door.	The waitress handed the man a menu.	0	TRUE	0	TRUE	0	[]	[]	1	0
627	m5upgrz820200113	DOI	n	The captain gave the old sailor they spare life jacket.	The woman gave her mother a birthday cake.	0	TRUE	0	TRUE	0	[]	[]	1	0
628	m5upgrz820200113	POC	y	The good looking bartender handed free drinks to the girls at the bar.	The girl handed the letter to her peer.	1	TRUE	1	TRUE	0	[]	[]	1	0
629	m5upgrz820200113	DOI	n	The secretary handed the manager they invoice.	The librarian is handing a book to her student.	1	TRUE	1	TRUE	0	[]	[]	1	0
630	m5upgrz820200113	POC	y	The mother gave the expensive toy to the hungry toddler.	The lady gave her cane to the chef.	1	TRUE	1	TRUE	0	[]	[]	1	0
631	m5upgrz820200113	DOI	n	The disgruntled employee gave the manager them long letter.	The officer gave the man a ticket.	0	TRUE	0	TRUE	0	[]	[]	1	0
632	m5upgrz820200113	POI	n	The eager boyfriend handed the box of flowers to them girlfriend.	The girl handed the toy to her playmate	1	TRUE	1	TRUE	0	[]	[]	1	0
633	m5upgrz820200113	DOC	y	The woman gave the new neighbor the rusty bike.	The man gave the little girl a present.	0	TRUE	0	TRUE	0	[]	[]	1	0
634	m5upgrz820200113	POI	n	The swimmer handed the towel to they driver.	The girl handed the paintbrush to the lad.	1	TRUE	1	TRUE	0	[]	[]	1	0
635	m5upgrz820200113	DOI	n	The spy handed the double agent them submarine blueprints.	The nurse handed the stethoscope to the doctor.	1	TRUE	1	TRUE	0	[]	[]	1	0
636	m5upgrz820200113	POI	n	The builder showed the blueprints to they new client.	The students showed their artwork to the teacher.	0	TRUE	0	TRUE	0	[]	[]	1	0
637	m5upgrz820200113	DOC	y	The bartender handed the customer the cocktail.	The man handed his hat to the clown.	0	TRUE	0	TRUE	0	[]	[]	1	0
638	m5upgrz820200113	POI	n	The researcher gave the detailed results to them experienced surgeon.	The sailor gave his teapot to the soldier.	1	TRUE	0	TRUE	0	[]	[]	1	0
639	m5upgrz820200113	DOC	y	The teacher handed the student the certificate.	The boy's handing a guitar to the musician.	1	TRUE	1	TRUE	0	[]	[]	1	0
640	m5upgrz820200113	POC	y	The travel agent gave the last ticket to the young fan.	The boy's giving the valentine to the girl.	1	TRUE	1	TRUE	0	[]	[]	1	0
641	m77dce3920200208	DOC	y	The teacher handed the student the certificate.	He hands the guitar to the singer.	1	TRUE	1	TRUE	0	[]	[]	1	0
642	m77dce3920200208	POC	y	The travel agent gave the last ticket to the young fan.	He gives her the card.	0	TRUE	0	TRUE	0	[]	[]	1	0
643	m77dce3920200208	DOI	n	The disgruntled employee gave the manager them long letter.	The officer is giving a ticket.	1	TRUE	0	TRUE	0	[]	[]	1	0
644	m77dce3920200208	POC	y	The mother gave the expensive toy to the hungry toddler.	She gives the cane to the chef.	1	TRUE	1	TRUE	0	[]	[]	1	0
645	m77dce3920200208	DOI	n	The captain gave the old sailor they spare life jacket.	They gave him a cake.	0	TRUE	0	TRUE	0	[]	[]	1	0
646	m77dce3920200208	POI	n	The eager boyfriend handed the box of flowers to them girlfriend.	She is handing him the plate.	0	TRUE	0	TRUE	0	[]	[]	1	0
647	m77dce3920200208	DOC	y	The happy child showed her father the coloring book.	He is showing the gun.	0	TRUE	0	TRUE	0	[]	[]	1	0
648	m77dce3920200208	POC	y	The architect showed the model of the building to the architect.	She is showing him the dress.	0	TRUE	0	TRUE	0	[]	[]	1	0
649	m77dce3920200208	DOI	n	The photographer showed the editor them finished proofs.	He is showing them the car.	0	TRUE	0	TRUE	0	[]	[]	1	0
650	m77dce3920200208	POC	y	The mean neighbor handed a nasty note to the woman next door.	She handed him a menu.	0	TRUE	0	TRUE	0	[]	[]	1	0
651	m77dce3920200208	DOC	y	The fashion designer gave the famous journalist the pink jacket.	The nurse is giving him medicine.	0	TRUE	0	TRUE	0	[]	[]	1	0
652	m77dce3920200208	POC	y	The good looking bartender handed free drinks to the girls at the bar.	She is handing him the letter.	0	TRUE	0	TRUE	0	[]	[]	1	0
653	m77dce3920200208	DOC	y	The woman gave the new neighbor the rusty bike.	He is giving her a gift.	0	TRUE	0	TRUE	0	[]	[]	1	0
654	m77dce3920200208	POI	n	The swimmer handed the towel to they driver.	She is handing him the brush.	0	TRUE	0	TRUE	0	[]	[]	1	0
655	m77dce3920200208	DOI	n	The secretary handed the manager they invoice.	The librarian handed him the book.	0	TRUE	0	TRUE	0	[]	[]	1	0
656	m77dce3920200208	POI	n	The builder showed the blueprints to they new client.	They are showing her the drawing.	0	TRUE	0	TRUE	0	[]	[]	1	0
657	m77dce3920200208	DOC	y	The bartender handed the customer the cocktail.	He handed his hat to the clown.	1	TRUE	0	TRUE	0	[]	[]	1	0
658	m77dce3920200208	POI	n	The researcher gave the detailed results to them experienced surgeon.	The sailor gave the teapot.	1	TRUE	0	TRUE	0	[]	[]	1	0
659	m77dce3920200208	DOI	n	The spy handed the double agent them submarine blueprints.	She hands the tool to the doctor.	1	TRUE	1	TRUE	0	[]	[]	1	0
660	m77dce3920200208	POI	n	The millionaire gave the valuable painting to they struggling artist.	She gave the teacher flowers.	0	TRUE	0	TRUE	0	[]	[]	1	0
661	mlw4ef5020200128	DOI	n	The spy handed the double agent them submarine blueprints.	the nurse hands the doctor something	0	TRUE	0	TRUE	1	["CASING"]	["This sentence does not start with an uppercase letter."]	1	0
662	mlw4ef5020200128	POI	n	The researcher gave the detailed results to them experienced surgeon.	the sailors gives the soldier a teapot	0	TRUE	0	TRUE	2	["CASING", "GRAMMAR"]	["This sentence does not start with an uppercase letter.", "You should probably use \u201cgive\u201d."]	1	1
663	mlw4ef5020200128	DOC	y	The happy child showed her father the coloring book.	the attorney shows the judge some evidence	0	FALSE	0	TRUE	1	["CASING"]	["This sentence does not start with an uppercase letter."]	1	0
664	mlw4ef5020200128	POI	n	The builder showed the blueprints to they new client.	the students show their teacher a picture	0	FALSE	0	TRUE	1	["CASING"]	["This sentence does not start with an uppercase letter."]	1	0
665	mlw4ef5020200128	DOC	y	The fashion designer gave the famous journalist the pink jacket.	the nurse gives medicine to the patient	0	TRUE	0	TRUE	1	["CASING"]	["This sentence does not start with an uppercase letter."]	1	0
666	mlw4ef5020200128	POC	y	The mother gave the expensive toy to the hungry toddler.	the waitress gives the chef a cane	0	FALSE	0	TRUE	1	["CASING"]	["This sentence does not start with an uppercase letter."]	1	0
667	mlw4ef5020200128	DOC	y	The woman gave the new neighbor the rusty bike.	the father gives his daughter a gift	0	TRUE	0	TRUE	1	["CASING"]	["This sentence does not start with an uppercase letter."]	1	0
668	mlw4ef5020200128	POC	y	The travel agent gave the last ticket to the young fan.	the boy gives a girl a valentines gift	0	FALSE	0	TRUE	1	["CASING"]	["This sentence does not start with an uppercase letter."]	1	0
669	mlw4ef5020200128	DOI	n	The disgruntled employee gave the manager them long letter.	the officer gives the man a ticket	0	TRUE	0	TRUE	1	["CASING"]	["This sentence does not start with an uppercase letter."]	1	0
670	mlw4ef5020200128	POI	n	The millionaire gave the valuable painting to they struggling artist.	the little girl gives flowers to her mother	1	TRUE	0	TRUE	1	["CASING"]	["This sentence does not start with an uppercase letter."]	1	0
671	mlw4ef5020200128	DOC	y	The teacher handed the student the certificate.	the musician is handed his guitar	NA	TRUE	0	TRUE	1	["CASING"]	["This sentence does not start with an uppercase letter."]	1	0
672	mlw4ef5020200128	POI	n	The eager boyfriend handed the box of flowers to them girlfriend.	the girl hands the boy the frisbee	0	TRUE	0	TRUE	2	["CASING", "CASING"]	["This sentence does not start with an uppercase letter.", "The word for this plastic disk used to make sport is normally capitalized because it\u2019s a trademark."]	1	0
673	mlw4ef5020200128	DOI	n	The captain gave the old sailor they spare life jacket.	they give their coworker a birthday cake	0	TRUE	0	TRUE	1	["CASING"]	["This sentence does not start with an uppercase letter."]	1	0
674	mlw4ef5020200128	POC	y	The good looking bartender handed free drinks to the girls at the bar.	the girl hands the boy supplies	0	TRUE	0	TRUE	1	["CASING"]	["This sentence does not start with an uppercase letter."]	1	0
675	mlw4ef5020200128	DOI	n	The secretary handed the manager they invoice.	the librarian hands the boy a book	0	TRUE	0	TRUE	1	["CASING"]	["This sentence does not start with an uppercase letter."]	1	0
676	mlw4ef5020200128	POI	n	The swimmer handed the towel to they driver.	the painter is handed a paint brush	NA	TRUE	0	TRUE	1	["CASING"]	["This sentence does not start with an uppercase letter."]	1	0
677	mlw4ef5020200128	DOC	y	The bartender handed the customer the cocktail.	the clown is handed a hat	NA	TRUE	0	TRUE	1	["CASING"]	["This sentence does not start with an uppercase letter."]	1	0
678	mlw4ef5020200128	POC	y	The mean neighbor handed a nasty note to the woman next door.	the waitress hands a menu to the customer	1	TRUE	1	TRUE	1	["CASING"]	["This sentence does not start with an uppercase letter."]	1	0
679	mlw4ef5020200128	DOI	n	The photographer showed the editor them finished proofs.	customers are showed a new car	NA	TRUE	0	TRUE	1	["CASING"]	["This sentence does not start with an uppercase letter."]	1	0
680	mlw4ef5020200128	POC	y	The architect showed the model of the building to the architect.	the customer is showed a dress	NA	TRUE	0	TRUE	1	["CASING"]	["This sentence does not start with an uppercase letter."]	1	0
681	n10np7qf20200307	DOI	n	The disgruntled employee gave the manager them long letter.	The officer gives the man a ticket.	0	TRUE	0	TRUE	0	[]	[]	1	0
682	n10np7qf20200307	POC	y	The travel agent gave the last ticket to the young fan.	She gives the woman a valentine.	0	FALSE	0	TRUE	0	[]	[]	1	0
683	n10np7qf20200307	DOI	n	The secretary handed the manager they invoice.	The clerk hands him the book.	0	TRUE	0	TRUE	0	[]	[]	1	0
684	n10np7qf20200307	POI	n	The researcher gave the detailed results to them experienced surgeon.	The sailor gives the soldier a teapot.	0	TRUE	0	TRUE	0	[]	[]	1	0
685	n10np7qf20200307	DOC	y	The woman gave the new neighbor the rusty bike.	He gives her a present.	0	TRUE	0	TRUE	0	[]	[]	1	0
686	n10np7qf20200307	POC	y	The architect showed the model of the building to the architect.	She showed him the dress.	0	TRUE	0	TRUE	0	[]	[]	1	0
687	n10np7qf20200307	DOC	y	The happy child showed her father the coloring book.	The man showed him the object.	0	TRUE	0	TRUE	0	[]	[]	1	0
688	n10np7qf20200307	POI	n	The builder showed the blueprints to they new client.	The kids showed her their picture.	0	TRUE	0	TRUE	0	[]	[]	1	0
689	n10np7qf20200307	DOC	y	The bartender handed the customer the cocktail.	He handed his hat to the clown.	1	TRUE	0	TRUE	0	[]	[]	1	0
690	n10np7qf20200307	POI	n	The eager boyfriend handed the box of flowers to them girlfriend.	She handed him the disk.	0	TRUE	0	TRUE	0	[]	[]	1	0
691	n10np7qf20200307	DOC	y	The fashion designer gave the famous journalist the pink jacket.	She gives him soup.	0	TRUE	0	TRUE	0	[]	[]	1	0
692	n10np7qf20200307	POI	n	The millionaire gave the valuable painting to they struggling artist.	She gives the woman flowers.	0	TRUE	0	TRUE	0	[]	[]	1	0
693	n10np7qf20200307	DOI	n	The spy handed the double agent them submarine blueprints.	She hands him the stethoscope.	0	TRUE	0	TRUE	0	[]	[]	1	0
694	n10np7qf20200307	POC	y	The mean neighbor handed a nasty note to the woman next door.	She hands him a menu.	0	TRUE	0	TRUE	0	[]	[]	1	0
695	n10np7qf20200307	DOI	n	The photographer showed the editor them finished proofs.	The salesman showed them the car.	0	TRUE	0	TRUE	0	[]	[]	1	0
696	n10np7qf20200307	POC	y	The good looking bartender handed free drinks to the girls at the bar.	She handed the scissors to the worker.	1	TRUE	0	TRUE	0	[]	[]	1	0
697	n10np7qf20200307	DOC	y	The teacher handed the student the certificate.	She handed him the guitar.	0	TRUE	0	TRUE	0	[]	[]	1	0
698	n10np7qf20200307	POC	y	The mother gave the expensive toy to the hungry toddler.	She handed him the cane.	0	TRUE	0	TRUE	0	[]	[]	1	0
699	n10np7qf20200307	DOI	n	The captain gave the old sailor they spare life jacket.	She gives her mother a cake.	0	TRUE	0	TRUE	0	[]	[]	1	0
700	n10np7qf20200307	POI	n	The swimmer handed the towel to they driver.	She handed him a paintbrush.	0	TRUE	0	TRUE	0	[]	[]	1	0
701	nmflx2le20200308	DOI	n	The disgruntled employee gave the manager them long letter.	Police officers give people speeding tickets	0	TRUE	0	TRUE	0	[]	[]	1	0
702	nmflx2le20200308	POC	y	The mean neighbor handed a nasty note to the woman next door.	The waitress hands the customer a menu	0	TRUE	0	TRUE	0	[]	[]	1	0
703	nmflx2le20200308	DOI	n	The captain gave the old sailor they spare life jacket.	The parents give him a cake on his birthday.	0	TRUE	0	TRUE	0	[]	[]	1	0
704	nmflx2le20200308	POC	y	The architect showed the model of the building to the architect.	She showed him her outfit	0	TRUE	0	TRUE	0	[]	[]	1	0
705	nmflx2le20200308	DOC	y	The teacher handed the student the certificate.	The worker handed the guitar to the musician	1	TRUE	1	TRUE	0	[]	[]	1	0
706	nmflx2le20200308	POC	y	The good looking bartender handed free drinks to the girls at the bar.	The student handed her classmate a piece of chalk.	0	TRUE	0	TRUE	0	[]	[]	1	0
707	nmflx2le20200308	DOC	y	The fashion designer gave the famous journalist the pink jacket.	The doctors gives the patient his medicine	0	TRUE	0	TRUE	1	["GRAMMAR"]	["You should probably use \u201cgive\u201d."]	0	1
708	nmflx2le20200308	POC	y	The travel agent gave the last ticket to the young fan.	The boy gave his crush a valentines.	0	TRUE	0	TRUE	1	["GRAMMAR"]	["The plural noun \u201cvalentines\u201d cannot be used with the article \u201ca\u201d. Did you mean \u201ca valentine\u201d or \u201cvalentines\u201d?"]	0	1
709	nmflx2le20200308	DOC	y	The happy child showed her father the coloring book.	The witness showed the judge the weapon	0	TRUE	0	TRUE	0	[]	[]	1	0
710	nmflx2le20200308	POI	n	The swimmer handed the towel to they driver.	The girl handed the painter his brush.	0	TRUE	0	TRUE	0	[]	[]	1	0
711	nmflx2le20200308	DOC	y	The woman gave the new neighbor the rusty bike.	The man gave his daughter a present	0	TRUE	0	TRUE	0	[]	[]	1	0
712	nmflx2le20200308	POI	n	The builder showed the blueprints to they new client.	The students showed their teacher their painting	0	TRUE	0	TRUE	0	[]	[]	1	0
713	nmflx2le20200308	DOI	n	The secretary handed the manager they invoice.	The librarian handed the student a book	0	TRUE	0	TRUE	0	[]	[]	1	0
714	nmflx2le20200308	POI	n	The millionaire gave the valuable painting to they struggling artist.	the student gave her teacher flowers	0	TRUE	0	TRUE	1	["CASING"]	["This sentence does not start with an uppercase letter."]	1	0
715	nmflx2le20200308	DOI	n	The photographer showed the editor them finished proofs.	The owner of the car shows customers the car	0	TRUE	0	TRUE	0	[]	[]	1	0
716	nmflx2le20200308	POI	n	The researcher gave the detailed results to them experienced surgeon.	The sailor gives the an a teapot	0	TRUE	0	TRUE	1	["GRAMMAR"]	["Maybe you need to remove one determiner so that only \u201cthe\u201d or \u201can\u201d is left."]	0	1
717	nmflx2le20200308	DOC	y	The bartender handed the customer the cocktail.	the man handed the clown the hat	0	TRUE	0	TRUE	1	["CASING"]	["This sentence does not start with an uppercase letter."]	1	0
718	nmflx2le20200308	POC	y	The mother gave the expensive toy to the hungry toddler.	the waitress gave the worker a cane	0	TRUE	0	TRUE	1	["CASING"]	["This sentence does not start with an uppercase letter."]	1	0
719	nmflx2le20200308	DOI	n	The spy handed the double agent them submarine blueprints.	the nurse handed the doctor his tool	0	TRUE	0	TRUE	1	["CASING"]	["This sentence does not start with an uppercase letter."]	1	0
720	nmflx2le20200308	POI	n	The eager boyfriend handed the box of flowers to them girlfriend.	the girl handed him the frisbee	0	TRUE	0	TRUE	2	["CASING", "CASING"]	["This sentence does not start with an uppercase letter.", "The word for this plastic disk used to make sport is normally capitalized because it\u2019s a trademark."]	1	0
721	nn8l7htm20200208	DOI	n	The disgruntled employee gave the manager them long letter.	police issues driver a ticket	0	TRUE	0	TRUE	1	["CASING"]	["This sentence does not start with an uppercase letter."]	1	0
722	nn8l7htm20200208	POC	y	The mother gave the expensive toy to the hungry toddler.	waitress gives can to chef	0	FALSE	0	TRUE	1	["CASING"]	["This sentence does not start with an uppercase letter."]	1	0
723	nn8l7htm20200208	DOC	y	The bartender handed the customer the cocktail.	man hands clown a hat	0	TRUE	0	TRUE	1	["CASING"]	["This sentence does not start with an uppercase letter."]	1	0
724	nn8l7htm20200208	POI	n	The eager boyfriend handed the box of flowers to them girlfriend.	girl hands boy a Frisbee	0	TRUE	0	TRUE	1	["CASING"]	["This sentence does not start with an uppercase letter."]	1	0
725	nn8l7htm20200208	DOI	n	The spy handed the double agent them submarine blueprints.	nurse hands doctor the stethoscope	0	TRUE	0	TRUE	1	["CASING"]	["This sentence does not start with an uppercase letter."]	1	0
726	nn8l7htm20200208	POC	y	The mean neighbor handed a nasty note to the woman next door.	waitress hands man the menu	0	TRUE	0	TRUE	1	["CASING"]	["This sentence does not start with an uppercase letter."]	1	0
727	nn8l7htm20200208	DOC	y	The fashion designer gave the famous journalist the pink jacket.	nurse gives man a cup	0	TRUE	0	TRUE	1	["CASING"]	["This sentence does not start with an uppercase letter."]	1	0
728	nn8l7htm20200208	POI	n	The researcher gave the detailed results to them experienced surgeon.	sailor gives solider tea	0	TRUE	0	TRUE	1	["CASING"]	["This sentence does not start with an uppercase letter."]	1	0
729	nn8l7htm20200208	DOC	y	The happy child showed her father the coloring book.	lawyer shows judge the gun	0	TRUE	0	TRUE	1	["CASING"]	["This sentence does not start with an uppercase letter."]	1	0
730	nn8l7htm20200208	POI	n	The builder showed the blueprints to they new client.	students show teacher a drawing	0	TRUE	0	TRUE	1	["CASING"]	["This sentence does not start with an uppercase letter."]	1	0
731	nn8l7htm20200208	DOI	n	The photographer showed the editor them finished proofs.	salesman shows couple a car	0	TRUE	0	TRUE	1	["CASING"]	["This sentence does not start with an uppercase letter."]	1	0
732	nn8l7htm20200208	POI	n	The millionaire gave the valuable painting to they struggling artist.	student gives teacher flowers	0	TRUE	0	TRUE	1	["CASING"]	["This sentence does not start with an uppercase letter."]	1	0
733	nn8l7htm20200208	DOC	y	The teacher handed the student the certificate.	man hands guitar to other man	1	TRUE	1	TRUE	1	["CASING"]	["This sentence does not start with an uppercase letter."]	1	0
734	nn8l7htm20200208	POI	n	The swimmer handed the towel to they driver.	girl hands boy paint brush	0	TRUE	0	TRUE	1	["CASING"]	["This sentence does not start with an uppercase letter."]	1	0
735	nn8l7htm20200208	DOI	n	The captain gave the old sailor they spare life jacket.	siblings give mom cake	0	TRUE	0	TRUE	1	["CASING"]	["This sentence does not start with an uppercase letter."]	1	0
736	nn8l7htm20200208	POC	y	The good looking bartender handed free drinks to the girls at the bar.	girl hands boy chalk	0	TRUE	0	TRUE	1	["CASING"]	["This sentence does not start with an uppercase letter."]	1	0
737	nn8l7htm20200208	DOI	n	The secretary handed the manager they invoice.	librarian give book to child	0	TRUE	0	TRUE	1	["CASING"]	["This sentence does not start with an uppercase letter."]	1	0
738	nn8l7htm20200208	POC	y	The architect showed the model of the building to the architect.	girl shows man dress	0	TRUE	0	TRUE	1	["CASING"]	["This sentence does not start with an uppercase letter."]	1	0
739	nn8l7htm20200208	DOC	y	The woman gave the new neighbor the rusty bike.	dad gives daughter present	0	TRUE	0	TRUE	1	["CASING"]	["This sentence does not start with an uppercase letter."]	1	0
740	nn8l7htm20200208	POC	y	The travel agent gave the last ticket to the young fan.	boy gives girl valentines gift	0	TRUE	0	TRUE	1	["CASING"]	["This sentence does not start with an uppercase letter."]	1	0
741	nv62373d20200306	DOI	n	The photographer showed the editor them finished proofs.	The man is showing a car to the couple	1	TRUE	1	TRUE	0	[]	[]	1	0
742	nv62373d20200306	POI	n	The researcher gave the detailed results to them experienced surgeon.	The sailor is giving the soldier a cup	0	TRUE	0	TRUE	0	[]	[]	1	0
743	nv62373d20200306	DOC	y	The bartender handed the customer the cocktail.	The man hands the clown his hat	0	TRUE	0	TRUE	0	[]	[]	1	0
744	nv62373d20200306	POI	n	The swimmer handed the towel to they driver.	the girl hands the boy a brush	0	TRUE	0	TRUE	1	["CASING"]	["This sentence does not start with an uppercase letter."]	1	0
745	nv62373d20200306	DOC	y	The woman gave the new neighbor the rusty bike.	the man gives the girl a present	0	TRUE	0	TRUE	1	["CASING"]	["This sentence does not start with an uppercase letter."]	1	0
746	nv62373d20200306	POC	y	The mother gave the expensive toy to the hungry toddler.	the girl is giving a cane to the chef	1	TRUE	1	TRUE	1	["CASING"]	["This sentence does not start with an uppercase letter."]	1	0
747	nv62373d20200306	DOC	y	The fashion designer gave the famous journalist the pink jacket.	the nurse is giving the man some medicine	0	TRUE	0	TRUE	1	["CASING"]	["This sentence does not start with an uppercase letter."]	1	0
748	nv62373d20200306	POC	y	The good looking bartender handed free drinks to the girls at the bar.	the girl hands the boy a pencil	0	TRUE	0	TRUE	1	["CASING"]	["This sentence does not start with an uppercase letter."]	1	0
749	nv62373d20200306	DOC	y	The teacher handed the student the certificate.	the girl handed the musician his guitar	0	TRUE	0	TRUE	1	["CASING"]	["This sentence does not start with an uppercase letter."]	1	0
750	nv62373d20200306	POI	n	The millionaire gave the valuable painting to they struggling artist.	the girl is giving the teacher some flowers	0	TRUE	0	TRUE	1	["CASING"]	["This sentence does not start with an uppercase letter."]	1	0
751	nv62373d20200306	DOC	y	The happy child showed her father the coloring book.	the man is showing a gun to another man	1	TRUE	1	TRUE	1	["CASING"]	["This sentence does not start with an uppercase letter."]	1	0
752	nv62373d20200306	POC	y	The architect showed the model of the building to the architect.	the girl is showing a dress to the man	1	TRUE	1	TRUE	1	["CASING"]	["This sentence does not start with an uppercase letter."]	1	0
753	nv62373d20200306	DOI	n	The secretary handed the manager they invoice.	the girl is handing the boy a book	0	TRUE	0	TRUE	1	["CASING"]	["This sentence does not start with an uppercase letter."]	1	0
754	nv62373d20200306	POC	y	The mean neighbor handed a nasty note to the woman next door.	the waitress hands a man the menu	0	TRUE	0	TRUE	1	["CASING"]	["This sentence does not start with an uppercase letter."]	1	0
755	nv62373d20200306	DOI	n	The disgruntled employee gave the manager them long letter.	the officer gave the person a ticket	0	TRUE	0	TRUE	1	["CASING"]	["This sentence does not start with an uppercase letter."]	1	0
756	nv62373d20200306	POC	y	The travel agent gave the last ticket to the young fan.	the boy gave a heart to the girl	1	TRUE	1	TRUE	1	["CASING"]	["This sentence does not start with an uppercase letter."]	1	0
757	nv62373d20200306	DOI	n	The spy handed the double agent them submarine blueprints.	the nurse handed the doctor an item	0	TRUE	0	TRUE	1	["CASING"]	["This sentence does not start with an uppercase letter."]	1	0
758	nv62373d20200306	POI	n	The builder showed the blueprints to they new client.	the students are showing their project to the teacher	1	TRUE	0	TRUE	1	["CASING"]	["This sentence does not start with an uppercase letter."]	1	0
759	nv62373d20200306	DOI	n	The captain gave the old sailor they spare life jacket.	The couple gave the cake to the old lady	1	TRUE	1	TRUE	0	[]	[]	1	0
760	nv62373d20200306	POI	n	The eager boyfriend handed the box of flowers to them girlfriend.	the girl handed a plate to the man	1	TRUE	1	TRUE	1	["CASING"]	["This sentence does not start with an uppercase letter."]	1	0
761	o42peyga20200227	DOC	y	The teacher handed the student the certificate.	The boy hands over the guitar.	NA	TRUE	0	TRUE	0	[]	[]	1	0
762	o42peyga20200227	POC	y	The travel agent gave the last ticket to the young fan.	The girl gives a heart to a friend.	1	TRUE	1	TRUE	0	[]	[]	1	0
763	o42peyga20200227	DOC	y	The happy child showed her father the coloring book.	The man is showing a gun.	1	TRUE	0	TRUE	0	[]	[]	1	0
764	o42peyga20200227	POC	y	The mean neighbor handed a nasty note to the woman next door.	The waitress hands over a menu.	NA	TRUE	0	TRUE	0	[]	[]	1	0
765	o42peyga20200227	DOC	y	The fashion designer gave the famous journalist the pink jacket.	The doctor gives the patient food.	0	TRUE	0	TRUE	0	[]	[]	1	0
766	o42peyga20200227	POI	n	The eager boyfriend handed the box of flowers to them girlfriend.	The girl hands over a plate.	NA	TRUE	0	TRUE	0	[]	[]	1	0
767	o42peyga20200227	DOI	n	The secretary handed the manager they invoice.	The librarian hands over a book.	NA	TRUE	0	TRUE	0	[]	[]	1	0
768	o42peyga20200227	POC	y	The architect showed the model of the building to the architect.	The women showed the man her dress.	0	TRUE	0	TRUE	0	[]	[]	1	0
769	o42peyga20200227	DOC	y	The bartender handed the customer the cocktail.	The clown was handed a hat.	NA	TRUE	0	TRUE	0	[]	[]	1	0
770	o42peyga20200227	POC	y	The mother gave the expensive toy to the hungry toddler.	The women gives the guy a cane.	0	TRUE	0	TRUE	1	["GRAMMAR"]	["You should probably use \u201cgive\u201d."]	0	1
771	o42peyga20200227	DOI	n	The photographer showed the editor them finished proofs.	The salesmen shows a car.	1	TRUE	0	TRUE	1	["GRAMMAR"]	["You should probably use \u201cshow\u201d."]	0	1
772	o42peyga20200227	POI	n	The swimmer handed the towel to they driver.	The girl hands the boy a brush.	0	TRUE	0	TRUE	0	[]	[]	1	0
773	o42peyga20200227	DOI	n	The spy handed the double agent them submarine blueprints.	The nurse hands the doctor a tool.	0	TRUE	0	TRUE	0	[]	[]	1	0
774	o42peyga20200227	POC	y	The good looking bartender handed free drinks to the girls at the bar.	The girl is handing chalk to the boy.	0	TRUE	0	TRUE	0	[]	[]	1	0
775	o42peyga20200227	DOC	y	The woman gave the new neighbor the rusty bike.	The man gives the girl a gift.	0	TRUE	0	TRUE	0	[]	[]	1	0
776	o42peyga20200227	POI	n	The researcher gave the detailed results to them experienced surgeon.	The sailor gives the soldier a teapot.	0	FALSE	0	TRUE	0	[]	[]	1	0
777	o42peyga20200227	DOI	n	The disgruntled employee gave the manager them long letter.	The officer gives a ticket.	0	TRUE	0	TRUE	0	[]	[]	1	0
778	o42peyga20200227	POI	n	The millionaire gave the valuable painting to they struggling artist.	The girl gives the teacher flowers.	0	TRUE	0	TRUE	0	[]	[]	1	0
779	o42peyga20200227	DOI	n	The captain gave the old sailor they spare life jacket.	The lady gives the person a cake.	0	TRUE	0	TRUE	0	[]	[]	1	0
780	o42peyga20200227	POI	n	The builder showed the blueprints to they new client.	The kids show the teacher a drawing.	0	TRUE	0	TRUE	0	[]	[]	1	0
781	o5v23rrz20200304	DOI	n	The secretary handed the manager they invoice.	the library is going to hand the book to the child	1	TRUE	0	TRUE	1	["CASING"]	["This sentence does not start with an uppercase letter."]	1	0
782	o5v23rrz20200304	POI	n	The builder showed the blueprints to they new client.	the children began to show their art to their teacher	1	TRUE	0	TRUE	1	["CASING"]	["This sentence does not start with an uppercase letter."]	1	0
783	o5v23rrz20200304	DOC	y	The teacher handed the student the certificate.	the boy is about to hand the guitar to the musician	1	TRUE	0	TRUE	1	["CASING"]	["This sentence does not start with an uppercase letter."]	1	0
784	o5v23rrz20200304	POC	y	The travel agent gave the last ticket to the young fan.	the boy will give the girl the heart	0	TRUE	0	TRUE	1	["CASING"]	["This sentence does not start with an uppercase letter."]	1	0
785	o5v23rrz20200304	DOC	y	The bartender handed the customer the cocktail.	the man is willing to hand his hat to the clown	1	TRUE	0	TRUE	1	["CASING"]	["This sentence does not start with an uppercase letter."]	1	0
786	o5v23rrz20200304	POI	n	The eager boyfriend handed the box of flowers to them girlfriend.	the girl will hand the ring to the boy	1	TRUE	1	TRUE	1	["CASING"]	["This sentence does not start with an uppercase letter."]	1	0
787	o5v23rrz20200304	DOI	n	The captain gave the old sailor they spare life jacket.	the woman will give the cake to the patient	1	TRUE	1	TRUE	1	["CASING"]	["This sentence does not start with an uppercase letter."]	1	0
788	o5v23rrz20200304	POI	n	The researcher gave the detailed results to them experienced surgeon.	the sailor is going to give the solider the teapot	0	TRUE	0	TRUE	1	["CASING"]	["This sentence does not start with an uppercase letter."]	1	0
789	o5v23rrz20200304	DOC	y	The fashion designer gave the famous journalist the pink jacket.	the nurse continues to give the patient water	0	TRUE	0	TRUE	1	["CASING"]	["This sentence does not start with an uppercase letter."]	1	0
790	o5v23rrz20200304	POI	n	The swimmer handed the towel to they driver.	the girl will hand the brush to the boy	1	TRUE	1	TRUE	1	["CASING"]	["This sentence does not start with an uppercase letter."]	1	0
791	o5v23rrz20200304	DOI	n	The photographer showed the editor them finished proofs.	The car dealer will show the new car to his clients	1	TRUE	0	TRUE	0	[]	[]	1	0
792	o5v23rrz20200304	POC	y	The mother gave the expensive toy to the hungry toddler.	the waitress will give the cane to the chef	1	TRUE	1	TRUE	1	["CASING"]	["This sentence does not start with an uppercase letter."]	1	0
793	o5v23rrz20200304	DOC	y	The woman gave the new neighbor the rusty bike.	he does not hesitate to give his daughter a gift	0	TRUE	0	TRUE	1	["CASING"]	["This sentence does not start with an uppercase letter."]	1	0
794	o5v23rrz20200304	POI	n	The millionaire gave the valuable painting to they struggling artist.	the student wants to give her flowers to her teacher	1	TRUE	0	TRUE	1	["CASING"]	["This sentence does not start with an uppercase letter."]	1	0
795	o5v23rrz20200304	DOI	n	The disgruntled employee gave the manager them long letter.	the officer has to give the driver a speeding ticket	0	TRUE	0	TRUE	1	["CASING"]	["This sentence does not start with an uppercase letter."]	1	0
796	o5v23rrz20200304	POC	y	The mean neighbor handed a nasty note to the woman next door.	the waitress tries to hand a menu to the customer	1	TRUE	0	TRUE	1	["CASING"]	["This sentence does not start with an uppercase letter."]	1	0
797	o5v23rrz20200304	DOC	y	The happy child showed her father the coloring book.	the man attempts to show the gun to the judge	1	TRUE	0	TRUE	1	["CASING"]	["This sentence does not start with an uppercase letter."]	1	0
798	o5v23rrz20200304	POC	y	The architect showed the model of the building to the architect.	the woman tries to show the man the dress	0	TRUE	0	TRUE	1	["CASING"]	["This sentence does not start with an uppercase letter."]	1	0
799	o5v23rrz20200304	DOI	n	The spy handed the double agent them submarine blueprints.	the nurse will hand the doctor the item	0	TRUE	0	TRUE	1	["CASING"]	["This sentence does not start with an uppercase letter."]	1	0
800	o5v23rrz20200304	POC	y	The good looking bartender handed free drinks to the girls at the bar.	the girl tries to hand the pencil to the boy	1	TRUE	0	TRUE	1	["CASING"]	["This sentence does not start with an uppercase letter."]	1	0
801	o6eldlqz20200129	DOI	n	The disgruntled employee gave the manager them long letter.	The cop gives a ticket.	1	TRUE	0	TRUE	0	[]	[]	1	0
802	o6eldlqz20200129	POI	n	The swimmer handed the towel to they driver.	The girl handed them a brush.	0	TRUE	0	TRUE	0	[]	[]	1	0
803	o6eldlqz20200129	DOC	y	The woman gave the new neighbor the rusty bike.	The man gives a present	1	TRUE	0	TRUE	0	[]	[]	1	0
804	o6eldlqz20200129	POI	n	The millionaire gave the valuable painting to they struggling artist.	The girl gives flowers	1	TRUE	0	TRUE	0	[]	[]	1	0
805	o6eldlqz20200129	DOI	n	The captain gave the old sailor they spare life jacket.	The parents gives everyone a cake	0	TRUE	0	TRUE	1	["GRAMMAR"]	["You should probably use \u201cgive\u201d."]	0	1
806	o6eldlqz20200129	POC	y	The good looking bartender handed free drinks to the girls at the bar.	She handed him a scissor	0	TRUE	0	TRUE	1	["GRAMMAR"]	["The noun \u201cscissors\u201d is mostly used in plural form."]	0	0
807	o6eldlqz20200129	DOC	y	The happy child showed her father the coloring book.	He showed him a gun	0	TRUE	0	TRUE	0	[]	[]	1	0
808	o6eldlqz20200129	POC	y	The architect showed the model of the building to the architect.	She's showing off	NA	TRUE	0	TRUE	0	[]	[]	1	1
809	o6eldlqz20200129	DOI	n	The spy handed the double agent them submarine blueprints.	She gave a helping hand	1	TRUE	0	TRUE	0	[]	[]	1	0
810	o6eldlqz20200129	POC	y	The travel agent gave the last ticket to the young fan.	She gives her something	0	TRUE	0	TRUE	0	[]	[]	1	0
811	o6eldlqz20200129	DOC	y	The bartender handed the customer the cocktail.	He hand him a hat	0	TRUE	0	TRUE	1	["GRAMMAR"]	["The pronoun \u2018He\u2019 is usually used with a third-person or a past tense verb: \u201chands\u201d, \u201chanded\u201d."]	0	0
812	o6eldlqz20200129	POI	n	The builder showed the blueprints to they new client.	They were showing off	NA	TRUE	0	TRUE	0	[]	[]	1	0
813	o6eldlqz20200129	DOI	n	The photographer showed the editor them finished proofs.	He's showing off his car	NA	FALSE	0	TRUE	0	[]	[]	1	0
814	o6eldlqz20200129	POC	y	The mother gave the expensive toy to the hungry toddler.	She was giving him a cane	0	TRUE	0	TRUE	0	[]	[]	1	0
815	o6eldlqz20200129	DOC	y	The fashion designer gave the famous journalist the pink jacket.	She gives him a treat	0	TRUE	0	TRUE	0	[]	[]	1	0
816	o6eldlqz20200129	POC	y	The mean neighbor handed a nasty note to the woman next door.	She handed him the menu	0	TRUE	0	TRUE	0	[]	[]	1	0
817	o6eldlqz20200129	DOC	y	The teacher handed the student the certificate.	She handed him a guitar	0	TRUE	0	TRUE	0	[]	[]	1	0
818	o6eldlqz20200129	POI	n	The researcher gave the detailed results to them experienced surgeon.	Sailor gives a solder a teapot	0	TRUE	0	TRUE	0	[]	[]	1	0
819	o6eldlqz20200129	DOI	n	The secretary handed the manager they invoice.	She was giving him a helping hand.	0	TRUE	0	TRUE	0	[]	[]	1	0
820	o6eldlqz20200129	POI	n	The eager boyfriend handed the box of flowers to them girlfriend.	She gave him a helping hand.	0	TRUE	0	TRUE	0	[]	[]	1	0
821	ok6o9kx720200209	DOC	y	The fashion designer gave the famous journalist the pink jacket.	The nurse is giving the patient water.	0	TRUE	0	TRUE	0	[]	[]	1	0
822	ok6o9kx720200209	POI	n	The builder showed the blueprints to they new client.	The teacher is being shown the drawing.	NA	TRUE	0	TRUE	0	[]	[]	1	0
823	ok6o9kx720200209	DOI	n	The captain gave the old sailor they spare life jacket.	The couple is giving the woman a cake.	0	TRUE	0	TRUE	0	[]	[]	1	0
824	ok6o9kx720200209	POI	n	The researcher gave the detailed results to them experienced surgeon.	The sailor is giving the soldier a teapot.	0	TRUE	0	TRUE	0	[]	[]	1	0
825	ok6o9kx720200209	DOI	n	The spy handed the double agent them submarine blueprints.	The nurse is handing the doctor his tools.	0	TRUE	0	TRUE	0	[]	[]	1	0
826	ok6o9kx720200209	POC	y	The mother gave the expensive toy to the hungry toddler.	The waitress is giving the chef the cane.	0	TRUE	0	TRUE	0	[]	[]	1	0
827	ok6o9kx720200209	DOC	y	The happy child showed her father the coloring book.	The judge is being shown a gun	NA	TRUE	0	TRUE	0	[]	[]	1	0
828	ok6o9kx720200209	POI	n	The millionaire gave the valuable painting to they struggling artist.	The child is giving the teacher flowers.	0	TRUE	0	TRUE	0	[]	[]	1	0
829	ok6o9kx720200209	DOC	y	The bartender handed the customer the cocktail.	The cowboy handed the clown the hat.	0	TRUE	0	TRUE	0	[]	[]	1	0
830	ok6o9kx720200209	POI	n	The swimmer handed the towel to they driver.	The girl handed the paintbrush to the painter.	1	TRUE	1	TRUE	0	[]	[]	1	0
831	ok6o9kx720200209	DOI	n	The disgruntled employee gave the manager them long letter.	The policeman is giving the driver a ticket	0	TRUE	0	TRUE	0	[]	[]	1	0
832	ok6o9kx720200209	POC	y	The good looking bartender handed free drinks to the girls at the bar.	The student handed the letter up.	0	TRUE	0	TRUE	0	[]	[]	1	0
833	ok6o9kx720200209	DOC	y	The woman gave the new neighbor the rusty bike.	The man gave the girl a present	0	TRUE	0	TRUE	0	[]	[]	1	0
834	ok6o9kx720200209	POC	y	The architect showed the model of the building to the architect.	The woman showed the dress on the table	1	FALSE	0	TRUE	0	[]	[]	1	0
835	ok6o9kx720200209	DOI	n	The secretary handed the manager they invoice.	The librarian handed the kid a book.	0	TRUE	0	TRUE	0	[]	[]	1	0
836	ok6o9kx720200209	POC	y	The mean neighbor handed a nasty note to the woman next door.	The waitress handed the menu to the customer.	1	TRUE	1	TRUE	0	[]	[]	1	0
837	ok6o9kx720200209	DOC	y	The teacher handed the student the certificate.	The boy handed the singer the guitar.	0	TRUE	0	TRUE	0	[]	[]	1	0
838	ok6o9kx720200209	POI	n	The eager boyfriend handed the box of flowers to them girlfriend.	The girl handed the object to the boy.	1	TRUE	1	TRUE	0	[]	[]	1	0
839	ok6o9kx720200209	DOI	n	The photographer showed the editor them finished proofs.	The man showed the couple the car.	0	TRUE	0	TRUE	0	[]	[]	1	0
840	ok6o9kx720200209	POC	y	The travel agent gave the last ticket to the young fan.	The boy gave the girl a heart.	0	TRUE	0	TRUE	0	[]	[]	1	0
841	pglz36nx20200127	DOC	y	The fashion designer gave the famous journalist the pink jacket.	The nurse is giving the patient something.	0	TRUE	0	TRUE	0	[]	[]	1	0
842	pglz36nx20200127	POI	n	The swimmer handed the towel to they driver.	The girl handed a paintbrush to the boy.	1	TRUE	1	TRUE	0	[]	[]	1	0
843	pglz36nx20200127	DOI	n	The disgruntled employee gave the manager them long letter.	The officer is giving the driver a ticket.	0	TRUE	0	TRUE	0	[]	[]	1	0
844	pglz36nx20200127	POI	n	The builder showed the blueprints to they new client.	The students are showing the teacher a drawing.	0	TRUE	0	TRUE	0	[]	[]	1	0
845	pglz36nx20200127	DOI	n	The spy handed the double agent them submarine blueprints.	She is handing him a tool.	0	TRUE	0	TRUE	0	[]	[]	1	0
846	pglz36nx20200127	POI	n	The eager boyfriend handed the box of flowers to them girlfriend.	She is handing him a plate.	0	TRUE	0	TRUE	0	[]	[]	1	0
847	pglz36nx20200127	DOI	n	The captain gave the old sailor they spare life jacket.	They are giving him a cake.	0	TRUE	0	TRUE	0	[]	[]	1	0
848	pglz36nx20200127	POC	y	The architect showed the model of the building to the architect.	She is showing him a dress.	0	TRUE	0	TRUE	0	[]	[]	1	0
849	pglz36nx20200127	DOC	y	The woman gave the new neighbor the rusty bike.	He is giving her a present.	0	TRUE	0	TRUE	0	[]	[]	1	0
850	pglz36nx20200127	POC	y	The mean neighbor handed a nasty note to the woman next door.	She handed him a menu.	0	TRUE	0	TRUE	0	[]	[]	1	0
851	pglz36nx20200127	DOI	n	The secretary handed the manager they invoice.	She is handing him a book.	0	TRUE	0	TRUE	0	[]	[]	1	0
852	pglz36nx20200127	POI	n	The researcher gave the detailed results to them experienced surgeon.	The sailor is giving him a teapot.	0	TRUE	0	TRUE	0	[]	[]	1	0
853	pglz36nx20200127	DOC	y	The bartender handed the customer the cocktail.	He is handing the clown a hat.	0	TRUE	0	TRUE	0	[]	[]	1	0
854	pglz36nx20200127	POC	y	The travel agent gave the last ticket to the young fan.	He is giving her a valentine.	0	TRUE	0	TRUE	0	[]	[]	1	0
855	pglz36nx20200127	DOC	y	The happy child showed her father the coloring book.	He is showing him a tool.	0	TRUE	0	TRUE	0	[]	[]	1	0
856	pglz36nx20200127	POC	y	The good looking bartender handed free drinks to the girls at the bar.	She is handing him chalk.	0	TRUE	0	TRUE	0	[]	[]	1	0
857	pglz36nx20200127	DOC	y	The teacher handed the student the certificate.	He is handing him a guitar.	0	TRUE	0	TRUE	0	[]	[]	1	0
858	pglz36nx20200127	POC	y	The mother gave the expensive toy to the hungry toddler.	She gave the chef a cane.	0	TRUE	0	TRUE	0	[]	[]	1	0
859	pglz36nx20200127	DOI	n	The photographer showed the editor them finished proofs.	He is showing them a car.	0	TRUE	0	TRUE	0	[]	[]	1	0
860	pglz36nx20200127	POI	n	The millionaire gave the valuable painting to they struggling artist.	She is giving her teacher flowers.	0	TRUE	0	TRUE	0	[]	[]	1	0
861	plcd2fbz20200301	DOC	y	The fashion designer gave the famous journalist the pink jacket.	the nurse has to give medicine	1	TRUE	0	TRUE	1	["CASING"]	["This sentence does not start with an uppercase letter."]	1	0
862	plcd2fbz20200301	POI	n	The swimmer handed the towel to they driver.	the girl went to hand over the paint brush	NA	TRUE	0	TRUE	1	["CASING"]	["This sentence does not start with an uppercase letter."]	1	0
863	plcd2fbz20200301	DOI	n	The photographer showed the editor them finished proofs.	the salesman always puts on a good show	0	TRUE	0	TRUE	1	["CASING"]	["This sentence does not start with an uppercase letter."]	1	0
864	plcd2fbz20200301	POC	y	The travel agent gave the last ticket to the young fan.	the boy went to give a valentine	1	TRUE	0	TRUE	1	["CASING"]	["This sentence does not start with an uppercase letter."]	1	0
865	plcd2fbz20200301	DOI	n	The secretary handed the manager they invoice.	the librarian went to hand out a book	NA	TRUE	0	TRUE	1	["CASING"]	["This sentence does not start with an uppercase letter."]	1	0
866	plcd2fbz20200301	POC	y	The good looking bartender handed free drinks to the girls at the bar.	the girl went to hand the boy chalk	1	TRUE	0	TRUE	1	["CASING"]	["This sentence does not start with an uppercase letter."]	1	0
867	plcd2fbz20200301	DOI	n	The captain gave the old sailor they spare life jacket.	the parents went to give a cake.	1	TRUE	0	TRUE	1	["CASING"]	["This sentence does not start with an uppercase letter."]	1	0
868	plcd2fbz20200301	POC	y	The architect showed the model of the building to the architect.	the girl wanted to show off her dress	NA	FALSE	0	TRUE	1	["CASING"]	["This sentence does not start with an uppercase letter."]	1	0
869	plcd2fbz20200301	DOI	n	The spy handed the double agent them submarine blueprints.	the nurse went to hand the stethoscope.	1	TRUE	0	TRUE	1	["CASING"]	["This sentence does not start with an uppercase letter."]	1	0
870	plcd2fbz20200301	POI	n	The millionaire gave the valuable painting to they struggling artist.	the girl wanted to give flowers	1	TRUE	0	TRUE	1	["CASING"]	["This sentence does not start with an uppercase letter."]	1	0
871	plcd2fbz20200301	DOC	y	The teacher handed the student the certificate.	the boy went to hand off the guitar	NA	TRUE	0	TRUE	1	["CASING"]	["This sentence does not start with an uppercase letter."]	1	0
872	plcd2fbz20200301	POI	n	The eager boyfriend handed the box of flowers to them girlfriend.	the girl went to hand off the frisbee	NA	TRUE	0	TRUE	2	["CASING", "CASING"]	["This sentence does not start with an uppercase letter.", "The word for this plastic disk used to make sport is normally capitalized because it\u2019s a trademark."]	1	0
873	plcd2fbz20200301	DOC	y	The woman gave the new neighbor the rusty bike.	the man wanted to give a gift	1	TRUE	0	TRUE	1	["CASING"]	["This sentence does not start with an uppercase letter."]	1	0
874	plcd2fbz20200301	POC	y	The mother gave the expensive toy to the hungry toddler.	the maid wanted to give away the cane	NA	TRUE	0	TRUE	1	["CASING"]	["This sentence does not start with an uppercase letter."]	1	0
875	plcd2fbz20200301	DOI	n	The disgruntled employee gave the manager them long letter.	the cop had to give the man a ticket	0	TRUE	0	TRUE	1	["CASING"]	["This sentence does not start with an uppercase letter."]	1	0
876	plcd2fbz20200301	POC	y	The mean neighbor handed a nasty note to the woman next door.	the waitress went to hand him a menu	0	TRUE	0	TRUE	1	["CASING"]	["This sentence does not start with an uppercase letter."]	1	0
877	plcd2fbz20200301	DOC	y	The bartender handed the customer the cocktail.	the man had to hand a hat to the clown	1	TRUE	0	TRUE	1	["CASING"]	["This sentence does not start with an uppercase letter."]	1	0
878	plcd2fbz20200301	POI	n	The builder showed the blueprints to they new client.	the children had to show off their art	NA	TRUE	0	TRUE	1	["CASING"]	["This sentence does not start with an uppercase letter."]	1	0
879	plcd2fbz20200301	DOC	y	The happy child showed her father the coloring book.	the lawyer had to show the judge the gun	0	TRUE	0	TRUE	1	["CASING"]	["This sentence does not start with an uppercase letter."]	1	0
880	plcd2fbz20200301	POI	n	The researcher gave the detailed results to them experienced surgeon.	the sailor went to give the tea away.	0	TRUE	0	TRUE	1	["CASING"]	["This sentence does not start with an uppercase letter."]	1	0
881	pmqrpsua20200130	DOC	y	The woman gave the new neighbor the rusty bike.	the adult gave the child a gift	0	FALSE	0	TRUE	1	["CASING"]	["This sentence does not start with an uppercase letter."]	1	0
882	pmqrpsua20200130	POI	n	The builder showed the blueprints to they new client.	the students showed their picture to the teacher	1	TRUE	0	TRUE	1	["CASING"]	["This sentence does not start with an uppercase letter."]	1	0
883	pmqrpsua20200130	DOI	n	The secretary handed the manager they invoice.	the librarian handed the child a book	0	TRUE	0	TRUE	1	["CASING"]	["This sentence does not start with an uppercase letter."]	1	0
884	pmqrpsua20200130	POI	n	The eager boyfriend handed the box of flowers to them girlfriend.	the girl handed the frisbee to the boy	1	TRUE	1	TRUE	2	["CASING", "CASING"]	["This sentence does not start with an uppercase letter.", "The word for this plastic disk used to make sport is normally capitalized because it\u2019s a trademark."]	1	0
885	pmqrpsua20200130	DOC	y	The fashion designer gave the famous journalist the pink jacket.	the nurse gave the patient items	0	TRUE	0	TRUE	1	["CASING"]	["This sentence does not start with an uppercase letter."]	1	0
886	pmqrpsua20200130	POC	y	The good looking bartender handed free drinks to the girls at the bar.	the girl handed the letter to the boy	1	TRUE	1	TRUE	1	["CASING"]	["This sentence does not start with an uppercase letter."]	1	0
887	pmqrpsua20200130	DOC	y	The teacher handed the student the certificate.	the assistant hands the artist his guitar	0	TRUE	0	TRUE	1	["CASING"]	["This sentence does not start with an uppercase letter."]	1	0
888	pmqrpsua20200130	POC	y	The mean neighbor handed a nasty note to the woman next door.	the waitress handed the customer a menu	0	TRUE	0	TRUE	1	["CASING"]	["This sentence does not start with an uppercase letter."]	1	0
889	pmqrpsua20200130	DOI	n	The spy handed the double agent them submarine blueprints.	the doctor hands her stethoscope to another doctor	1	TRUE	0	TRUE	1	["CASING"]	["This sentence does not start with an uppercase letter."]	1	0
890	pmqrpsua20200130	POI	n	The researcher gave the detailed results to them experienced surgeon.	the sailor gives the soldier a teapot	0	TRUE	0	TRUE	1	["CASING"]	["This sentence does not start with an uppercase letter."]	1	0
891	pmqrpsua20200130	DOC	y	The happy child showed her father the coloring book.	the lawyer shows the judge a gun	0	TRUE	0	TRUE	1	["CASING"]	["This sentence does not start with an uppercase letter."]	1	0
892	pmqrpsua20200130	POI	n	The millionaire gave the valuable painting to they struggling artist.	the child gave the teacher flowers	0	TRUE	0	TRUE	1	["CASING"]	["This sentence does not start with an uppercase letter."]	1	0
893	pmqrpsua20200130	DOI	n	The disgruntled employee gave the manager them long letter.	the police officer gave the driver a ticket	0	TRUE	0	TRUE	1	["CASING"]	["This sentence does not start with an uppercase letter."]	1	0
894	pmqrpsua20200130	POC	y	The mother gave the expensive toy to the hungry toddler.	the waitress gave the chef the cane	0	FALSE	0	TRUE	1	["CASING"]	["This sentence does not start with an uppercase letter."]	1	0
895	pmqrpsua20200130	DOI	n	The photographer showed the editor them finished proofs.	the salesman showed the car	1	TRUE	0	TRUE	1	["CASING"]	["This sentence does not start with an uppercase letter."]	1	0
896	pmqrpsua20200130	POC	y	The travel agent gave the last ticket to the young fan.	the man gave a woman a valentine	0	TRUE	0	TRUE	1	["CASING"]	["This sentence does not start with an uppercase letter."]	1	0
897	pmqrpsua20200130	DOI	n	The captain gave the old sailor they spare life jacket.	people give another person a birthday cake	0	TRUE	0	TRUE	1	["CASING"]	["This sentence does not start with an uppercase letter."]	1	0
898	pmqrpsua20200130	POC	y	The architect showed the model of the building to the architect.	the woman shows a man a dress	0	FALSE	0	TRUE	1	["CASING"]	["This sentence does not start with an uppercase letter."]	1	0
899	pmqrpsua20200130	DOC	y	The bartender handed the customer the cocktail.	the cowboy handed his hat to a clown	0	TRUE	0	TRUE	1	["CASING"]	["This sentence does not start with an uppercase letter."]	1	0
900	pmqrpsua20200130	POI	n	The swimmer handed the towel to they driver.	the girl hands the paintbrush to the boy	1	TRUE	1	TRUE	1	["CASING"]	["This sentence does not start with an uppercase letter."]	1	0
901	pyb36j9a20200211	DOC	y	The happy child showed her father the coloring book.	He is showing something to the man.	1	TRUE	0	TRUE	0	[]	[]	1	0
902	pyb36j9a20200211	POI	n	The swimmer handed the towel to they driver.	She is handing him a brush.	0	TRUE	0	TRUE	0	[]	[]	1	0
903	pyb36j9a20200211	DOC	y	The woman gave the new neighbor the rusty bike.	He is giving her a gift.	0	TRUE	0	TRUE	0	[]	[]	1	0
904	pyb36j9a20200211	POI	n	The builder showed the blueprints to they new client.	They are showing her a picture.	0	TRUE	0	TRUE	0	[]	[]	1	0
905	pyb36j9a20200211	DOI	n	The disgruntled employee gave the manager them long letter.	He is giving him a ticket.	0	TRUE	0	TRUE	0	[]	[]	1	0
906	pyb36j9a20200211	POC	y	The architect showed the model of the building to the architect.	She is showing him a dress.	0	TRUE	0	TRUE	0	[]	[]	1	0
907	pyb36j9a20200211	DOI	n	The secretary handed the manager they invoice.	She is handing him a book.	0	TRUE	0	TRUE	0	[]	[]	1	0
908	pyb36j9a20200211	POC	y	The mother gave the expensive toy to the hungry toddler.	She is handing him a cane.	0	FALSE	0	TRUE	0	[]	[]	1	0
909	pyb36j9a20200211	DOI	n	The photographer showed the editor them finished proofs.	They are being shown a car.	0	TRUE	0	TRUE	0	[]	[]	1	0
910	pyb36j9a20200211	POI	n	The researcher gave the detailed results to them experienced surgeon.	He is being given a teapot.	0	TRUE	0	TRUE	0	[]	[]	1	0
911	pyb36j9a20200211	DOC	y	The bartender handed the customer the cocktail.	He is being handed a hat.	0	TRUE	0	TRUE	0	[]	[]	1	0
912	pyb36j9a20200211	POC	y	The good looking bartender handed free drinks to the girls at the bar.	She is handing him a writing utensil.	0	TRUE	0	TRUE	0	[]	[]	1	0
913	pyb36j9a20200211	DOC	y	The fashion designer gave the famous journalist the pink jacket.	He is being given water.	NA	TRUE	0	TRUE	0	[]	[]	1	0
914	pyb36j9a20200211	POC	y	The travel agent gave the last ticket to the young fan.	He is giving her a heart.	0	TRUE	0	TRUE	0	[]	[]	1	0
915	pyb36j9a20200211	DOI	n	The spy handed the double agent them submarine blueprints.	She is handing him something.	0	TRUE	0	TRUE	0	[]	[]	1	0
916	pyb36j9a20200211	POC	y	The mean neighbor handed a nasty note to the woman next door.	She is handing him something.	0	TRUE	0	TRUE	0	[]	[]	1	0
917	pyb36j9a20200211	DOC	y	The teacher handed the student the certificate.	She is handing him an instrument.	0	TRUE	0	TRUE	0	[]	[]	1	0
918	pyb36j9a20200211	POI	n	The millionaire gave the valuable painting to they struggling artist.	She is giving flowers.	1	TRUE	0	TRUE	0	[]	[]	1	0
919	pyb36j9a20200211	DOI	n	The captain gave the old sailor they spare life jacket.	They are giving him a cake.	0	TRUE	0	TRUE	0	[]	[]	1	0
920	pyb36j9a20200211	POI	n	The eager boyfriend handed the box of flowers to them girlfriend.	She is handing him something.	0	TRUE	0	TRUE	0	[]	[]	1	0
921	r9lo90ts20200130	DOI	n	The spy handed the double agent them submarine blueprints.	The stethoscope is in the nurse's hand.	NA	TRUE	0	TRUE	0	[]	[]	1	0
922	r9lo90ts20200130	POI	n	The swimmer handed the towel to they driver.	The paintbrush is in the girl's right hand.	NA	TRUE	0	TRUE	0	[]	[]	1	0
923	r9lo90ts20200130	DOC	y	The bartender handed the customer the cocktail.	The Clown's hand is resting on his heart.	NA	TRUE	0	TRUE	0	[]	[]	1	0
924	r9lo90ts20200130	POI	n	The eager boyfriend handed the box of flowers to them girlfriend.	The boy reaches his hand towards the plate.	NA	TRUE	0	TRUE	0	[]	[]	1	0
925	r9lo90ts20200130	DOI	n	The disgruntled employee gave the manager them long letter.	The officer will give the man a warning.	NA	TRUE	0	TRUE	0	[]	[]	1	0
926	r9lo90ts20200130	POC	y	The architect showed the model of the building to the architect.	The man will show the clothes to the clients.	1	TRUE	0	TRUE	0	[]	[]	1	0
927	r9lo90ts20200130	DOC	y	The woman gave the new neighbor the rusty bike.	To give is the greatest feeling.	NA	TRUE	0	TRUE	0	[]	[]	1	0
928	r9lo90ts20200130	POC	y	The mother gave the expensive toy to the hungry toddler.	The maid should give him the cane.	0	TRUE	0	TRUE	0	[]	[]	1	0
929	r9lo90ts20200130	DOC	y	The teacher handed the student the certificate.	He asked the boy to hand his guitar over.	1	TRUE	1	TRUE	0	[]	[]	1	0
930	r9lo90ts20200130	POI	n	The researcher gave the detailed results to them experienced surgeon.	They will give each other gifts.	0	TRUE	0	TRUE	0	[]	[]	1	0
931	r9lo90ts20200130	DOC	y	The fashion designer gave the famous journalist the pink jacket.	The nurses give the patients' their food.	0	TRUE	0	TRUE	0	[]	[]	1	0
932	r9lo90ts20200130	POI	n	The millionaire gave the valuable painting to they struggling artist.	The girl will give her flowers away.	0	FALSE	0	TRUE	0	[]	[]	1	0
933	r9lo90ts20200130	DOC	y	The happy child showed her father the coloring book.	He needs to show the defect before returning it.	0	TRUE	0	TRUE	0	[]	[]	1	0
934	r9lo90ts20200130	POC	y	The good looking bartender handed free drinks to the girls at the bar.	The girl will hand her crush the letters.	0	TRUE	0	TRUE	0	[]	[]	1	0
935	r9lo90ts20200130	DOI	n	The photographer showed the editor them finished proofs.	The people are at a car show.	NA	TRUE	0	TRUE	0	[]	[]	1	0
936	r9lo90ts20200130	POC	y	The mean neighbor handed a nasty note to the woman next door.	The waitress holds a menu in her hand.	0	TRUE	0	TRUE	0	[]	[]	1	0
937	r9lo90ts20200130	DOI	n	The captain gave the old sailor they spare life jacket.	The coworkers will give Mary a party.	0	TRUE	0	TRUE	0	[]	[]	1	0
938	r9lo90ts20200130	POI	n	The builder showed the blueprints to they new client.	They show the new student their painting.	0	TRUE	0	TRUE	0	[]	[]	1	0
939	r9lo90ts20200130	DOI	n	The secretary handed the manager they invoice.	The librarian will hand the boy a book.	0	TRUE	0	TRUE	0	[]	[]	1	0
940	r9lo90ts20200130	POC	y	The travel agent gave the last ticket to the young fan.	He wants to give his Valentine to his crush.	1	TRUE	0	TRUE	0	[]	[]	1	0
941	s1somgf720200211	DOC	y	The woman gave the new neighbor the rusty bike.	A man is giving a gift to a girl	1	TRUE	1	TRUE	0	[]	[]	1	0
942	s1somgf720200211	POI	n	The millionaire gave the valuable painting to they struggling artist.	A girl gives flowers to another person	1	TRUE	0	TRUE	0	[]	[]	1	0
943	s1somgf720200211	DOI	n	The disgruntled employee gave the manager them long letter.	The police officer is giving a ticket	0	TRUE	0	TRUE	0	[]	[]	1	0
944	s1somgf720200211	POI	n	The swimmer handed the towel to they driver.	The girl is handing a paintbrush to someone	1	TRUE	1	TRUE	0	[]	[]	1	0
945	s1somgf720200211	DOC	y	The fashion designer gave the famous journalist the pink jacket.	The nurse is giving the patient something	0	TRUE	0	TRUE	0	[]	[]	1	0
946	s1somgf720200211	POC	y	The architect showed the model of the building to the architect.	The salesperson is showing a dress	1	TRUE	0	TRUE	0	[]	[]	1	0
947	s1somgf720200211	DOC	y	The bartender handed the customer the cocktail.	The man is handing the hat to the clown	1	TRUE	1	TRUE	0	[]	[]	1	0
948	s1somgf720200211	POI	n	The researcher gave the detailed results to them experienced surgeon.	The sailor is giving a teapot to the soldier	1	TRUE	1	TRUE	0	[]	[]	1	0
949	s1somgf720200211	DOI	n	The spy handed the double agent them submarine blueprints.	The nurse hands the stethoscope to the doctor	1	TRUE	1	TRUE	0	[]	[]	1	0
950	s1somgf720200211	POI	n	The builder showed the blueprints to they new client.	The children show the picture to the teacher	1	TRUE	1	TRUE	0	[]	[]	1	0
951	s1somgf720200211	DOI	n	The photographer showed the editor them finished proofs.	The salesperson shows the couple a car	0	TRUE	0	TRUE	0	[]	[]	1	0
952	s1somgf720200211	POI	n	The eager boyfriend handed the box of flowers to them girlfriend.	The girl hands something to the boy	1	TRUE	0	TRUE	0	[]	[]	1	0
953	s1somgf720200211	DOC	y	The happy child showed her father the coloring book.	The lawyer shows the judge a gun	0	TRUE	0	TRUE	0	[]	[]	1	0
954	s1somgf720200211	POC	y	The good looking bartender handed free drinks to the girls at the bar.	The girl hands scissors to the boy on a ladder	1	TRUE	0	TRUE	0	[]	[]	1	0
955	s1somgf720200211	DOI	n	The captain gave the old sailor they spare life jacket.	The couple gives a cake to the person	1	TRUE	1	TRUE	0	[]	[]	1	0
956	s1somgf720200211	POC	y	The mean neighbor handed a nasty note to the woman next door.	The waitress hands the man a menu	0	TRUE	0	TRUE	0	[]	[]	1	0
957	s1somgf720200211	DOC	y	The teacher handed the student the certificate.	the student hands a guitar to the man	1	TRUE	1	TRUE	1	["CASING"]	["This sentence does not start with an uppercase letter."]	1	0
958	s1somgf720200211	POC	y	The mother gave the expensive toy to the hungry toddler.	The waitress gives a cane to the chef	1	FALSE	1	TRUE	0	[]	[]	1	0
959	s1somgf720200211	DOI	n	The secretary handed the manager they invoice.	The librarian hands the book to the child	1	TRUE	1	TRUE	0	[]	[]	1	0
960	s1somgf720200211	POC	y	The travel agent gave the last ticket to the young fan.	The boy gives a valentine to the girl	1	FALSE	1	TRUE	0	[]	[]	1	0
961	s55aohfe20200128	DOI	n	The disgruntled employee gave the manager them long letter.	The officer gives the man a ticket	0	TRUE	0	TRUE	0	[]	[]	1	0
962	s55aohfe20200128	POI	n	The swimmer handed the towel to they driver.	the girl hands the boy a paint brush	0	TRUE	0	TRUE	1	["CASING"]	["This sentence does not start with an uppercase letter."]	1	0
963	s55aohfe20200128	DOI	n	The spy handed the double agent them submarine blueprints.	the woman hands the doctor an item	0	TRUE	0	TRUE	1	["CASING"]	["This sentence does not start with an uppercase letter."]	1	0
964	s55aohfe20200128	POC	y	The good looking bartender handed free drinks to the girls at the bar.	the child hands a pen to the teacher	1	TRUE	1	TRUE	1	["CASING"]	["This sentence does not start with an uppercase letter."]	1	0
965	s55aohfe20200128	DOC	y	The happy child showed her father the coloring book.	the man shows the other man the gun	0	TRUE	0	TRUE	1	["CASING"]	["This sentence does not start with an uppercase letter."]	1	0
966	s55aohfe20200128	POI	n	The builder showed the blueprints to they new client.	the children show the teacher the painting	0	TRUE	0	TRUE	1	["CASING"]	["This sentence does not start with an uppercase letter."]	1	0
967	s55aohfe20200128	DOI	n	The photographer showed the editor them finished proofs.	the man shows the car	1	TRUE	0	TRUE	1	["CASING"]	["This sentence does not start with an uppercase letter."]	1	0
968	s55aohfe20200128	POC	y	The mean neighbor handed a nasty note to the woman next door.	the waitress hands over the menu	NA	TRUE	0	TRUE	1	["CASING"]	["This sentence does not start with an uppercase letter."]	1	0
969	s55aohfe20200128	DOC	y	The fashion designer gave the famous journalist the pink jacket.	the doctor gives medicine	1	TRUE	0	TRUE	1	["CASING"]	["This sentence does not start with an uppercase letter."]	1	0
970	s55aohfe20200128	POC	y	The mother gave the expensive toy to the hungry toddler.	the woman gives a cane	1	TRUE	0	TRUE	1	["CASING"]	["This sentence does not start with an uppercase letter."]	1	0
971	s55aohfe20200128	DOI	n	The secretary handed the manager they invoice.	the woman hands a book to the boy	1	TRUE	1	TRUE	1	["CASING"]	["This sentence does not start with an uppercase letter."]	1	0
972	s55aohfe20200128	POC	y	The travel agent gave the last ticket to the young fan.	the boy gives a heart to girl	1	TRUE	1	TRUE	1	["CASING"]	["This sentence does not start with an uppercase letter."]	1	0
973	s55aohfe20200128	DOI	n	The captain gave the old sailor they spare life jacket.	the parents give the cake to the man	1	TRUE	1	TRUE	1	["CASING"]	["This sentence does not start with an uppercase letter."]	1	0
974	s55aohfe20200128	POI	n	The eager boyfriend handed the box of flowers to them girlfriend.	the girl hands the plate to the boy	1	TRUE	1	TRUE	1	["CASING"]	["This sentence does not start with an uppercase letter."]	1	0
975	s55aohfe20200128	DOC	y	The bartender handed the customer the cocktail.	the man hands over the hat	NA	TRUE	0	TRUE	1	["CASING"]	["This sentence does not start with an uppercase letter."]	1	0
976	s55aohfe20200128	POI	n	The researcher gave the detailed results to them experienced surgeon.	the sailor gives the teapot	1	TRUE	0	TRUE	1	["CASING"]	["This sentence does not start with an uppercase letter."]	1	0
977	s55aohfe20200128	DOC	y	The teacher handed the student the certificate.	the man hands over the guitar	NA	TRUE	0	TRUE	1	["CASING"]	["This sentence does not start with an uppercase letter."]	1	0
978	s55aohfe20200128	POI	n	The millionaire gave the valuable painting to they struggling artist.	the kid gives flowers	1	TRUE	0	TRUE	1	["CASING"]	["This sentence does not start with an uppercase letter."]	1	0
979	s55aohfe20200128	DOC	y	The woman gave the new neighbor the rusty bike.	the man gives a gift	1	TRUE	0	TRUE	1	["CASING"]	["This sentence does not start with an uppercase letter."]	1	0
980	s55aohfe20200128	POC	y	The architect showed the model of the building to the architect.	the girl shows the dress	1	TRUE	0	TRUE	1	["CASING"]	["This sentence does not start with an uppercase letter."]	1	0
981	sw68ajzc20200213	DOC	y	The woman gave the new neighbor the rusty bike.	The man gave the child a present.	0	TRUE	0	TRUE	0	[]	[]	1	0
982	sw68ajzc20200213	POC	y	The mother gave the expensive toy to the hungry toddler.	The women is giving a cane to the man.	1	FALSE	1	TRUE	1	["GRAMMAR"]	["You should probably use: \u201care\u201d."]	0	1
983	sw68ajzc20200213	DOC	y	The bartender handed the customer the cocktail.	The man is handing the clown a hat.	0	TRUE	0	TRUE	0	[]	[]	1	0
984	sw68ajzc20200213	POC	y	The mean neighbor handed a nasty note to the woman next door.	The waitress is handing the man a menu.	0	TRUE	0	TRUE	0	[]	[]	1	0
985	sw68ajzc20200213	DOI	n	The secretary handed the manager they invoice.	The librarian is handing the child a book	0	TRUE	0	TRUE	0	[]	[]	1	0
986	sw68ajzc20200213	POC	y	The architect showed the model of the building to the architect.	A women is showing a dress to the man	1	FALSE	1	TRUE	2	["GRAMMAR", "GRAMMAR"]	["The plural noun \u201cwomen\u201d cannot be used with the article \u201cA\u201d. Did you mean \u201cA woman\u201d or \u201cwomen\u201d?", "You should probably use: \u201care\u201d."]	1	1
987	sw68ajzc20200213	DOC	y	The fashion designer gave the famous journalist the pink jacket.	The doctor is giving the patient food.	0	TRUE	0	TRUE	0	[]	[]	1	0
988	sw68ajzc20200213	POI	n	The millionaire gave the valuable painting to they struggling artist.	The student is giving the teacher some flowers.	0	TRUE	0	TRUE	0	[]	[]	1	0
989	sw68ajzc20200213	DOI	n	The spy handed the double agent them submarine blueprints.	The nurse is handing the doctor the equipment.	0	TRUE	0	TRUE	0	[]	[]	1	0
990	sw68ajzc20200213	POI	n	The eager boyfriend handed the box of flowers to them girlfriend.	The girl is handing a frisbee to the boy.	1	TRUE	1	TRUE	1	["CASING"]	["The word for this plastic disk used to make sport is normally capitalized because it\u2019s a trademark."]	0	0
991	sw68ajzc20200213	DOC	y	The happy child showed her father the coloring book.	The customer is showing the retailer a screwdriver.	0	TRUE	0	TRUE	0	[]	[]	1	0
992	sw68ajzc20200213	POI	n	The swimmer handed the towel to they driver.	The girl is handing the painter a paintbrush.	0	TRUE	0	TRUE	0	[]	[]	1	0
993	sw68ajzc20200213	DOI	n	The captain gave the old sailor they spare life jacket.	The adults are giving the senior a birthday cake.	0	TRUE	0	TRUE	0	[]	[]	1	0
994	sw68ajzc20200213	POC	y	The good looking bartender handed free drinks to the girls at the bar.	The girl is handing letters to the boy.	1	TRUE	0	TRUE	0	[]	[]	1	0
995	sw68ajzc20200213	DOC	y	The teacher handed the student the certificate.	The lady is handing the singer a guitar.	0	TRUE	0	TRUE	0	[]	[]	1	0
996	sw68ajzc20200213	POI	n	The researcher gave the detailed results to them experienced surgeon.	The sailor is giving the teapot to the farmer.	1	TRUE	1	TRUE	0	[]	[]	1	0
997	sw68ajzc20200213	DOI	n	The photographer showed the editor them finished proofs.	The salesperson is showing the couple a car.	0	TRUE	0	TRUE	0	[]	[]	1	0
998	sw68ajzc20200213	POI	n	The builder showed the blueprints to they new client.	The students are showing a drawing to the teacher.	1	TRUE	1	TRUE	0	[]	[]	1	0
999	sw68ajzc20200213	DOI	n	The disgruntled employee gave the manager them long letter.	The police is giving the driver a form.	0	TRUE	0	TRUE	0	[]	[]	1	0
1000	sw68ajzc20200213	POC	y	The travel agent gave the last ticket to the young fan.	The boy is giving a heart to the girl.	1	TRUE	1	TRUE	0	[]	[]	1	0
1001	t9cdwyon20200113	DOI	n	The secretary handed the manager they invoice.	The librarian handed the man a book.	0	TRUE	0	TRUE	0	[]	[]	1	0
1002	t9cdwyon20200113	POI	n	The swimmer handed the towel to they driver.	The woman handed the man a paint brush.	0	TRUE	0	TRUE	0	[]	[]	1	0
1003	t9cdwyon20200113	DOC	y	The happy child showed her father the coloring book.	The man showed the sitting woman an item.	0	TRUE	0	TRUE	0	[]	[]	1	0
1004	t9cdwyon20200113	POI	n	The researcher gave the detailed results to them experienced surgeon.	The sailor gives the teapot to the soldier.	1	TRUE	1	TRUE	0	[]	[]	1	0
1005	t9cdwyon20200113	DOC	y	The teacher handed the student the certificate.	The boy hands the singer his guitar.	0	TRUE	0	TRUE	0	[]	[]	1	0
1006	t9cdwyon20200113	POC	y	The good looking bartender handed free drinks to the girls at the bar.	The girls hands the boy a piece of chalk.	0	TRUE	0	TRUE	1	["GRAMMAR"]	["You should probably use \u201chand\u201d."]	0	0
1007	t9cdwyon20200113	DOC	y	The woman gave the new neighbor the rusty bike.	The man gives the girl a present.	0	TRUE	0	TRUE	0	[]	[]	1	0
1008	t9cdwyon20200113	POC	y	The architect showed the model of the building to the architect.	The woman showed the man her dress.	0	TRUE	0	TRUE	0	[]	[]	1	0
1009	t9cdwyon20200113	DOI	n	The captain gave the old sailor they spare life jacket.	The woman gives the older woman a cake.	0	TRUE	0	TRUE	0	[]	[]	1	0
1010	t9cdwyon20200113	POC	y	The travel agent gave the last ticket to the young fan.	The boy gives the girl a valentine.	0	TRUE	0	TRUE	0	[]	[]	1	0
1011	t9cdwyon20200113	DOC	y	The fashion designer gave the famous journalist the pink jacket.	The nurse gives the patient medicine.	0	TRUE	0	TRUE	0	[]	[]	1	0
1012	t9cdwyon20200113	POI	n	The eager boyfriend handed the box of flowers to them girlfriend.	The woman hands a plate to the man.	1	TRUE	1	TRUE	0	[]	[]	1	0
1013	t9cdwyon20200113	DOI	n	The photographer showed the editor them finished proofs.	The man showed the buyers the car.	0	TRUE	0	TRUE	0	[]	[]	1	0
1014	t9cdwyon20200113	POC	y	The mean neighbor handed a nasty note to the woman next door.	The waitress handed the menu to the man.	1	TRUE	1	TRUE	0	[]	[]	1	0
1015	t9cdwyon20200113	DOI	n	The spy handed the double agent them submarine blueprints.	The nurse hands the doctor his object.	0	TRUE	0	TRUE	0	[]	[]	1	0
1016	t9cdwyon20200113	POI	n	The millionaire gave the valuable painting to they struggling artist.	The girl gives her teacher flowers.	0	TRUE	0	TRUE	0	[]	[]	1	0
1017	t9cdwyon20200113	DOC	y	The bartender handed the customer the cocktail.	The man hands the clown his hat.	0	TRUE	0	TRUE	0	[]	[]	1	0
1018	t9cdwyon20200113	POI	n	The builder showed the blueprints to they new client.	The children show the teacher their painting.	0	TRUE	0	TRUE	0	[]	[]	1	0
1019	t9cdwyon20200113	DOI	n	The disgruntled employee gave the manager them long letter.	The policeman gives the driver a ticket.	0	TRUE	0	TRUE	0	[]	[]	1	0
1020	t9cdwyon20200113	POC	y	The mother gave the expensive toy to the hungry toddler.	The woman gives the chef a cane.	0	FALSE	0	TRUE	0	[]	[]	1	0
1021	tkmy795t20200211	DOC	y	The woman gave the new neighbor the rusty bike.	The man gives the child a present.	0	TRUE	0	TRUE	0	[]	[]	1	0
1022	tkmy795t20200211	POI	n	The millionaire gave the valuable painting to they struggling artist.	The girl gives the man flowers.	0	TRUE	0	TRUE	0	[]	[]	1	0
1023	tkmy795t20200211	DOI	n	The captain gave the old sailor they spare life jacket.	The children give the mom a cake.	0	TRUE	0	TRUE	0	[]	[]	1	0
1024	tkmy795t20200211	POI	n	The researcher gave the detailed results to them experienced surgeon.	The sailor gives the soldier a teapot.	0	TRUE	0	TRUE	0	[]	[]	1	0
1025	tkmy795t20200211	DOC	y	The teacher handed the student the certificate.	The kid hands the singer the guitar.	0	TRUE	0	TRUE	0	[]	[]	1	0
1026	tkmy795t20200211	POC	y	The travel agent gave the last ticket to the young fan.	The boy gives the girl a heart.	0	TRUE	0	TRUE	0	[]	[]	1	0
1027	tkmy795t20200211	DOC	y	The fashion designer gave the famous journalist the pink jacket.	The nurse gives the patient water.	0	TRUE	0	TRUE	0	[]	[]	1	0
1028	tkmy795t20200211	POC	y	The mean neighbor handed a nasty note to the woman next door.	The waitress hands the man a menu.	0	TRUE	0	TRUE	0	[]	[]	1	0
1029	tkmy795t20200211	DOI	n	The spy handed the double agent them submarine blueprints.	The nurse hands the doctor a stethoscope.	0	TRUE	0	TRUE	0	[]	[]	1	0
1030	tkmy795t20200211	POI	n	The swimmer handed the towel to they driver.	The girl hands a paintbrush to her mom.	1	TRUE	1	TRUE	0	[]	[]	1	0
1031	tkmy795t20200211	DOI	n	The secretary handed the manager they invoice.	The librarian hands the child a book.	0	TRUE	0	TRUE	0	[]	[]	1	0
1032	tkmy795t20200211	POC	y	The mother gave the expensive toy to the hungry toddler.	The woman gives the man a cane.	0	TRUE	0	TRUE	0	[]	[]	1	0
1033	tkmy795t20200211	DOI	n	The disgruntled employee gave the manager them long letter.	The cop gives the man a ticket.	0	TRUE	0	TRUE	0	[]	[]	1	0
1034	tkmy795t20200211	POC	y	The good looking bartender handed free drinks to the girls at the bar.	The girl hands th boy chalk.	0	TRUE	0	TRUE	1	["TYPOS"]	["Possible spelling mistake found."]	0	0
1035	tkmy795t20200211	DOI	n	The photographer showed the editor them finished proofs.	The dealer shows the couple a car.	0	TRUE	0	TRUE	0	[]	[]	1	0
1036	tkmy795t20200211	POI	n	The builder showed the blueprints to they new client.	The kids show the teacher a drawing.	0	TRUE	0	TRUE	0	[]	[]	1	0
1037	tkmy795t20200211	DOC	y	The bartender handed the customer the cocktail.	The man hands the clown a hat.	0	TRUE	0	TRUE	0	[]	[]	1	0
1038	tkmy795t20200211	POC	y	The architect showed the model of the building to the architect.	The woman shows a dress to the man.	1	TRUE	1	TRUE	0	[]	[]	1	0
1039	tkmy795t20200211	DOC	y	The happy child showed her father the coloring book.	The attorney shows the judge evidence.	0	TRUE	0	TRUE	0	[]	[]	1	0
1040	tkmy795t20200211	POI	n	The eager boyfriend handed the box of flowers to them girlfriend.	The girl hands the boy a hoop.	0	TRUE	0	TRUE	0	[]	[]	1	0
1041	ucnl2x7f20200212	DOC	y	The fashion designer gave the famous journalist the pink jacket.	The nurse gave the patient his medicine.	0	TRUE	0	TRUE	0	[]	[]	1	0
1042	ucnl2x7f20200212	POI	n	The builder showed the blueprints to they new client.	The students showed the teacher their work.	0	TRUE	0	TRUE	0	[]	[]	1	0
1043	ucnl2x7f20200212	DOI	n	The disgruntled employee gave the manager them long letter.	The officer gave him a ticket.	0	TRUE	0	TRUE	0	[]	[]	1	0
1044	ucnl2x7f20200212	POC	y	The travel agent gave the last ticket to the young fan.	The boy decided to give her a gift.	0	TRUE	0	TRUE	0	[]	[]	1	0
1045	ucnl2x7f20200212	DOC	y	The happy child showed her father the coloring book.	The customer showed the clerk the damage.	0	TRUE	0	TRUE	0	[]	[]	1	0
1046	ucnl2x7f20200212	POI	n	The eager boyfriend handed the box of flowers to them girlfriend.	She handed him the frisbee quickly.	0	TRUE	0	TRUE	1	["CASING"]	["The word for this plastic disk used to make sport is normally capitalized because it\u2019s a trademark."]	0	0
1047	ucnl2x7f20200212	DOI	n	The spy handed the double agent them submarine blueprints.	She handed him his forgotten tools.	0	TRUE	0	TRUE	0	[]	[]	1	0
1048	ucnl2x7f20200212	POC	y	The good looking bartender handed free drinks to the girls at the bar.	The student helped the teacher by handing her chalk.	0	TRUE	0	TRUE	0	[]	[]	1	0
1049	ucnl2x7f20200212	DOI	n	The secretary handed the manager they invoice.	The librarian handed him the correct book.	0	TRUE	0	TRUE	0	[]	[]	1	0
1050	ucnl2x7f20200212	POC	y	The architect showed the model of the building to the architect.	His wife showed him the dress.	0	TRUE	0	TRUE	0	[]	[]	1	0
1051	ucnl2x7f20200212	DOI	n	The photographer showed the editor them finished proofs.	He showed them his favorite car.	0	TRUE	0	TRUE	0	[]	[]	1	0
1052	ucnl2x7f20200212	POI	n	The millionaire gave the valuable painting to they struggling artist.	She gave her teacher the gift of flowers	0	TRUE	0	TRUE	0	[]	[]	1	0
1053	ucnl2x7f20200212	DOC	y	The woman gave the new neighbor the rusty bike.	Her father gave her a birthday gift.	0	TRUE	0	TRUE	0	[]	[]	1	0
1054	ucnl2x7f20200212	POI	n	The researcher gave the detailed results to them experienced surgeon.	The sailor gave the teapot to the soldier	1	TRUE	1	TRUE	0	[]	[]	1	0
1055	ucnl2x7f20200212	DOI	n	The captain gave the old sailor they spare life jacket.	his parents gave him a great birthday	0	TRUE	0	TRUE	1	["CASING"]	["This sentence does not start with an uppercase letter."]	1	0
1056	ucnl2x7f20200212	POC	y	The mean neighbor handed a nasty note to the woman next door.	The waitress handed him the menu	0	TRUE	0	TRUE	0	[]	[]	1	0
1057	ucnl2x7f20200212	DOC	y	The teacher handed the student the certificate.	Her job was to hand him the guitar.	0	TRUE	0	TRUE	0	[]	[]	1	0
1058	ucnl2x7f20200212	POI	n	The swimmer handed the towel to they driver.	She helped by handing him the brush	0	TRUE	0	TRUE	0	[]	[]	1	0
1059	ucnl2x7f20200212	DOC	y	The bartender handed the customer the cocktail.	He handed the clown his hat.	0	TRUE	0	TRUE	0	[]	[]	1	0
1060	ucnl2x7f20200212	POC	y	The mother gave the expensive toy to the hungry toddler.	the maid gave her cane to the chef	1	TRUE	1	TRUE	1	["CASING"]	["This sentence does not start with an uppercase letter."]	1	0
1061	utt2nnyo20200113	DOC	y	The fashion designer gave the famous journalist the pink jacket.	The nurse is giving the patient food.	0	TRUE	0	TRUE	0	[]	[]	1	0
1062	utt2nnyo20200113	POC	y	The mother gave the expensive toy to the hungry toddler.	The waitress is giving a cane to the chef.	1	FALSE	1	TRUE	0	[]	[]	1	0
1063	utt2nnyo20200113	DOI	n	The captain gave the old sailor they spare life jacket.	The person is giving a gift.	0	TRUE	0	TRUE	0	[]	[]	1	0
1064	utt2nnyo20200113	POC	y	The architect showed the model of the building to the architect.	The designer is showing his design.	0	FALSE	0	TRUE	0	[]	[]	1	0
1065	utt2nnyo20200113	DOI	n	The photographer showed the editor them finished proofs.	The car dealer is showing people cars.	0	TRUE	0	TRUE	0	[]	[]	1	0
1066	utt2nnyo20200113	POC	y	The mean neighbor handed a nasty note to the woman next door.	The waitress hands a menu to the customer.	1	TRUE	1	TRUE	0	[]	[]	1	0
1067	utt2nnyo20200113	DOI	n	The spy handed the double agent them submarine blueprints.	The nurse hands the doctor a stethoscope.	0	TRUE	0	TRUE	0	[]	[]	1	0
1068	utt2nnyo20200113	POI	n	The researcher gave the detailed results to them experienced surgeon.	The sailor gives a teapot to the soldier.	1	TRUE	1	TRUE	0	[]	[]	1	0
1069	utt2nnyo20200113	DOC	y	The happy child showed her father the coloring book.	The salesman is showing guns.	0	TRUE	0	TRUE	0	[]	[]	1	0
1070	utt2nnyo20200113	POC	y	The good looking bartender handed free drinks to the girls at the bar.	The girl hands the boy a letter.	0	TRUE	0	TRUE	0	[]	[]	1	0
1071	utt2nnyo20200113	DOI	n	The secretary handed the manager they invoice.	The librarian hands the man a book.	0	TRUE	0	TRUE	0	[]	[]	1	0
1072	utt2nnyo20200113	POI	n	The swimmer handed the towel to they driver.	The girl hands a paint brush to the boy.	1	TRUE	1	TRUE	0	[]	[]	1	0
1073	utt2nnyo20200113	DOC	y	The teacher handed the student the certificate.	A person hands the singer a guitar.	0	TRUE	0	TRUE	0	[]	[]	1	0
1074	utt2nnyo20200113	POI	n	The eager boyfriend handed the box of flowers to them girlfriend.	The girl hands the boy a plate.	0	TRUE	0	TRUE	0	[]	[]	1	0
1075	utt2nnyo20200113	DOC	y	The bartender handed the customer the cocktail.	The cowboy hands his hat to the clown.	1	TRUE	0	TRUE	0	[]	[]	1	0
1076	utt2nnyo20200113	POC	y	The travel agent gave the last ticket to the young fan.	The boy gives a heart to the girl.	1	FALSE	1	TRUE	0	[]	[]	1	0
1077	utt2nnyo20200113	DOC	y	The woman gave the new neighbor the rusty bike.	The person gives a gift to the girl.	1	FALSE	1	TRUE	0	[]	[]	1	0
1078	utt2nnyo20200113	POI	n	The builder showed the blueprints to they new client.	The students show their work to the teacher.	0	TRUE	0	TRUE	0	[]	[]	1	0
1079	utt2nnyo20200113	DOI	n	The disgruntled employee gave the manager them long letter.	The cop is giving a ticket.	1	TRUE	0	TRUE	0	[]	[]	1	0
1080	utt2nnyo20200113	POI	n	The millionaire gave the valuable painting to they struggling artist.	The girl gives flowers to the teacher.	1	TRUE	0	TRUE	0	[]	[]	1	0
1081	vmm0jyvv20200217	DOC	y	The happy child showed her father the coloring book.	The man is showing the judge a gun.	0	TRUE	0	TRUE	0	[]	[]	1	0
1082	vmm0jyvv20200217	POC	y	The architect showed the model of the building to the architect.	The woman is showing a man a dress.	0	FALSE	0	TRUE	0	[]	[]	1	0
1083	vmm0jyvv20200217	DOC	y	The fashion designer gave the famous journalist the pink jacket.	The doctor is giving the patient medicine.	0	TRUE	0	TRUE	0	[]	[]	1	0
1084	vmm0jyvv20200217	POI	n	The millionaire gave the valuable painting to they struggling artist.	The girl is giving flowers to her teacher.	1	TRUE	0	TRUE	0	[]	[]	1	0
1085	vmm0jyvv20200217	DOI	n	The spy handed the double agent them submarine blueprints.	The nurse is handing a doctor a stethoscope.	0	TRUE	0	TRUE	0	[]	[]	1	0
1086	vmm0jyvv20200217	POI	n	The builder showed the blueprints to they new client.	The children show their picture to someone else.	0	TRUE	0	TRUE	0	[]	[]	1	0
1087	vmm0jyvv20200217	DOI	n	The secretary handed the manager they invoice.	The librarian is handing a child a book.	0	TRUE	0	TRUE	0	[]	[]	1	0
1088	vmm0jyvv20200217	POC	y	The travel agent gave the last ticket to the young fan.	The boy is giving a representation of a heart to a girl.	1	TRUE	1	TRUE	0	[]	[]	1	0
1089	vmm0jyvv20200217	DOI	n	The photographer showed the editor them finished proofs.	The car salesman is showing a couple a car.	0	TRUE	0	TRUE	0	[]	[]	1	0
1090	vmm0jyvv20200217	POC	y	The mother gave the expensive toy to the hungry toddler.	The maid is giving a cane to a chef.	1	TRUE	1	TRUE	0	[]	[]	1	0
1091	vmm0jyvv20200217	DOC	y	The woman gave the new neighbor the rusty bike.	The man gives the girl a gift.	0	TRUE	0	TRUE	0	[]	[]	1	0
1092	vmm0jyvv20200217	POC	y	The good looking bartender handed free drinks to the girls at the bar.	The girl is giving the letter K to a boy.	1	TRUE	1	TRUE	0	[]	[]	1	0
1093	vmm0jyvv20200217	DOI	n	The disgruntled employee gave the manager them long letter.	The police is giving the driver a ticket.	0	TRUE	0	TRUE	0	[]	[]	1	0
1094	vmm0jyvv20200217	POC	y	The mean neighbor handed a nasty note to the woman next door.	The waitress is handing a menu to a customer.	1	TRUE	1	TRUE	0	[]	[]	1	0
1095	vmm0jyvv20200217	DOC	y	The teacher handed the student the certificate.	The boy is handing a guitar to the singer.	1	TRUE	1	TRUE	0	[]	[]	1	0
1096	vmm0jyvv20200217	POI	n	The eager boyfriend handed the box of flowers to them girlfriend.	The girl is handing a plate to the man.	1	TRUE	1	TRUE	0	[]	[]	1	0
1097	vmm0jyvv20200217	DOC	y	The bartender handed the customer the cocktail.	The man is handing a clown a hat.	0	TRUE	0	TRUE	0	[]	[]	1	0
1098	vmm0jyvv20200217	POI	n	The researcher gave the detailed results to them experienced surgeon.	The sailor is giving a teapot to a soldier.	1	TRUE	1	TRUE	0	[]	[]	1	0
1099	vmm0jyvv20200217	DOI	n	The captain gave the old sailor they spare life jacket.	The couple is giving a woman a cake.	0	TRUE	0	TRUE	0	[]	[]	1	0
1100	vmm0jyvv20200217	POI	n	The swimmer handed the towel to they driver.	The girl is handing a paintbrush to a boy.	1	TRUE	1	TRUE	0	[]	[]	1	0
1101	vomf13pu20200214	DOI	n	The photographer showed the editor them finished proofs.	The salesman shows the car	1	TRUE	0	TRUE	0	[]	[]	1	0
1102	vomf13pu20200214	POC	y	The mother gave the expensive toy to the hungry toddler.	The waitress gives the cane to the chef	1	TRUE	1	TRUE	0	[]	[]	1	0
1103	vomf13pu20200214	DOC	y	The teacher handed the student the certificate.	The person hands the guitar off	NA	TRUE	0	TRUE	0	[]	[]	1	0
1104	vomf13pu20200214	POI	n	The researcher gave the detailed results to them experienced surgeon.	The sailor gives the teapot away	0	TRUE	0	TRUE	0	[]	[]	1	0
1105	vomf13pu20200214	DOI	n	The secretary handed the manager they invoice.	The librarian hands the book to the kid	1	TRUE	1	TRUE	0	[]	[]	1	0
1106	vomf13pu20200214	POC	y	The mean neighbor handed a nasty note to the woman next door.	The waitress hands the customer a menu	0	TRUE	0	TRUE	0	[]	[]	1	0
1107	vomf13pu20200214	DOI	n	The spy handed the double agent them submarine blueprints.	The nurse hands an item over	0	TRUE	0	TRUE	0	[]	[]	1	0
1108	vomf13pu20200214	POI	n	The millionaire gave the valuable painting to they struggling artist.	The girl gives flowers	1	TRUE	0	TRUE	0	[]	[]	1	0
1109	vomf13pu20200214	DOI	n	The disgruntled employee gave the manager them long letter.	The police officer gives a ticket	1	TRUE	0	TRUE	0	[]	[]	1	0
1110	vomf13pu20200214	POC	y	The good looking bartender handed free drinks to the girls at the bar.	The girl hands the boy a marker	0	TRUE	0	TRUE	0	[]	[]	1	0
1111	vomf13pu20200214	DOC	y	The fashion designer gave the famous journalist the pink jacket.	The nurse gives	NA	TRUE	0	TRUE	0	[]	[]	1	0
1112	vomf13pu20200214	POC	y	The travel agent gave the last ticket to the young fan.	THe boys gives	NA	TRUE	0	TRUE	1	["TYPOS"]	["Possible spelling mistake found."]	0	1
1113	vomf13pu20200214	DOI	n	The captain gave the old sailor they spare life jacket.	The girl gives	NA	TRUE	0	TRUE	0	[]	[]	1	0
1114	vomf13pu20200214	POC	y	The architect showed the model of the building to the architect.	The boy shows	NA	TRUE	0	TRUE	0	[]	[]	1	0
1115	vomf13pu20200214	DOC	y	The happy child showed her father the coloring book.	The man shows	NA	TRUE	0	TRUE	0	[]	[]	1	0
1116	vomf13pu20200214	POI	n	The eager boyfriend handed the box of flowers to them girlfriend.	The girl hands	NA	TRUE	0	TRUE	0	[]	[]	1	0
1117	vomf13pu20200214	DOC	y	The woman gave the new neighbor the rusty bike.	The man gives a present	1	TRUE	0	TRUE	0	[]	[]	1	0
1118	vomf13pu20200214	POI	n	The builder showed the blueprints to they new client.	The children show	NA	TRUE	0	TRUE	0	[]	[]	1	0
1119	vomf13pu20200214	DOC	y	The bartender handed the customer the cocktail.	The man hands	NA	TRUE	0	TRUE	0	[]	[]	1	0
1120	vomf13pu20200214	POI	n	The swimmer handed the towel to they driver.	THe girl hands	NA	TRUE	0	TRUE	1	["TYPOS"]	["Possible spelling mistake found."]	0	NA
1121	x2qq61ea20200129	DOC	y	The woman gave the new neighbor the rusty bike.	GIVE	NA	TRUE	0	TRUE	0	[]	[]	1	0
1122	x2qq61ea20200129	POC	y	The good looking bartender handed free drinks to the girls at the bar.	The girl is handing a guy alphabet letters	0	TRUE	0	TRUE	0	[]	[]	1	0
1123	x2qq61ea20200129	DOI	n	The disgruntled employee gave the manager them long letter.	The policemen Is handing a person a ticket	0	TRUE	0	TRUE	1	["GRAMMAR"]	["You should probably use: \u201care\u201d."]	0	1
1124	x2qq61ea20200129	POI	n	The builder showed the blueprints to they new client.	The kids are showing a very drawn painting	0	TRUE	0	TRUE	0	[]	[]	1	0
1125	x2qq61ea20200129	DOI	n	The spy handed the double agent them submarine blueprints.	The nurse is handing the doctor his stethoscope	0	TRUE	0	TRUE	0	[]	[]	1	0
1126	x2qq61ea20200129	POC	y	The architect showed the model of the building to the architect.	The lady is showing a person a dress	0	TRUE	0	TRUE	0	[]	[]	1	0
1127	x2qq61ea20200129	DOI	n	The secretary handed the manager they invoice.	She is handing the person a library book	0	TRUE	0	TRUE	0	[]	[]	1	0
1128	x2qq61ea20200129	POI	n	The millionaire gave the valuable painting to they struggling artist.	She is giving her teacher lovely looking flowers	0	TRUE	0	TRUE	0	[]	[]	1	0
1129	x2qq61ea20200129	DOC	y	The bartender handed the customer the cocktail.	The men is giving the clown his lost hat	0	TRUE	0	TRUE	1	["GRAMMAR"]	["You should probably use: \u201care\u201d."]	0	1
1130	x2qq61ea20200129	POC	y	The mother gave the expensive toy to the hungry toddler.	She is giving a cane to the chef	1	FALSE	1	TRUE	0	[]	[]	1	0
1131	x2qq61ea20200129	DOI	n	The photographer showed the editor them finished proofs.	The car salesmen is trying to sell cars	NA	TRUE	0	TRUE	0	[]	[]	1	0
1132	x2qq61ea20200129	POI	n	The researcher gave the detailed results to them experienced surgeon.	He is handing a teapot to the soldier	1	TRUE	1	TRUE	0	[]	[]	1	0
1133	x2qq61ea20200129	DOC	y	The teacher handed the student the certificate.	He is handed back the guitarist his guitar	0	TRUE	0	TRUE	0	[]	[]	1	0
1134	x2qq61ea20200129	POC	y	The travel agent gave the last ticket to the young fan.	He is handing his love to the girl	1	TRUE	0	TRUE	0	[]	[]	1	0
1135	x2qq61ea20200129	DOC	y	The fashion designer gave the famous journalist the pink jacket.	A patient is being treated.	NA	TRUE	0	TRUE	0	[]	[]	1	0
1136	x2qq61ea20200129	POI	n	The swimmer handed the towel to they driver.	the girl is giving the man a brush.	0	TRUE	0	TRUE	1	["CASING"]	["This sentence does not start with an uppercase letter."]	1	0
1137	x2qq61ea20200129	DOI	n	The captain gave the old sailor they spare life jacket.	The woman is giving someone a cake.	0	TRUE	0	TRUE	0	[]	[]	1	0
1138	x2qq61ea20200129	POC	y	The mean neighbor handed a nasty note to the woman next door.	She is handing him a lunch menu	0	TRUE	0	TRUE	0	[]	[]	1	0
1139	x2qq61ea20200129	DOC	y	The happy child showed her father the coloring book.	he is buying a gun	NA	TRUE	0	TRUE	1	["CASING"]	["This sentence does not start with an uppercase letter."]	1	0
1140	x2qq61ea20200129	POI	n	The eager boyfriend handed the box of flowers to them girlfriend.	She is handing him a frisbee	0	FALSE	0	TRUE	1	["CASING"]	["The word for this plastic disk used to make sport is normally capitalized because it\u2019s a trademark."]	0	0
1141	y5qncmp920200228	DOI	n	The photographer showed the editor them finished proofs.	The dealer shows them the car.	0	TRUE	0	TRUE	0	[]	[]	1	0
1142	y5qncmp920200228	POC	y	The travel agent gave the last ticket to the young fan.	The boy gives the girl a heart.	0	TRUE	0	TRUE	0	[]	[]	1	0
1143	y5qncmp920200228	DOI	n	The secretary handed the manager they invoice.	The librarian hands them a book.	0	TRUE	0	TRUE	0	[]	[]	1	0
1144	y5qncmp920200228	POI	n	The builder showed the blueprints to they new client.	The kids show the teacher their art.	0	TRUE	0	TRUE	0	[]	[]	1	0
1145	y5qncmp920200228	DOC	y	The fashion designer gave the famous journalist the pink jacket.	The nurse is giving them medicine.	0	TRUE	0	TRUE	0	[]	[]	1	0
1146	y5qncmp920200228	POC	y	The architect showed the model of the building to the architect.	The designer shows them the dress.	0	FALSE	0	TRUE	0	[]	[]	1	0
1147	y5qncmp920200228	DOC	y	The woman gave the new neighbor the rusty bike.	The man gives a gift to the girl.	1	TRUE	1	TRUE	0	[]	[]	1	0
1148	y5qncmp920200228	POI	n	The millionaire gave the valuable painting to they struggling artist.	She gives flowers to the teacher.	1	TRUE	0	TRUE	0	[]	[]	1	0
1149	y5qncmp920200228	DOI	n	The captain gave the old sailor they spare life jacket.	She gives the person a cake.	0	TRUE	0	TRUE	0	[]	[]	1	0
1150	y5qncmp920200228	POC	y	The mother gave the expensive toy to the hungry toddler.	She gives the cane to the chef.	1	FALSE	1	TRUE	0	[]	[]	1	0
1151	y5qncmp920200228	DOC	y	The bartender handed the customer the cocktail.	The man hands the hat to the clown	1	TRUE	1	TRUE	0	[]	[]	1	0
1152	y5qncmp920200228	POI	n	The swimmer handed the towel to they driver.	The girl hands the brush to the boy.	1	TRUE	1	TRUE	0	[]	[]	1	0
1153	y5qncmp920200228	DOI	n	The disgruntled employee gave the manager them long letter.	The officer gives the driver a ticket.	0	TRUE	0	TRUE	0	[]	[]	1	0
1154	y5qncmp920200228	POC	y	The mean neighbor handed a nasty note to the woman next door.	The waitress hands the man a menu.	0	TRUE	0	TRUE	0	[]	[]	1	0
1155	y5qncmp920200228	DOC	y	The teacher handed the student the certificate.	The boy hands the singer a guitar.	0	TRUE	0	TRUE	0	[]	[]	1	0
1156	y5qncmp920200228	POC	y	The good looking bartender handed free drinks to the girls at the bar.	The girl hands a letter to the boy.	1	TRUE	1	TRUE	0	[]	[]	1	0
1157	y5qncmp920200228	DOI	n	The spy handed the double agent them submarine blueprints.	The nurse hands the doctor a stethoscope.	0	TRUE	0	TRUE	0	[]	[]	1	0
1158	y5qncmp920200228	POI	n	The researcher gave the detailed results to them experienced surgeon.	The sailor gives the pot to the solider.	1	TRUE	1	TRUE	0	[]	[]	1	0
1159	y5qncmp920200228	DOC	y	The happy child showed her father the coloring book.	The person is showing the other person something.	0	TRUE	0	TRUE	0	[]	[]	1	0
1160	y5qncmp920200228	POI	n	The eager boyfriend handed the box of flowers to them girlfriend.	The girls hands the disc to the boy.	1	TRUE	1	TRUE	1	["GRAMMAR"]	["You should probably use \u201chand\u201d."]	0	1
1161	06hegj8j20201103	DOC	y	The teacher handed the student the certificate.	The musician is handed a guitar.	0	FALSE	0	FALSE	0	[]	[]	1	0
1162	06hegj8j20201103	POI	n	The swimmer handed the towel to they driver.	The girl handed the boy a paint brush.	0	TRUE	0	FALSE	0	[]	[]	1	0
1163	06hegj8j20201103	DOI	n	The photographer showed the editor them finished proofs.	The car salesman showed the couple the car.	0	TRUE	0	FALSE	0	[]	[]	1	0
1164	06hegj8j20201103	POC	y	The mean neighbor handed a nasty note to the woman next door.	The waitress handed the man a menu.	0	TRUE	0	FALSE	0	[]	[]	1	0
1165	06hegj8j20201103	DOI	n	The disgruntled employee gave the manager them long letter.	The officer is giving the man a ticket.	0	TRUE	0	FALSE	0	[]	[]	1	0
1166	06hegj8j20201103	POC	y	The mother gave the expensive toy to the hungry toddler.	The waitress gives a cane to the chef.	1	TRUE	1	FALSE	0	[]	[]	1	0
1167	06hegj8j20201103	DOC	y	The happy child showed her father the coloring book.	The lawyer showed the judge the gun.	0	TRUE	0	FALSE	0	[]	[]	1	0
1168	06hegj8j20201103	POC	y	The architect showed the model of the building to the architect.	The woman showed the dress to the man.	1	FALSE	1	FALSE	0	[]	[]	1	0
1169	06hegj8j20201103	DOC	y	The bartender handed the customer the cocktail.	The man handed the clown a hat.	0	TRUE	0	FALSE	0	[]	[]	1	0
1170	06hegj8j20201103	POC	y	The good looking bartender handed free drinks to the girls at the bar.	The girl handed the boy the letter \K.\	0	TRUE	0	FALSE	0	[]	[]	1	0
1171	06hegj8j20201103	DOI	n	The spy handed the double agent them submarine blueprints.	The nurse handed the doctor a stethoscope.	0	TRUE	0	FALSE	0	[]	[]	1	0
1172	06hegj8j20201103	POI	n	The millionaire gave the valuable painting to they struggling artist.	The girl gave her teacher flowers.	0	TRUE	0	FALSE	0	[]	[]	1	0
1173	06hegj8j20201103	DOC	y	The fashion designer gave the famous journalist the pink jacket.	The nurse gave the sick man food.	0	TRUE	0	FALSE	0	[]	[]	1	0
1174	06hegj8j20201103	POI	n	The researcher gave the detailed results to them experienced surgeon.	The sailor gave the soldier a teapot.	0	TRUE	0	FALSE	0	[]	[]	1	0
1175	06hegj8j20201103	DOI	n	The captain gave the old sailor they spare life jacket.	The couple gave the old lady a cake.	0	TRUE	0	FALSE	0	[]	[]	1	0
1176	06hegj8j20201103	POI	n	The builder showed the blueprints to they new client.	The children showed the teacher their drawing.	0	TRUE	0	FALSE	0	[]	[]	1	0
1177	06hegj8j20201103	DOC	y	The woman gave the new neighbor the rusty bike.	The girl gave the man a present.	0	TRUE	0	FALSE	0	[]	[]	1	0
1178	06hegj8j20201103	POC	y	The travel agent gave the last ticket to the young fan.	The boy gave the girl a valentines letter.	0	TRUE	0	FALSE	0	[]	[]	1	0
1179	06hegj8j20201103	DOI	n	The secretary handed the manager they invoice.	The librarian is handing the boy a book.	0	TRUE	0	FALSE	0	[]	[]	1	0
1180	06hegj8j20201103	POI	n	The eager boyfriend handed the box of flowers to them girlfriend.	The girl is handing a plate to the boy.	1	TRUE	1	FALSE	0	[]	[]	1	0
1181	08pg7vs020201109	DOI	n	The spy handed the double agent them submarine blueprints.	The doctor offered their hand.	0	TRUE	0	FALSE	0	[]	[]	1	0
1182	08pg7vs020201109	POI	n	The eager boyfriend handed the box of flowers to them girlfriend.	They handed the frisbee to them.	1	TRUE	1	FALSE	1	["CASING"]	["The word for this plastic disk used to make sport is normally capitalized because it\u2019s a trademark."]	0	0
1183	08pg7vs020201109	DOI	n	The captain gave the old sailor they spare life jacket.	They give them the cake.	0	TRUE	0	FALSE	0	[]	[]	1	0
1184	08pg7vs020201109	POC	y	The mean neighbor handed a nasty note to the woman next door.	The waitress handed them a menu.	0	TRUE	0	FALSE	0	[]	[]	1	0
1185	08pg7vs020201109	DOC	y	The woman gave the new neighbor the rusty bike.	They give them a present.	0	TRUE	0	FALSE	0	[]	[]	1	0
1186	08pg7vs020201109	POC	y	The good looking bartender handed free drinks to the girls at the bar.	They handed them a letter.	0	TRUE	0	FALSE	0	[]	[]	1	0
1187	08pg7vs020201109	DOC	y	The happy child showed her father the coloring book.	They are showing them a gun.	0	TRUE	0	FALSE	0	[]	[]	1	0
1188	08pg7vs020201109	POC	y	The travel agent gave the last ticket to the young fan.	They are giving them a heart.	0	FALSE	0	FALSE	0	[]	[]	1	0
1189	08pg7vs020201109	DOI	n	The photographer showed the editor them finished proofs.	They are showing a car.	1	TRUE	0	FALSE	0	[]	[]	1	0
1190	08pg7vs020201109	POC	y	The mother gave the expensive toy to the hungry toddler.	They are giving them a cane.	0	TRUE	0	FALSE	0	[]	[]	1	0
1191	08pg7vs020201109	DOI	n	The secretary handed the manager they invoice.	They are handing them a book.	0	TRUE	0	FALSE	0	[]	[]	1	0
1192	08pg7vs020201109	POI	n	The millionaire gave the valuable painting to they struggling artist.	They are giving their teacher flowers.	0	TRUE	0	FALSE	0	[]	[]	1	0
1193	08pg7vs020201109	DOC	y	The bartender handed the customer the cocktail.	They are handing the clown a hat.	0	TRUE	0	FALSE	0	[]	[]	1	0
1194	08pg7vs020201109	POI	n	The builder showed the blueprints to they new client.	They are showing their teacher their art.	0	TRUE	0	FALSE	0	[]	[]	1	0
1195	08pg7vs020201109	DOC	y	The teacher handed the student the certificate.	They handed the singer their guitar.	0	TRUE	0	FALSE	0	[]	[]	1	0
1196	08pg7vs020201109	POC	y	The architect showed the model of the building to the architect.	They are showing them a dress.	0	TRUE	0	FALSE	0	[]	[]	1	0
1197	08pg7vs020201109	DOC	y	The fashion designer gave the famous journalist the pink jacket.	They are giving them water.	0	TRUE	0	FALSE	0	[]	[]	1	0
1198	08pg7vs020201109	POI	n	The researcher gave the detailed results to them experienced surgeon.	The sailor is giving the soldier a teapot.	0	TRUE	0	FALSE	0	[]	[]	1	0
1199	08pg7vs020201109	DOI	n	The disgruntled employee gave the manager them long letter.	The officer is giving them a ticket.	0	TRUE	0	FALSE	0	[]	[]	1	0
1200	08pg7vs020201109	POI	n	The swimmer handed the towel to they driver.	They are handing them a paint brush.	0	TRUE	0	FALSE	0	[]	[]	1	0
1201	0l8rg1mg20201128	DOC	y	The teacher handed the student the certificate.	The boy hands the guitar to the man.	1	TRUE	1	FALSE	0	[]	[]	1	0
1202	0l8rg1mg20201128	POC	y	The architect showed the model of the building to the architect.	She shows the dress to the customer.	1	TRUE	1	FALSE	0	[]	[]	1	0
1203	0l8rg1mg20201128	DOC	y	The fashion designer gave the famous journalist the pink jacket.	The nurse gives food and medications to the patient.	1	TRUE	0	FALSE	0	[]	[]	1	0
1204	0l8rg1mg20201128	POC	y	The mean neighbor handed a nasty note to the woman next door.	The waitress hands the menu.	1	TRUE	0	FALSE	0	[]	[]	1	0
1205	0l8rg1mg20201128	DOI	n	The photographer showed the editor them finished proofs.	He shows the customers the new car.	0	TRUE	0	FALSE	0	[]	[]	1	0
1206	0l8rg1mg20201128	POI	n	The researcher gave the detailed results to them experienced surgeon.	He gives tea.	1	TRUE	0	FALSE	0	[]	[]	1	0
1207	0l8rg1mg20201128	DOC	y	The happy child showed her father the coloring book.	He shows the object.	0	TRUE	0	FALSE	0	[]	[]	1	0
1208	0l8rg1mg20201128	POC	y	The travel agent gave the last ticket to the young fan.	He gives the heart to the girl.	1	TRUE	1	FALSE	0	[]	[]	1	0
1209	0l8rg1mg20201128	DOI	n	The secretary handed the manager they invoice.	The librarian hands the book to the boy.	1	TRUE	1	FALSE	0	[]	[]	1	0
1210	0l8rg1mg20201128	POC	y	The mother gave the expensive toy to the hungry toddler.	She gives the cane to the chef.	1	TRUE	1	FALSE	0	[]	[]	1	0
1211	0l8rg1mg20201128	DOI	n	The captain gave the old sailor they spare life jacket.	She gives the cake to the old lady.	1	TRUE	1	FALSE	0	[]	[]	1	0
1212	0l8rg1mg20201128	POI	n	The millionaire gave the valuable painting to they struggling artist.	She gives the flowers to her teacher.	1	TRUE	0	FALSE	0	[]	[]	1	0
1213	0l8rg1mg20201128	DOC	y	The bartender handed the customer the cocktail.	He hands the hat to the clown.	1	TRUE	1	FALSE	0	[]	[]	1	0
1214	0l8rg1mg20201128	POC	y	The good looking bartender handed free drinks to the girls at the bar.	She hands the labels.	1	TRUE	0	FALSE	0	[]	[]	1	0
1215	0l8rg1mg20201128	DOI	n	The spy handed the double agent them submarine blueprints.	The nurse hands the stereoscope to the doctor.	1	TRUE	1	FALSE	0	[]	[]	1	0
1216	0l8rg1mg20201128	POI	n	The builder showed the blueprints to they new client.	They show the picture.	1	TRUE	0	FALSE	0	[]	[]	1	0
1217	0l8rg1mg20201128	DOC	y	The woman gave the new neighbor the rusty bike.	He gives the present to the girl.	1	TRUE	0	FALSE	0	[]	[]	1	0
1218	0l8rg1mg20201128	POI	n	The eager boyfriend handed the box of flowers to them girlfriend.	She hands the object to the boy.	1	TRUE	1	FALSE	0	[]	[]	1	0
1219	0l8rg1mg20201128	DOI	n	The disgruntled employee gave the manager them long letter.	The police officer gives the ticket.	1	TRUE	0	FALSE	0	[]	[]	1	0
1220	0l8rg1mg20201128	POI	n	The swimmer handed the towel to they driver.	She hands the paintbrush.	1	TRUE	0	FALSE	0	[]	[]	1	0
1221	156cuu2w20201110	DOI	n	The photographer showed the editor them finished proofs.	The salesman shows the couple their new car.	0	TRUE	0	FALSE	0	[]	[]	1	0
1222	156cuu2w20201110	POC	y	The good looking bartender handed free drinks to the girls at the bar.	The girl hands the boy the chalk.	0	TRUE	0	FALSE	0	[]	[]	1	0
1223	156cuu2w20201110	DOI	n	The captain gave the old sailor they spare life jacket.	He gives his grandmother a cake.	0	TRUE	0	FALSE	0	[]	[]	1	0
1224	156cuu2w20201110	POI	n	The millionaire gave the valuable painting to they struggling artist.	The student gives the teacher flowers.	0	TRUE	0	FALSE	0	[]	[]	1	0
1225	156cuu2w20201110	DOI	n	The disgruntled employee gave the manager them long letter.	The cop gives the driver a ticket.	0	TRUE	0	FALSE	0	[]	[]	1	0
1226	156cuu2w20201110	POI	n	The builder showed the blueprints to they new client.	The students show their teacher the final project.	0	TRUE	0	FALSE	0	[]	[]	1	0
1227	156cuu2w20201110	DOC	y	The happy child showed her father the coloring book.	He showed the man how the gun worked.	0	TRUE	0	FALSE	0	[]	[]	1	0
1228	156cuu2w20201110	POC	y	The architect showed the model of the building to the architect.	The boy showed the man his outfit.	0	FALSE	0	FALSE	0	[]	[]	1	0
1229	156cuu2w20201110	DOI	n	The secretary handed the manager they invoice.	The librarian hands the boy the book.	0	TRUE	0	FALSE	0	[]	[]	1	0
1230	156cuu2w20201110	POI	n	The eager boyfriend handed the box of flowers to them girlfriend.	The girl hands the guy the plate.	0	TRUE	0	FALSE	0	[]	[]	1	0
1231	156cuu2w20201110	DOC	y	The teacher handed the student the certificate.	The boy hands the artist his guitar.	0	TRUE	0	FALSE	0	[]	[]	1	0
1232	156cuu2w20201110	POC	y	The mean neighbor handed a nasty note to the woman next door.	The waitress hands the man the menu.	0	TRUE	0	FALSE	0	[]	[]	1	0
1233	156cuu2w20201110	DOC	y	The bartender handed the customer the cocktail.	The man handed the clown his hat.	0	TRUE	0	FALSE	0	[]	[]	1	0
1234	156cuu2w20201110	POI	n	The swimmer handed the towel to they driver.	The girl hands the boy the paint brush.	0	TRUE	0	FALSE	0	[]	[]	1	0
1235	156cuu2w20201110	DOC	y	The fashion designer gave the famous journalist the pink jacket.	The nurse gives the patient their medication.	0	TRUE	0	FALSE	0	[]	[]	1	0
1236	156cuu2w20201110	POC	y	The mother gave the expensive toy to the hungry toddler.	The maid gives the chef the cane.	0	FALSE	0	FALSE	0	[]	[]	1	0
1237	156cuu2w20201110	DOI	n	The spy handed the double agent them submarine blueprints.	The nurse hands over the stethoscope.	NA	TRUE	0	FALSE	0	[]	[]	1	0
1238	156cuu2w20201110	POC	y	The travel agent gave the last ticket to the young fan.	The boy gives his heart to the girl.	1	TRUE	0	FALSE	0	[]	[]	1	0
1239	156cuu2w20201110	DOC	y	The woman gave the new neighbor the rusty bike.	The man gives the girl her gift.	0	TRUE	0	FALSE	0	[]	[]	1	0
1240	156cuu2w20201110	POI	n	The researcher gave the detailed results to them experienced surgeon.	The sailor gives the teapot to the solider.	1	TRUE	1	FALSE	0	[]	[]	1	0
1241	18hkpswn20201104	DOI	n	The secretary handed the manager they invoice.	NA	NA	FALSE	0	FALSE	1	["TYPOS"]	["Possible spelling mistake found."]	0	NA
1242	18hkpswn20201104	POC	y	The good looking bartender handed free drinks to the girls at the bar.	NA	NA	TRUE	0	FALSE	1	["TYPOS"]	["Possible spelling mistake found."]	0	NA
1243	18hkpswn20201104	DOI	n	The spy handed the double agent them submarine blueprints.	NA	NA	TRUE	0	FALSE	1	["TYPOS"]	["Possible spelling mistake found."]	0	NA
1244	18hkpswn20201104	POC	y	The travel agent gave the last ticket to the young fan.	NA	NA	TRUE	0	FALSE	1	["TYPOS"]	["Possible spelling mistake found."]	0	NA
1245	18hkpswn20201104	DOC	y	The bartender handed the customer the cocktail.	The person had the hat	1	FALSE	0	FALSE	0	[]	[]	1	0
1246	18hkpswn20201104	POC	y	The mother gave the expensive toy to the hungry toddler.	The lady give a cook cane	1	FALSE	0	FALSE	1	["GRAMMAR"]	["Possible agreement error - use third-person verb forms for singular and mass nouns: \u201cgives\u201d."]	0	1
1247	18hkpswn20201104	DOI	n	The captain gave the old sailor they spare life jacket.	They give him a cake	1	TRUE	0	FALSE	0	[]	[]	1	0
1248	18hkpswn20201104	POI	n	The millionaire gave the valuable painting to they struggling artist.	The girl give a flower to the teacher	1	TRUE	1	FALSE	1	["GRAMMAR"]	["Possible agreement error - use third-person verb forms for singular and mass nouns: \u201cgives\u201d."]	0	1
1249	18hkpswn20201104	DOI	n	The photographer showed the editor them finished proofs.	The dealer show the car	1	TRUE	0	FALSE	1	["GRAMMAR"]	["Possible agreement error - use third-person verb forms for singular and mass nouns: \u201cshows\u201d."]	0	1
1250	18hkpswn20201104	POI	n	The swimmer handed the towel to they driver.	The girl hand a paint brush to carpenter	1	TRUE	1	FALSE	0	[]	[]	1	0
1251	18hkpswn20201104	DOC	y	The woman gave the new neighbor the rusty bike.	He give her a present	0	TRUE	0	FALSE	1	["GRAMMAR"]	["The pronoun \u2018He\u2019 is usually used with a third-person or a past tense verb: \u201cgives\u201d, \u201cgave\u201d."]	0	1
1252	18hkpswn20201104	POI	n	The researcher gave the detailed results to them experienced surgeon.	He give a solider a tea pot.	0	TRUE	0	FALSE	2	["GRAMMAR", "TYPOGRAPHY"]	["The pronoun \u2018He\u2019 is usually used with a third-person or a past tense verb: \u201cgives\u201d, \u201cgave\u201d.", "Possible typo: you repeated a whitespace"]	1	0
1253	18hkpswn20201104	DOC	y	The fashion designer gave the famous journalist the pink jacket.	The nurse is giving him a food	0	TRUE	0	FALSE	0	[]	[]	1	0
1254	18hkpswn20201104	POI	n	The builder showed the blueprints to they new client.	They show the picture to the teacher	1	TRUE	1	FALSE	0	[]	[]	1	0
1255	18hkpswn20201104	DOI	n	The disgruntled employee gave the manager them long letter.	GIVE	NA	TRUE	0	FALSE	0	[]	[]	1	0
1256	18hkpswn20201104	POC	y	The mean neighbor handed a nasty note to the woman next door.	She hand the menu to the customer.	1	TRUE	1	FALSE	1	["GRAMMAR"]	["The pronoun \u2018She\u2019 is usually used with a third-person or a past tense verb: \u201chands\u201d, \u201chanded\u201d."]	0	1
1257	18hkpswn20201104	DOC	y	The happy child showed her father the coloring book.	He is showing something	1	TRUE	0	FALSE	0	[]	[]	1	0
1258	18hkpswn20201104	POI	n	The eager boyfriend handed the box of flowers to them girlfriend.	She hand him a plate	0	TRUE	0	FALSE	1	["GRAMMAR"]	["The pronoun \u2018She\u2019 is usually used with a third-person or a past tense verb: \u201chands\u201d, \u201chanded\u201d."]	0	1
1259	18hkpswn20201104	DOC	y	The teacher handed the student the certificate.	He hand a guitar	0	TRUE	0	FALSE	1	["GRAMMAR"]	["The pronoun \u2018He\u2019 is usually used with a third-person or a past tense verb: \u201chands\u201d, \u201chanded\u201d."]	0	1
1260	18hkpswn20201104	POC	y	The architect showed the model of the building to the architect.	She show him a dress	0	FALSE	0	FALSE	1	["GRAMMAR"]	["The pronoun \u2018She\u2019 is usually used with a third-person or a past tense verb: \u201cshows\u201d, \u201cshowed\u201d."]	0	1
1261	1nl62prr20201102	DOC	y	The teacher handed the student the certificate.	The boy hands the man the guitar.	0	TRUE	0	FALSE	0	[]	[]	1	0
1262	1nl62prr20201102	POC	y	The good looking bartender handed free drinks to the girls at the bar.	The girl hands the boy the chalk.	0	TRUE	0	FALSE	0	[]	[]	1	0
1263	1nl62prr20201102	DOI	n	The spy handed the double agent them submarine blueprints.	The nurse hands the doctor a stethoscope.	0	TRUE	0	FALSE	0	[]	[]	1	0
1264	1nl62prr20201102	POI	n	The researcher gave the detailed results to them experienced surgeon.	The sailor gives the man a teapot.	0	TRUE	0	FALSE	0	[]	[]	1	0
1265	1nl62prr20201102	DOI	n	The secretary handed the manager they invoice.	The woman hands the boy a book.	0	TRUE	0	FALSE	0	[]	[]	1	0
1266	1nl62prr20201102	POC	y	The mean neighbor handed a nasty note to the woman next door.	The waitress hands the couple a menu.	0	TRUE	0	FALSE	0	[]	[]	1	0
1267	1nl62prr20201102	DOC	y	The happy child showed her father the coloring book.	The man shows the boy the gun.	0	TRUE	0	FALSE	0	[]	[]	1	0
1268	1nl62prr20201102	POI	n	The swimmer handed the towel to they driver.	The girl hands the boy the brush.	0	TRUE	0	FALSE	0	[]	[]	1	0
1269	1nl62prr20201102	DOI	n	The photographer showed the editor them finished proofs.	The man shows the couple the car.	0	TRUE	0	FALSE	0	[]	[]	1	0
1270	1nl62prr20201102	POC	y	The architect showed the model of the building to the architect.	The boy shows the man the shirt.	0	TRUE	0	FALSE	0	[]	[]	1	0
1271	1nl62prr20201102	DOI	n	The disgruntled employee gave the manager them long letter.	The officer gives the man a ticket.	0	TRUE	0	FALSE	0	[]	[]	1	0
1272	1nl62prr20201102	POI	n	The eager boyfriend handed the box of flowers to them girlfriend.	The woman hands the man a plate.	0	TRUE	0	FALSE	0	[]	[]	1	0
1273	1nl62prr20201102	DOI	n	The captain gave the old sailor they spare life jacket.	The parents give the child a cake.	0	TRUE	0	FALSE	0	[]	[]	1	0
1274	1nl62prr20201102	POI	n	The builder showed the blueprints to they new client.	The kids show a picture of a house.	1	TRUE	0	FALSE	0	[]	[]	1	0
1275	1nl62prr20201102	DOC	y	The woman gave the new neighbor the rusty bike.	The man gives a gift.	1	TRUE	0	FALSE	0	[]	[]	1	0
1276	1nl62prr20201102	POI	n	The millionaire gave the valuable painting to they struggling artist.	The girl gives flowers.	1	TRUE	0	FALSE	0	[]	[]	1	0
1277	1nl62prr20201102	DOC	y	The bartender handed the customer the cocktail.	The man hands the clown a hat.	0	TRUE	0	FALSE	0	[]	[]	1	0
1278	1nl62prr20201102	POC	y	The travel agent gave the last ticket to the young fan.	The man gives the woman his heart.	0	TRUE	0	FALSE	0	[]	[]	1	0
1279	1nl62prr20201102	DOC	y	The fashion designer gave the famous journalist the pink jacket.	The nurse gives the man food.	0	TRUE	0	FALSE	0	[]	[]	1	0
1280	1nl62prr20201102	POC	y	The mother gave the expensive toy to the hungry toddler.	The woman gives the man the cane.	0	TRUE	0	FALSE	0	[]	[]	1	0
1281	2njwll2120201105	DOI	n	The secretary handed the manager they invoice.	the librarian handed a book	1	TRUE	0	FALSE	1	["CASING"]	["This sentence does not start with an uppercase letter."]	1	0
1282	2njwll2120201105	POI	n	The eager boyfriend handed the box of flowers to them girlfriend.	she handed the plate over	NA	TRUE	0	FALSE	1	["CASING"]	["This sentence does not start with an uppercase letter."]	1	0
1283	2njwll2120201105	DOI	n	The captain gave the old sailor they spare life jacket.	they gave her a cake	0	TRUE	0	FALSE	1	["CASING"]	["This sentence does not start with an uppercase letter."]	1	0
1284	2njwll2120201105	POC	y	The architect showed the model of the building to the architect.	she showed him a dress	0	TRUE	0	FALSE	1	["CASING"]	["This sentence does not start with an uppercase letter."]	1	0
1285	2njwll2120201105	DOC	y	The teacher handed the student the certificate.	he handed the guitar over	NA	TRUE	0	FALSE	1	["CASING"]	["This sentence does not start with an uppercase letter."]	1	0
1286	2njwll2120201105	POC	y	The mean neighbor handed a nasty note to the woman next door.	the waitress handed over the menu	NA	TRUE	0	FALSE	1	["CASING"]	["This sentence does not start with an uppercase letter."]	1	0
1287	2njwll2120201105	DOI	n	The photographer showed the editor them finished proofs.	he is showing off the car	NA	TRUE	0	FALSE	1	["CASING"]	["This sentence does not start with an uppercase letter."]	1	0
1288	2njwll2120201105	POC	y	The travel agent gave the last ticket to the young fan.	he gave her a gift	0	TRUE	0	FALSE	1	["CASING"]	["This sentence does not start with an uppercase letter."]	1	0
1289	2njwll2120201105	DOC	y	The woman gave the new neighbor the rusty bike.	he gave the girl a box	0	TRUE	0	FALSE	1	["CASING"]	["This sentence does not start with an uppercase letter."]	1	0
1290	2njwll2120201105	POC	y	The good looking bartender handed free drinks to the girls at the bar.	she handed him a pen	0	TRUE	0	FALSE	1	["CASING"]	["This sentence does not start with an uppercase letter."]	1	0
1291	2njwll2120201105	DOC	y	The fashion designer gave the famous journalist the pink jacket.	a nurse gives the patient water	0	TRUE	0	FALSE	1	["CASING"]	["This sentence does not start with an uppercase letter."]	1	0
1292	2njwll2120201105	POC	y	The mother gave the expensive toy to the hungry toddler.	the waitress gave the cane to the chef	1	TRUE	1	FALSE	1	["CASING"]	["This sentence does not start with an uppercase letter."]	1	0
1293	2njwll2120201105	DOC	y	The bartender handed the customer the cocktail.	the cowboy handed the clown a hat	0	TRUE	0	FALSE	1	["CASING"]	["This sentence does not start with an uppercase letter."]	1	0
1294	2njwll2120201105	POI	n	The researcher gave the detailed results to them experienced surgeon.	the sailor gave a teapot to the soldier	1	TRUE	1	FALSE	1	["CASING"]	["This sentence does not start with an uppercase letter."]	1	0
1295	2njwll2120201105	DOI	n	The disgruntled employee gave the manager them long letter.	the officer gave a ticket	1	TRUE	0	FALSE	1	["CASING"]	["This sentence does not start with an uppercase letter."]	1	0
1296	2njwll2120201105	POI	n	The millionaire gave the valuable painting to they struggling artist.	she gave her teacher a flower	0	TRUE	0	FALSE	1	["CASING"]	["This sentence does not start with an uppercase letter."]	1	0
1297	2njwll2120201105	DOC	y	The happy child showed her father the coloring book.	the lawyer showed the judge a gun	0	TRUE	0	FALSE	1	["CASING"]	["This sentence does not start with an uppercase letter."]	1	0
1298	2njwll2120201105	POI	n	The builder showed the blueprints to they new client.	the students showed their teacher their art	0	TRUE	0	FALSE	1	["CASING"]	["This sentence does not start with an uppercase letter."]	1	0
1299	2njwll2120201105	DOI	n	The spy handed the double agent them submarine blueprints.	the nurse handed the doctor his stethoscope	0	TRUE	0	FALSE	1	["CASING"]	["This sentence does not start with an uppercase letter."]	1	0
1300	2njwll2120201105	POI	n	The swimmer handed the towel to they driver.	she handed him the paintbrush	0	TRUE	0	FALSE	1	["CASING"]	["This sentence does not start with an uppercase letter."]	1	0
1301	3oa8oht020201103	DOI	n	The secretary handed the manager they invoice.	The librarian hands the book to the child.	1	TRUE	1	FALSE	0	[]	[]	1	0
1302	3oa8oht020201103	POC	y	The architect showed the model of the building to the architect.	She shows the dress to him.	1	FALSE	1	FALSE	0	[]	[]	1	0
1303	3oa8oht020201103	DOI	n	The spy handed the double agent them submarine blueprints.	She grabs with her hand.	NA	TRUE	0	FALSE	0	[]	[]	1	0
1304	3oa8oht020201103	POI	n	The builder showed the blueprints to they new client.	They show their drawing off.	1	TRUE	0	FALSE	0	[]	[]	1	0
1305	3oa8oht020201103	DOI	n	The photographer showed the editor them finished proofs.	He shows the couple a car.	0	TRUE	0	FALSE	0	[]	[]	1	0
1306	3oa8oht020201103	POC	y	The mean neighbor handed a nasty note to the woman next door.	The waitress hands them a menu.	0	TRUE	0	FALSE	0	[]	[]	1	0
1307	3oa8oht020201103	DOI	n	The disgruntled employee gave the manager them long letter.	The officer gives a ticket.	1	TRUE	0	FALSE	0	[]	[]	1	0
1308	3oa8oht020201103	POI	n	The researcher gave the detailed results to them experienced surgeon.	The sailor gives the soldier the teapot.	0	TRUE	0	FALSE	0	[]	[]	1	0
1309	3oa8oht020201103	DOC	y	The happy child showed her father the coloring book.	He shows the judge evidence.	0	TRUE	0	FALSE	0	[]	[]	1	0
1310	3oa8oht020201103	POI	n	The millionaire gave the valuable painting to they struggling artist.	The girl gives flowers to her teacher.	1	TRUE	0	FALSE	0	[]	[]	1	0
1311	3oa8oht020201103	DOC	y	The fashion designer gave the famous journalist the pink jacket.	The nurse gives the patient food.	0	TRUE	0	FALSE	0	[]	[]	1	0
1312	3oa8oht020201103	POC	y	The mother gave the expensive toy to the hungry toddler.	She gives the walking cane to him.	1	FALSE	0	FALSE	0	[]	[]	1	0
1313	3oa8oht020201103	DOC	y	The woman gave the new neighbor the rusty bike.	A gift is given.	NA	TRUE	0	FALSE	0	[]	[]	1	0
1314	3oa8oht020201103	POC	y	The good looking bartender handed free drinks to the girls at the bar.	She hands him letters.	0	TRUE	0	FALSE	0	[]	[]	1	0
1315	3oa8oht020201103	DOC	y	The bartender handed the customer the cocktail.	He hands the clown a hat.	0	TRUE	0	FALSE	0	[]	[]	1	0
1316	3oa8oht020201103	POC	y	The travel agent gave the last ticket to the young fan.	He gives a valentine to her.	1	FALSE	1	FALSE	0	[]	[]	1	0
1317	3oa8oht020201103	DOC	y	The teacher handed the student the certificate.	He hands him the guitar.	0	TRUE	0	FALSE	0	[]	[]	1	0
1318	3oa8oht020201103	POI	n	The eager boyfriend handed the box of flowers to them girlfriend.	She hands him the object.	0	TRUE	0	FALSE	0	[]	[]	1	0
1319	3oa8oht020201103	DOI	n	The captain gave the old sailor they spare life jacket.	They give a surprise party.	1	TRUE	0	FALSE	0	[]	[]	1	0
1320	3oa8oht020201103	POI	n	The swimmer handed the towel to they driver.	She hands him a paintbrush.	0	TRUE	0	FALSE	0	[]	[]	1	0
1321	3r2ryu3720201113	DOC	y	The fashion designer gave the famous journalist the pink jacket.	The nurse gives the patient food.	0	TRUE	0	FALSE	0	[]	[]	1	0
1322	3r2ryu3720201113	POI	n	The builder showed the blueprints to they new client.	The children show the teacher their drawing.	0	TRUE	0	FALSE	0	[]	[]	1	0
1323	3r2ryu3720201113	DOI	n	The disgruntled employee gave the manager them long letter.	The officer is giving the person a ticket.	0	TRUE	0	FALSE	0	[]	[]	1	0
1324	3r2ryu3720201113	POI	n	The millionaire gave the valuable painting to they struggling artist.	The student is giving her teacher flowers.	0	TRUE	0	FALSE	0	[]	[]	1	0
1325	3r2ryu3720201113	DOC	y	The teacher handed the student the certificate.	The boy is handing the singer a guitar.	0	TRUE	0	FALSE	0	[]	[]	1	0
1326	3r2ryu3720201113	POI	n	The eager boyfriend handed the box of flowers to them girlfriend.	The girl is handing the boy the plate.	0	TRUE	0	FALSE	0	[]	[]	1	0
1327	3r2ryu3720201113	DOI	n	The captain gave the old sailor they spare life jacket.	The parents gave their son a cake.	0	TRUE	0	FALSE	0	[]	[]	1	0
1328	3r2ryu3720201113	POC	y	The travel agent gave the last ticket to the young fan.	The boy gave the girl a Valentines Day card.	0	TRUE	0	FALSE	1	["TYPOGRAPHY"]	["The official / recommended spelling of this holiday is: \u201cValentine\u2019s Day\u201d"]	0	0
1329	3r2ryu3720201113	DOI	n	The secretary handed the manager they invoice.	The librarian handed the child a book.	0	TRUE	0	FALSE	0	[]	[]	1	0
1330	3r2ryu3720201113	POI	n	The researcher gave the detailed results to them experienced surgeon.	The sailor gave the teapot to the soldier.	1	TRUE	1	FALSE	0	[]	[]	1	0
1331	3r2ryu3720201113	DOI	n	The photographer showed the editor them finished proofs.	The salesman showed the couple a car.	0	TRUE	0	FALSE	0	[]	[]	1	0
1332	3r2ryu3720201113	POI	n	The swimmer handed the towel to they driver.	The girl handed a paintbrush to the painter.	1	TRUE	1	FALSE	0	[]	[]	1	0
1333	3r2ryu3720201113	DOC	y	The woman gave the new neighbor the rusty bike.	The man gave the girl a gift.	0	TRUE	0	FALSE	0	[]	[]	1	0
1334	3r2ryu3720201113	POC	y	The mean neighbor handed a nasty note to the woman next door.	The waitress handed the man a menu.	0	TRUE	0	FALSE	0	[]	[]	1	0
1335	3r2ryu3720201113	DOI	n	The spy handed the double agent them submarine blueprints.	The nurse handed the doctor a stethescope.	0	TRUE	0	FALSE	1	["TYPOS"]	["Possible spelling mistake found."]	0	1
1336	3r2ryu3720201113	POC	y	The architect showed the model of the building to the architect.	The woman showed the dress to the man.	1	TRUE	1	FALSE	0	[]	[]	1	0
1337	3r2ryu3720201113	DOC	y	The happy child showed her father the coloring book.	The man showed the judge some evidence.	0	TRUE	0	FALSE	0	[]	[]	1	0
1338	3r2ryu3720201113	POC	y	The mother gave the expensive toy to the hungry toddler.	The waitress gave the cane to the chef.	1	TRUE	1	FALSE	0	[]	[]	1	0
1339	3r2ryu3720201113	DOC	y	The bartender handed the customer the cocktail.	The man handed the clown a hat.	0	TRUE	0	FALSE	0	[]	[]	1	0
1340	3r2ryu3720201113	POC	y	The good looking bartender handed free drinks to the girls at the bar.	The girl handed the boy a letter for the sign.	0	TRUE	0	FALSE	0	[]	[]	1	0
1341	3snwhrt620201123	DOI	n	The secretary handed the manager they invoice.	The librarian handed him a book	0	TRUE	0	FALSE	0	[]	[]	1	0
1342	3snwhrt620201123	POI	n	The builder showed the blueprints to they new client.	They showed the teacher	0	TRUE	0	FALSE	0	[]	[]	1	0
1343	3snwhrt620201123	DOI	n	The photographer showed the editor them finished proofs.	He was showing them a car	0	TRUE	0	FALSE	0	[]	[]	1	0
1344	3snwhrt620201123	POC	y	The travel agent gave the last ticket to the young fan.	The heart was given to the girl	NA	TRUE	0	FALSE	0	[]	[]	1	0
1345	3snwhrt620201123	DOI	n	The captain gave the old sailor they spare life jacket.	The grandma was given a cake	NA	TRUE	0	FALSE	0	[]	[]	1	0
1346	3snwhrt620201123	POI	n	The swimmer handed the towel to they driver.	She handed him a paintbrush	0	TRUE	0	FALSE	0	[]	[]	1	0
1347	3snwhrt620201123	DOC	y	The teacher handed the student the certificate.	The boy handed him the guitar	0	TRUE	0	FALSE	0	[]	[]	1	0
1348	3snwhrt620201123	POC	y	The mother gave the expensive toy to the hungry toddler.	The chef was given a cane	NA	TRUE	0	FALSE	0	[]	[]	1	0
1349	3snwhrt620201123	DOC	y	The woman gave the new neighbor the rusty bike.	The girl was given a present	NA	FALSE	0	FALSE	0	[]	[]	1	0
1350	3snwhrt620201123	POC	y	The architect showed the model of the building to the architect.	She showed him her dress	0	TRUE	0	FALSE	0	[]	[]	1	0
1351	3snwhrt620201123	DOI	n	The disgruntled employee gave the manager them long letter.	The driver was given a ticket	NA	TRUE	0	FALSE	0	[]	[]	1	0
1352	3snwhrt620201123	POC	y	The mean neighbor handed a nasty note to the woman next door.	The waiter handed him a menu	0	TRUE	0	FALSE	0	[]	[]	1	0
1353	3snwhrt620201123	DOC	y	The happy child showed her father the coloring book.	The man was showing the judge evidence	0	TRUE	0	FALSE	0	[]	[]	1	0
1354	3snwhrt620201123	POI	n	The millionaire gave the valuable painting to they struggling artist.	The teacher was given a flower	NA	TRUE	0	FALSE	0	[]	[]	1	0
1355	3snwhrt620201123	DOC	y	The bartender handed the customer the cocktail.	He handed the clown a hat	0	TRUE	0	FALSE	0	[]	[]	1	0
1356	3snwhrt620201123	POI	n	The researcher gave the detailed results to them experienced surgeon.	He was given a teapot	NA	TRUE	0	FALSE	0	[]	[]	1	0
1357	3snwhrt620201123	DOC	y	The fashion designer gave the famous journalist the pink jacket.	The sick man was given food	0	TRUE	0	FALSE	0	[]	[]	1	0
1358	3snwhrt620201123	POI	n	The eager boyfriend handed the box of flowers to them girlfriend.	She handed him a disk	0	TRUE	0	FALSE	0	[]	[]	1	0
1359	3snwhrt620201123	DOI	n	The spy handed the double agent them submarine blueprints.	The nurse handed him a stethoscope	0	TRUE	0	FALSE	0	[]	[]	1	0
1360	3snwhrt620201123	POC	y	The good looking bartender handed free drinks to the girls at the bar.	The girl handed the boy chalk	0	TRUE	0	FALSE	0	[]	[]	1	0
1361	3t6e4bdy20201116	DOC	y	The teacher handed the student the certificate.	He handed the singer a guitar	0	TRUE	0	FALSE	0	[]	[]	1	0
1362	3t6e4bdy20201116	POC	y	The good looking bartender handed free drinks to the girls at the bar.	She handed the letter to the boy	1	TRUE	1	FALSE	0	[]	[]	1	0
1363	3t6e4bdy20201116	DOI	n	The captain gave the old sailor they spare life jacket.	His parents gave him a birthday cake	0	TRUE	0	FALSE	0	[]	[]	1	0
1364	3t6e4bdy20201116	POC	y	The mean neighbor handed a nasty note to the woman next door.	The waitress handed the customer a menu	0	TRUE	0	FALSE	0	[]	[]	1	0
1365	3t6e4bdy20201116	DOI	n	The disgruntled employee gave the manager them long letter.	The officer is giving him a ticket	0	TRUE	0	FALSE	0	[]	[]	1	0
1366	3t6e4bdy20201116	POI	n	The researcher gave the detailed results to them experienced surgeon.	The sailor is giving tea to the soldier	1	TRUE	0	FALSE	0	[]	[]	1	0
1367	3t6e4bdy20201116	DOC	y	The fashion designer gave the famous journalist the pink jacket.	The nurse gives the patient his food	0	TRUE	0	FALSE	0	[]	[]	1	0
1368	3t6e4bdy20201116	POC	y	The travel agent gave the last ticket to the young fan.	The boy gives his crush a note	0	TRUE	0	FALSE	0	[]	[]	1	0
1369	3t6e4bdy20201116	DOI	n	The secretary handed the manager they invoice.	The librarian hands the boy a book	0	TRUE	0	FALSE	0	[]	[]	1	0
1370	3t6e4bdy20201116	POI	n	The swimmer handed the towel to they driver.	She hands the paintbrush to the painter	1	TRUE	1	FALSE	0	[]	[]	1	0
1371	3t6e4bdy20201116	DOC	y	The woman gave the new neighbor the rusty bike.	The father gives his daughter a present	0	TRUE	0	FALSE	0	[]	[]	1	0
1372	3t6e4bdy20201116	POC	y	The architect showed the model of the building to the architect.	She shows the man her dress	0	FALSE	0	FALSE	0	[]	[]	1	0
1373	3t6e4bdy20201116	DOC	y	The bartender handed the customer the cocktail.	The man hands a clown his hat	0	TRUE	0	FALSE	0	[]	[]	1	0
1374	3t6e4bdy20201116	POI	n	The builder showed the blueprints to they new client.	The students show their drawings to the class	0	TRUE	0	FALSE	0	[]	[]	1	0
1375	3t6e4bdy20201116	DOC	y	The happy child showed her father the coloring book.	The lawyer shows the judge evidence	0	TRUE	0	FALSE	0	[]	[]	1	0
1376	3t6e4bdy20201116	POI	n	The millionaire gave the valuable painting to they struggling artist.	The student gives the teacher flowers	0	TRUE	0	FALSE	0	[]	[]	1	0
1377	3t6e4bdy20201116	DOI	n	The photographer showed the editor them finished proofs.	The salesman shows customers a car	0	TRUE	0	FALSE	0	[]	[]	1	0
1378	3t6e4bdy20201116	POI	n	The eager boyfriend handed the box of flowers to them girlfriend.	She hands a plate to the man	1	TRUE	1	FALSE	0	[]	[]	1	0
1379	3t6e4bdy20201116	DOI	n	The spy handed the double agent them submarine blueprints.	The nurse hands the doctor a stethoscope	0	TRUE	0	FALSE	0	[]	[]	1	0
1380	3t6e4bdy20201116	POC	y	The mother gave the expensive toy to the hungry toddler.	The waitress gives the chef a cane	0	TRUE	0	FALSE	0	[]	[]	1	0
1381	4keyrr2d20201120	DOC	y	The bartender handed the customer the cocktail.	the man hands the clown a hat	0	TRUE	0	FALSE	1	["CASING"]	["This sentence does not start with an uppercase letter."]	1	0
1382	4keyrr2d20201120	POC	y	The architect showed the model of the building to the architect.	the person showed the man a dress	0	FALSE	0	FALSE	1	["CASING"]	["This sentence does not start with an uppercase letter."]	1	0
1383	4keyrr2d20201120	DOI	n	The captain gave the old sailor they spare life jacket.	the people gave their friend a cake	0	TRUE	0	FALSE	1	["CASING"]	["This sentence does not start with an uppercase letter."]	1	0
1384	4keyrr2d20201120	POC	y	The good looking bartender handed free drinks to the girls at the bar.	the girl handed it to her classmate	1	TRUE	0	FALSE	1	["CASING"]	["This sentence does not start with an uppercase letter."]	1	0
1385	4keyrr2d20201120	DOC	y	The happy child showed her father the coloring book.	the man showed his gun	1	TRUE	0	FALSE	1	["CASING"]	["This sentence does not start with an uppercase letter."]	1	0
1386	4keyrr2d20201120	POC	y	The travel agent gave the last ticket to the young fan.	they gave their friend a heart	0	TRUE	0	FALSE	1	["CASING"]	["This sentence does not start with an uppercase letter."]	1	0
1387	4keyrr2d20201120	DOI	n	The disgruntled employee gave the manager them long letter.	the cop gave him a ticket	0	TRUE	0	FALSE	1	["CASING"]	["This sentence does not start with an uppercase letter."]	1	0
1388	4keyrr2d20201120	POI	n	The builder showed the blueprints to they new client.	they showed the teacher their picture	0	TRUE	0	FALSE	1	["CASING"]	["This sentence does not start with an uppercase letter."]	1	0
1389	4keyrr2d20201120	DOI	n	The photographer showed the editor them finished proofs.	he showed them the car	0	TRUE	0	FALSE	1	["CASING"]	["This sentence does not start with an uppercase letter."]	1	0
1390	4keyrr2d20201120	POI	n	The eager boyfriend handed the box of flowers to them girlfriend.	she handed it to him	1	TRUE	0	FALSE	1	["CASING"]	["This sentence does not start with an uppercase letter."]	1	0
1391	4keyrr2d20201120	DOI	n	The secretary handed the manager they invoice.	she handed him the book	0	TRUE	0	FALSE	1	["CASING"]	["This sentence does not start with an uppercase letter."]	1	0
1392	4keyrr2d20201120	POI	n	The swimmer handed the towel to they driver.	she handed him the paintbrush	0	TRUE	0	FALSE	1	["CASING"]	["This sentence does not start with an uppercase letter."]	1	0
1393	4keyrr2d20201120	DOC	y	The teacher handed the student the certificate.	he handed him the guitar	0	TRUE	0	FALSE	1	["CASING"]	["This sentence does not start with an uppercase letter."]	1	0
1394	4keyrr2d20201120	POC	y	The mother gave the expensive toy to the hungry toddler.	she gave him the cane	0	FALSE	0	FALSE	1	["CASING"]	["This sentence does not start with an uppercase letter."]	1	0
1395	4keyrr2d20201120	DOI	n	The spy handed the double agent them submarine blueprints.	she handed it to him	1	TRUE	0	FALSE	1	["CASING"]	["This sentence does not start with an uppercase letter."]	1	0
1396	4keyrr2d20201120	POI	n	The millionaire gave the valuable painting to they struggling artist.	she gave her the flowers	0	TRUE	0	FALSE	1	["CASING"]	["This sentence does not start with an uppercase letter."]	1	0
1397	4keyrr2d20201120	DOC	y	The fashion designer gave the famous journalist the pink jacket.	she gave it to the patient	1	TRUE	0	FALSE	1	["CASING"]	["This sentence does not start with an uppercase letter."]	1	0
1398	4keyrr2d20201120	POI	n	The researcher gave the detailed results to them experienced surgeon.	he gave him the coffee	0	TRUE	0	FALSE	1	["CASING"]	["This sentence does not start with an uppercase letter."]	1	0
1399	4keyrr2d20201120	DOC	y	The woman gave the new neighbor the rusty bike.	he gave her the gift	0	TRUE	0	FALSE	1	["CASING"]	["This sentence does not start with an uppercase letter."]	1	0
1400	4keyrr2d20201120	POC	y	The mean neighbor handed a nasty note to the woman next door.	she handed them the menu	0	TRUE	0	FALSE	1	["CASING"]	["This sentence does not start with an uppercase letter."]	1	0
1401	4mp9c1lx20201102	DOC	y	The happy child showed her father the coloring book.	The man was showing the judge a gun.	0	TRUE	0	FALSE	0	[]	[]	1	0
1402	4mp9c1lx20201102	POI	n	The eager boyfriend handed the box of flowers to them girlfriend.	The girl was handing a frisbee to the man.	1	TRUE	1	FALSE	1	["CASING"]	["The word for this plastic disk used to make sport is normally capitalized because it\u2019s a trademark."]	0	0
1403	4mp9c1lx20201102	DOC	y	The teacher handed the student the certificate.	The woman is handing a guitar to the man.	1	TRUE	1	FALSE	0	[]	[]	1	0
1404	4mp9c1lx20201102	POI	n	The builder showed the blueprints to they new client.	The kids were showing the teacher a picture.	0	TRUE	0	FALSE	0	[]	[]	1	0
1405	4mp9c1lx20201102	DOI	n	The disgruntled employee gave the manager them long letter.	The cop was giving the driver a ticket.	0	TRUE	0	FALSE	0	[]	[]	1	0
1406	4mp9c1lx20201102	POI	n	The millionaire gave the valuable painting to they struggling artist.	The girl is giving a flower to the teacher.	1	TRUE	1	FALSE	0	[]	[]	1	0
1407	4mp9c1lx20201102	DOC	y	The woman gave the new neighbor the rusty bike.	The man gave a present to the girl.	1	TRUE	0	FALSE	0	[]	[]	1	0
1408	4mp9c1lx20201102	POC	y	The good looking bartender handed free drinks to the girls at the bar.	The girl was handing the boy the letters.	0	TRUE	0	FALSE	0	[]	[]	1	0
1409	4mp9c1lx20201102	DOI	n	The captain gave the old sailor they spare life jacket.	The people are giving them a birthday cake.	0	TRUE	0	FALSE	0	[]	[]	1	0
1410	4mp9c1lx20201102	POC	y	The mother gave the expensive toy to the hungry toddler.	The waitress is giving a cane to the chief.	1	FALSE	1	FALSE	0	[]	[]	1	0
1411	4mp9c1lx20201102	DOI	n	The spy handed the double agent them submarine blueprints.	The nurse is handing the doctor the slidescope.	0	TRUE	0	FALSE	1	["TYPOS"]	["Possible spelling mistake found."]	0	1
1412	4mp9c1lx20201102	POI	n	The swimmer handed the towel to they driver.	The girl handed the painter a brush.	0	TRUE	0	FALSE	0	[]	[]	1	0
1413	4mp9c1lx20201102	DOI	n	The photographer showed the editor them finished proofs.	The man is showing the couple a car.	0	TRUE	0	FALSE	0	[]	[]	1	0
1414	4mp9c1lx20201102	POC	y	The architect showed the model of the building to the architect.	The woman is showing a dress to the man.	1	FALSE	1	FALSE	0	[]	[]	1	0
1415	4mp9c1lx20201102	DOI	n	The secretary handed the manager they invoice.	The librarian hands a book to the boy.	1	TRUE	1	FALSE	0	[]	[]	1	0
1416	4mp9c1lx20201102	POC	y	The mean neighbor handed a nasty note to the woman next door.	The waitress hands the menu to the man.	1	TRUE	1	FALSE	0	[]	[]	1	0
1417	4mp9c1lx20201102	DOC	y	The bartender handed the customer the cocktail.	The man handed a hat to the clown.	1	TRUE	1	FALSE	0	[]	[]	1	0
1418	4mp9c1lx20201102	POI	n	The researcher gave the detailed results to them experienced surgeon.	The sailor gives a teapot to the soldier.	1	TRUE	1	FALSE	0	[]	[]	1	0
1419	4mp9c1lx20201102	DOC	y	The fashion designer gave the famous journalist the pink jacket.	The nurse is giving medicine to the patient.	1	FALSE	0	FALSE	0	[]	[]	1	0
1420	4mp9c1lx20201102	POC	y	The travel agent gave the last ticket to the young fan.	The boy gives a love letter to the girl.	1	FALSE	1	FALSE	0	[]	[]	1	0
1421	568mzqtf20201105	DOC	y	The woman gave the new neighbor the rusty bike.	The man gave the girl a gift.	0	TRUE	0	FALSE	0	[]	[]	1	0
1422	568mzqtf20201105	POC	y	The good looking bartender handed free drinks to the girls at the bar.	The girl hands the boy a K.	0	TRUE	0	FALSE	0	[]	[]	1	0
1423	568mzqtf20201105	DOI	n	The spy handed the double agent them submarine blueprints.	The nurse hands the doctor his stethoscope.	0	TRUE	0	FALSE	0	[]	[]	1	0
1424	568mzqtf20201105	POI	n	The builder showed the blueprints to they new client.	The kids show a painting to the teacher.	1	TRUE	1	FALSE	0	[]	[]	1	0
1425	568mzqtf20201105	DOC	y	The teacher handed the student the certificate.	She handed the guitar to the artist.	1	TRUE	1	FALSE	0	[]	[]	1	0
1426	568mzqtf20201105	POC	y	The travel agent gave the last ticket to the young fan.	He gave her a heart.	0	TRUE	0	FALSE	0	[]	[]	1	0
1427	568mzqtf20201105	DOI	n	The disgruntled employee gave the manager them long letter.	The policeman gave the man in the car a ticket.	0	TRUE	0	FALSE	0	[]	[]	1	0
1428	568mzqtf20201105	POI	n	The swimmer handed the towel to they driver.	She handed him the paint brush.	0	TRUE	0	FALSE	0	[]	[]	1	0
1429	568mzqtf20201105	DOC	y	The bartender handed the customer the cocktail.	He hands a hat to him.	1	TRUE	1	FALSE	0	[]	[]	1	0
1430	568mzqtf20201105	POC	y	The mother gave the expensive toy to the hungry toddler.	She gave him the stick.	0	TRUE	0	FALSE	0	[]	[]	1	0
1431	568mzqtf20201105	DOI	n	The secretary handed the manager they invoice.	She handed him the book.	0	TRUE	0	FALSE	0	[]	[]	1	0
1432	568mzqtf20201105	POI	n	The researcher gave the detailed results to them experienced surgeon.	He gave him the pot.	0	TRUE	0	FALSE	0	[]	[]	1	0
1433	568mzqtf20201105	DOC	y	The happy child showed her father the coloring book.	He showed him.	0	TRUE	0	FALSE	0	[]	[]	1	0
1434	568mzqtf20201105	POC	y	The architect showed the model of the building to the architect.	She showed him.	0	TRUE	0	FALSE	0	[]	[]	1	0
1435	568mzqtf20201105	DOC	y	The fashion designer gave the famous journalist the pink jacket.	She gave him medicines.	0	TRUE	0	FALSE	0	[]	[]	1	0
1436	568mzqtf20201105	POI	n	The millionaire gave the valuable painting to they struggling artist.	She gave her flowers.	0	FALSE	0	FALSE	0	[]	[]	1	0
1437	568mzqtf20201105	DOI	n	The photographer showed the editor them finished proofs.	He showed them the car.	0	TRUE	0	FALSE	0	[]	[]	1	0
1438	568mzqtf20201105	POC	y	The mean neighbor handed a nasty note to the woman next door.	She handed him the menu.	0	TRUE	0	FALSE	0	[]	[]	1	0
1439	568mzqtf20201105	DOI	n	The captain gave the old sailor they spare life jacket.	She gives him a cake.	0	TRUE	0	FALSE	0	[]	[]	1	0
1440	568mzqtf20201105	POI	n	The eager boyfriend handed the box of flowers to them girlfriend.	She handed him the disc.	0	TRUE	0	FALSE	0	[]	[]	1	0
1441	60a2h15h20201105	DOI	n	The photographer showed the editor them finished proofs.	the man is showing the car	1	TRUE	0	FALSE	1	["CASING"]	["This sentence does not start with an uppercase letter."]	1	0
1442	60a2h15h20201105	POI	n	The swimmer handed the towel to they driver.	the girl hands a brush to the boy	1	TRUE	1	FALSE	1	["CASING"]	["This sentence does not start with an uppercase letter."]	1	0
1443	60a2h15h20201105	DOI	n	The disgruntled employee gave the manager them long letter.	the policeman is giving a ticket	0	TRUE	0	FALSE	1	["CASING"]	["This sentence does not start with an uppercase letter."]	1	0
1444	60a2h15h20201105	POI	n	The builder showed the blueprints to they new client.	They are showing the picture	0	TRUE	0	FALSE	0	[]	[]	1	0
1445	60a2h15h20201105	DOC	y	The woman gave the new neighbor the rusty bike.	he is giving her a gift	1	TRUE	0	FALSE	1	["CASING"]	["This sentence does not start with an uppercase letter."]	1	0
1446	60a2h15h20201105	POC	y	The good looking bartender handed free drinks to the girls at the bar.	the girl hands something to the boy	1	TRUE	0	FALSE	1	["CASING"]	["This sentence does not start with an uppercase letter."]	1	0
1447	60a2h15h20201105	DOC	y	The teacher handed the student the certificate.	He is handing the guitar to the singer	1	TRUE	1	FALSE	0	[]	[]	1	0
1448	60a2h15h20201105	POC	y	The mother gave the expensive toy to the hungry toddler.	She is giving him a cane	0	FALSE	0	FALSE	0	[]	[]	1	0
1449	60a2h15h20201105	DOC	y	The happy child showed her father the coloring book.	The man is showing a gun	1	TRUE	0	FALSE	0	[]	[]	1	0
1450	60a2h15h20201105	POC	y	The mean neighbor handed a nasty note to the woman next door.	she hands him the menu	0	TRUE	0	FALSE	1	["CASING"]	["This sentence does not start with an uppercase letter."]	1	0
1451	60a2h15h20201105	DOC	y	The fashion designer gave the famous journalist the pink jacket.	she is giving him medicines	0	TRUE	0	FALSE	1	["CASING"]	["This sentence does not start with an uppercase letter."]	1	0
1452	60a2h15h20201105	POI	n	The millionaire gave the valuable painting to they struggling artist.	She is giving her teacher flowers	0	TRUE	0	FALSE	0	[]	[]	1	0
1453	60a2h15h20201105	DOI	n	The spy handed the double agent them submarine blueprints.	She is handing him the stethoscope	0	TRUE	0	FALSE	0	[]	[]	1	0
1454	60a2h15h20201105	POI	n	The eager boyfriend handed the box of flowers to them girlfriend.	She is handing him something	0	TRUE	0	FALSE	0	[]	[]	1	0
1455	60a2h15h20201105	DOC	y	The bartender handed the customer the cocktail.	He is handing his hat	1	TRUE	0	FALSE	0	[]	[]	1	0
1456	60a2h15h20201105	POC	y	The travel agent gave the last ticket to the young fan.	He is giving her something	0	FALSE	0	FALSE	0	[]	[]	1	0
1457	60a2h15h20201105	DOI	n	The secretary handed the manager they invoice.	He is handing a book to the boy	1	TRUE	1	FALSE	0	[]	[]	1	0
1458	60a2h15h20201105	POC	y	The architect showed the model of the building to the architect.	He is showing a dress	1	FALSE	0	FALSE	0	[]	[]	1	0
1459	60a2h15h20201105	DOI	n	The captain gave the old sailor they spare life jacket.	They are giving him birthday presents and cake	0	TRUE	0	FALSE	0	[]	[]	1	0
1460	60a2h15h20201105	POI	n	The researcher gave the detailed results to them experienced surgeon.	The sailor is giving the teapot	1	TRUE	0	FALSE	0	[]	[]	1	0
1461	8xrzkbzl20201113	DOI	n	The disgruntled employee gave the manager them long letter.	the cop is giving a ticket	1	TRUE	0	FALSE	1	["CASING"]	["This sentence does not start with an uppercase letter."]	1	0
1462	8xrzkbzl20201113	POC	y	The mother gave the expensive toy to the hungry toddler.	the waitress gave the cain to the chef	1	TRUE	1	FALSE	2	["CASING", "TYPOS"]	["This sentence does not start with an uppercase letter.", "Possible spelling mistake found."]	1	1
1463	8xrzkbzl20201113	DOC	y	The teacher handed the student the certificate.	The woman handed the guitar to the singer	1	TRUE	1	FALSE	0	[]	[]	1	0
1464	8xrzkbzl20201113	POI	n	The millionaire gave the valuable painting to they struggling artist.	the girl gave the flowers to the woman	1	TRUE	0	FALSE	1	["CASING"]	["This sentence does not start with an uppercase letter."]	1	0
1465	8xrzkbzl20201113	DOI	n	The secretary handed the manager they invoice.	The staff handed the book to the man	1	TRUE	1	FALSE	0	[]	[]	1	0
1466	8xrzkbzl20201113	POC	y	The mean neighbor handed a nasty note to the woman next door.	the waitress handed the menu to the man	1	TRUE	1	FALSE	1	["CASING"]	["This sentence does not start with an uppercase letter."]	1	0
1467	8xrzkbzl20201113	DOI	n	The spy handed the double agent them submarine blueprints.	the nurse handed the stethoscope to the doctor	1	TRUE	1	FALSE	1	["CASING"]	["This sentence does not start with an uppercase letter."]	1	0
1468	8xrzkbzl20201113	POI	n	The researcher gave the detailed results to them experienced surgeon.	the sailor gave the teapot to the soldier	1	TRUE	1	FALSE	1	["CASING"]	["This sentence does not start with an uppercase letter."]	1	0
1469	8xrzkbzl20201113	DOI	n	The photographer showed the editor them finished proofs.	The salesman shows them the car	0	TRUE	0	FALSE	0	[]	[]	1	0
1470	8xrzkbzl20201113	POI	n	The eager boyfriend handed the box of flowers to them girlfriend.	The woman handed the plate to the man	1	TRUE	1	FALSE	0	[]	[]	1	0
1471	8xrzkbzl20201113	DOI	n	The captain gave the old sailor they spare life jacket.	the nurse gives the patient a cake	0	TRUE	0	FALSE	1	["CASING"]	["This sentence does not start with an uppercase letter."]	1	0
1472	8xrzkbzl20201113	POC	y	The travel agent gave the last ticket to the young fan.	The boy gave a heart to the girl	1	TRUE	1	FALSE	0	[]	[]	1	0
1473	8xrzkbzl20201113	DOC	y	The happy child showed her father the coloring book.	the man shows the tool to the other man	1	TRUE	1	FALSE	1	["CASING"]	["This sentence does not start with an uppercase letter."]	1	0
1474	8xrzkbzl20201113	POC	y	The architect showed the model of the building to the architect.	The woman showed a dress to the man	1	TRUE	1	FALSE	0	[]	[]	1	0
1475	8xrzkbzl20201113	DOC	y	The fashion designer gave the famous journalist the pink jacket.	The nurse gave care to the patient	1	TRUE	0	FALSE	0	[]	[]	1	0
1476	8xrzkbzl20201113	POI	n	The swimmer handed the towel to they driver.	the girl handed the brush to the boy	1	TRUE	1	FALSE	1	["CASING"]	["This sentence does not start with an uppercase letter."]	1	0
1477	8xrzkbzl20201113	DOC	y	The bartender handed the customer the cocktail.	The man handed a hat to the clown	1	TRUE	1	FALSE	0	[]	[]	1	0
1478	8xrzkbzl20201113	POC	y	The good looking bartender handed free drinks to the girls at the bar.	The girl handed the letter K to the boy	1	TRUE	1	FALSE	0	[]	[]	1	0
1479	8xrzkbzl20201113	DOC	y	The woman gave the new neighbor the rusty bike.	The man gave the girl a present	0	TRUE	0	FALSE	0	[]	[]	1	0
1480	8xrzkbzl20201113	POI	n	The builder showed the blueprints to they new client.	They showed a picture to the teacher	1	TRUE	1	FALSE	0	[]	[]	1	0
1481	97b1s46u20201106	DOI	n	The photographer showed the editor them finished proofs.	The salesman shows the car.	1	TRUE	0	FALSE	0	[]	[]	1	0
1482	97b1s46u20201106	POI	n	The millionaire gave the valuable painting to they struggling artist.	The girl gives the teacher flowers.	0	TRUE	0	FALSE	0	[]	[]	1	0
1483	97b1s46u20201106	DOI	n	The disgruntled employee gave the manager them long letter.	The police officer gives the man a ticket.	0	TRUE	0	FALSE	0	[]	[]	1	0
1484	97b1s46u20201106	POC	y	The architect showed the model of the building to the architect.	He shows the clothes to the other man.	1	TRUE	0	FALSE	0	[]	[]	1	0
1485	97b1s46u20201106	DOI	n	The spy handed the double agent them submarine blueprints.	The nurse hands the doctor his stethoscope.	0	TRUE	0	FALSE	0	[]	[]	1	0
1486	97b1s46u20201106	POC	y	The travel agent gave the last ticket to the young fan.	He gives her a valentine.	0	TRUE	0	FALSE	0	[]	[]	1	0
1487	97b1s46u20201106	DOC	y	The woman gave the new neighbor the rusty bike.	He gives her a present.	0	TRUE	0	FALSE	0	[]	[]	1	0
1488	97b1s46u20201106	POI	n	The swimmer handed the towel to they driver.	She hands him a paintbrush.	0	TRUE	0	FALSE	0	[]	[]	1	0
1489	97b1s46u20201106	DOI	n	The captain gave the old sailor they spare life jacket.	They give grandma a birthday cake.	0	TRUE	0	FALSE	0	[]	[]	1	0
1490	97b1s46u20201106	POI	n	The eager boyfriend handed the box of flowers to them girlfriend.	She hands him a plate.	0	TRUE	0	FALSE	0	[]	[]	1	0
1491	97b1s46u20201106	DOC	y	The teacher handed the student the certificate.	The stage hand hands the performer the guitar.	0	TRUE	0	FALSE	1	["MISC"]	["This word is normally spelled as one."]	0	0
1492	97b1s46u20201106	POC	y	The mean neighbor handed a nasty note to the woman next door.	She handed him a menu.	0	TRUE	0	FALSE	0	[]	[]	1	0
1493	97b1s46u20201106	DOI	n	The secretary handed the manager they invoice.	The librarian hands the boy a book.	0	TRUE	0	FALSE	0	[]	[]	1	0
1494	97b1s46u20201106	POC	y	The mother gave the expensive toy to the hungry toddler.	She gives the chef a cane.	0	FALSE	0	FALSE	0	[]	[]	1	0
1495	97b1s46u20201106	DOC	y	The fashion designer gave the famous journalist the pink jacket.	She gives him a snack.	0	TRUE	0	FALSE	0	[]	[]	1	0
1496	97b1s46u20201106	POI	n	The builder showed the blueprints to they new client.	The students show the teacher their drawing.	0	TRUE	0	FALSE	0	[]	[]	1	0
1497	97b1s46u20201106	DOC	y	The happy child showed her father the coloring book.	He shows the judge the evidence.	0	TRUE	0	FALSE	0	[]	[]	1	0
1498	97b1s46u20201106	POI	n	The researcher gave the detailed results to them experienced surgeon.	The sailor gives the soldier the teapot	0	TRUE	0	FALSE	0	[]	[]	1	0
1499	97b1s46u20201106	DOC	y	The bartender handed the customer the cocktail.	He hands the clown the hat.	0	TRUE	0	FALSE	0	[]	[]	1	0
1500	97b1s46u20201106	POC	y	The good looking bartender handed free drinks to the girls at the bar.	One child hands another child a letter.	0	TRUE	0	FALSE	0	[]	[]	1	0
1501	ac6pz6rt20201102	DOI	n	The captain gave the old sailor they spare life jacket.	The parents gave the boy cake.	0	TRUE	0	FALSE	0	[]	[]	1	0
1502	ac6pz6rt20201102	POI	n	The millionaire gave the valuable painting to they struggling artist.	The student gave flowers to the teacher.	1	TRUE	0	FALSE	0	[]	[]	1	0
1503	ac6pz6rt20201102	DOC	y	The teacher handed the student the certificate.	The boy hands over the guitar.	NA	TRUE	0	FALSE	0	[]	[]	1	0
1504	ac6pz6rt20201102	POC	y	The architect showed the model of the building to the architect.	The woman shows her dress to her husband.	1	TRUE	0	FALSE	0	[]	[]	1	0
1505	ac6pz6rt20201102	DOC	y	The happy child showed her father the coloring book.	The man shows his gun to the clerk	1	TRUE	0	FALSE	0	[]	[]	1	0
1506	ac6pz6rt20201102	POI	n	The eager boyfriend handed the box of flowers to them girlfriend.	The woman handed the plate to him.	1	TRUE	1	FALSE	0	[]	[]	1	0
1507	ac6pz6rt20201102	DOC	y	The woman gave the new neighbor the rusty bike.	The man is giving a gift to her.	1	TRUE	1	FALSE	0	[]	[]	1	0
1508	ac6pz6rt20201102	POI	n	The builder showed the blueprints to they new client.	The kids show their teacher art.	0	TRUE	0	FALSE	0	[]	[]	1	0
1509	ac6pz6rt20201102	DOI	n	The disgruntled employee gave the manager them long letter.	The officer gives a ticket to the driver.	1	TRUE	1	FALSE	0	[]	[]	1	0
1510	ac6pz6rt20201102	POC	y	The mean neighbor handed a nasty note to the woman next door.	The waitress hands over the check.	NA	TRUE	0	FALSE	0	[]	[]	1	0
1511	ac6pz6rt20201102	DOC	y	The fashion designer gave the famous journalist the pink jacket.	The nurse gives medicine to her patient.	1	TRUE	0	FALSE	0	[]	[]	1	0
1512	ac6pz6rt20201102	POC	y	The mother gave the expensive toy to the hungry toddler.	The woman gave the cane to him.	1	TRUE	1	FALSE	0	[]	[]	1	0
1513	ac6pz6rt20201102	DOC	y	The bartender handed the customer the cocktail.	The man hands a hat to the clown.	1	TRUE	1	FALSE	0	[]	[]	1	0
1514	ac6pz6rt20201102	POI	n	The researcher gave the detailed results to them experienced surgeon.	The marine gave tea to the soldier.	1	TRUE	0	FALSE	0	[]	[]	1	0
1515	ac6pz6rt20201102	DOI	n	The secretary handed the manager they invoice.	The librarian hands the book over.	0	TRUE	0	FALSE	0	[]	[]	1	0
1516	ac6pz6rt20201102	POI	n	The swimmer handed the towel to they driver.	The girl handed the paintbrush to him.	1	TRUE	1	FALSE	0	[]	[]	1	0
1517	ac6pz6rt20201102	DOI	n	The photographer showed the editor them finished proofs.	The salesman showed the car to them.	1	TRUE	1	FALSE	0	[]	[]	1	0
1518	ac6pz6rt20201102	POC	y	The travel agent gave the last ticket to the young fan.	He gave his heart to her.	1	TRUE	0	FALSE	0	[]	[]	1	0
1519	ac6pz6rt20201102	DOI	n	The spy handed the double agent them submarine blueprints.	She handed him a stethoscope.	0	TRUE	0	FALSE	0	[]	[]	1	0
1520	ac6pz6rt20201102	POC	y	The good looking bartender handed free drinks to the girls at the bar.	She handed letters to the boy.	1	TRUE	0	FALSE	0	[]	[]	1	0
1521	aherzvzb20201106	DOC	y	The happy child showed her father the coloring book.	the man showed something to the other man	0	TRUE	0	FALSE	1	["CASING"]	["This sentence does not start with an uppercase letter."]	1	0
1522	aherzvzb20201106	POC	y	The mean neighbor handed a nasty note to the woman next door.	she handed a menu to the customer	1	TRUE	1	FALSE	1	["CASING"]	["This sentence does not start with an uppercase letter."]	1	0
1523	aherzvzb20201106	DOI	n	The photographer showed the editor them finished proofs.	they showed the car to a different person	1	TRUE	1	FALSE	1	["CASING"]	["This sentence does not start with an uppercase letter."]	1	0
1524	aherzvzb20201106	POC	y	The mother gave the expensive toy to the hungry toddler.	she gave the cane to the man	1	TRUE	1	FALSE	1	["CASING"]	["This sentence does not start with an uppercase letter."]	1	0
1525	aherzvzb20201106	DOI	n	The captain gave the old sailor they spare life jacket.	she gave the cake to the old lady	1	TRUE	1	FALSE	1	["CASING"]	["This sentence does not start with an uppercase letter."]	1	0
1526	aherzvzb20201106	POI	n	The builder showed the blueprints to they new client.	she showed a picture to the lady	1	TRUE	1	FALSE	1	["CASING"]	["This sentence does not start with an uppercase letter."]	1	0
1527	aherzvzb20201106	DOI	n	The spy handed the double agent them submarine blueprints.	she handed the man a thing	0	TRUE	0	FALSE	1	["CASING"]	["This sentence does not start with an uppercase letter."]	1	0
1528	aherzvzb20201106	POC	y	The good looking bartender handed free drinks to the girls at the bar.	she handed the painter a brush	0	TRUE	0	FALSE	1	["CASING"]	["This sentence does not start with an uppercase letter."]	1	0
1529	aherzvzb20201106	DOC	y	The bartender handed the customer the cocktail.	he handed a hat to the clown	1	TRUE	1	FALSE	1	["CASING"]	["This sentence does not start with an uppercase letter."]	1	0
1530	aherzvzb20201106	POI	n	The swimmer handed the towel to they driver.	she handed the painter a brush	0	TRUE	0	FALSE	1	["CASING"]	["This sentence does not start with an uppercase letter."]	1	0
1531	aherzvzb20201106	DOI	n	The secretary handed the manager they invoice.	she handed the person an item	0	TRUE	0	FALSE	1	["CASING"]	["This sentence does not start with an uppercase letter."]	1	0
1532	aherzvzb20201106	POI	n	The eager boyfriend handed the box of flowers to them girlfriend.	she handed a toy to the man	1	TRUE	1	FALSE	1	["CASING"]	["This sentence does not start with an uppercase letter."]	1	0
1533	aherzvzb20201106	DOC	y	The woman gave the new neighbor the rusty bike.	she likes to give presents	1	TRUE	0	FALSE	1	["CASING"]	["This sentence does not start with an uppercase letter."]	1	0
1534	aherzvzb20201106	POI	n	The researcher gave the detailed results to them experienced surgeon.	he gave the man a pot	0	TRUE	0	FALSE	1	["CASING"]	["This sentence does not start with an uppercase letter."]	1	0
1535	aherzvzb20201106	DOC	y	The fashion designer gave the famous journalist the pink jacket.	she gave the man attendance	0	TRUE	0	FALSE	1	["CASING"]	["This sentence does not start with an uppercase letter."]	1	0
1536	aherzvzb20201106	POI	n	The millionaire gave the valuable painting to they struggling artist.	she gave flowers to the old lady	1	TRUE	0	FALSE	1	["CASING"]	["This sentence does not start with an uppercase letter."]	1	0
1537	aherzvzb20201106	DOC	y	The teacher handed the student the certificate.	he handed the guitar to the man	1	TRUE	1	FALSE	1	["CASING"]	["This sentence does not start with an uppercase letter."]	1	0
1538	aherzvzb20201106	POC	y	The architect showed the model of the building to the architect.	he showed the item to the man	1	TRUE	1	FALSE	1	["CASING"]	["This sentence does not start with an uppercase letter."]	1	0
1539	aherzvzb20201106	DOI	n	The disgruntled employee gave the manager them long letter.	cops can give tickets	1	TRUE	0	FALSE	1	["CASING"]	["This sentence does not start with an uppercase letter."]	1	0
1540	aherzvzb20201106	POC	y	The travel agent gave the last ticket to the young fan.	he gave a heart to the woman	1	TRUE	1	FALSE	1	["CASING"]	["This sentence does not start with an uppercase letter."]	1	0
1541	ak018tef20201118	DOC	y	The teacher handed the student the certificate.	He hands him the guitar	0	TRUE	0	FALSE	0	[]	[]	1	0
1542	ak018tef20201118	POI	n	The researcher gave the detailed results to them experienced surgeon.	The sailor gives him a teapot	0	TRUE	0	FALSE	0	[]	[]	1	0
1543	ak018tef20201118	DOI	n	The photographer showed the editor them finished proofs.	He shows them the car	0	TRUE	0	FALSE	0	[]	[]	1	0
1544	ak018tef20201118	POC	y	The mother gave the expensive toy to the hungry toddler.	The waitress gives him a cane	0	FALSE	0	FALSE	0	[]	[]	1	0
1545	ak018tef20201118	DOC	y	The woman gave the new neighbor the rusty bike.	He gives her a present	0	TRUE	0	FALSE	0	[]	[]	1	0
1546	ak018tef20201118	POC	y	The travel agent gave the last ticket to the young fan.	He gives her his heart	0	FALSE	0	FALSE	0	[]	[]	1	0
1547	ak018tef20201118	DOC	y	The fashion designer gave the famous journalist the pink jacket.	The nurse gives him food	0	TRUE	0	FALSE	0	[]	[]	1	0
1548	ak018tef20201118	POC	y	The good looking bartender handed free drinks to the girls at the bar.	He hands her the letter K	0	TRUE	0	FALSE	0	[]	[]	1	0
1549	ak018tef20201118	DOI	n	The disgruntled employee gave the manager them long letter.	The cop gives him a ticket	0	TRUE	0	FALSE	0	[]	[]	1	0
1550	ak018tef20201118	POI	n	The builder showed the blueprints to they new client.	They show the teacher a drawing	0	TRUE	0	FALSE	0	[]	[]	1	0
1551	ak018tef20201118	DOI	n	The captain gave the old sailor they spare life jacket.	They give him a cake	0	TRUE	0	FALSE	0	[]	[]	1	0
1552	ak018tef20201118	POC	y	The architect showed the model of the building to the architect.	She is showing the dress	1	FALSE	0	FALSE	0	[]	[]	1	0
1553	ak018tef20201118	DOC	y	The happy child showed her father the coloring book.	He shows the gun	1	TRUE	0	FALSE	0	[]	[]	1	0
1554	ak018tef20201118	POC	y	The mean neighbor handed a nasty note to the woman next door.	She hands him the menu	0	TRUE	0	FALSE	0	[]	[]	1	0
1555	ak018tef20201118	DOI	n	The spy handed the double agent them submarine blueprints.	She hands him the stethoscope	0	TRUE	0	FALSE	0	[]	[]	1	0
1556	ak018tef20201118	POI	n	The millionaire gave the valuable painting to they struggling artist.	She gives her teacher a flower	0	TRUE	0	FALSE	0	[]	[]	1	0
1557	ak018tef20201118	DOI	n	The secretary handed the manager they invoice.	She hands him a book	0	TRUE	0	FALSE	0	[]	[]	1	0
1558	ak018tef20201118	POI	n	The eager boyfriend handed the box of flowers to them girlfriend.	She hands him a plate	0	TRUE	0	FALSE	0	[]	[]	1	0
1559	ak018tef20201118	DOC	y	The bartender handed the customer the cocktail.	He hands the clown a hat	0	TRUE	0	FALSE	0	[]	[]	1	0
1560	ak018tef20201118	POI	n	The swimmer handed the towel to they driver.	She hands him a paintbrush	0	TRUE	0	FALSE	0	[]	[]	1	0
1561	am6ox9ao20201114	DOC	y	The teacher handed the student the certificate.	The boy hands the musician his guitar.	0	TRUE	0	FALSE	0	[]	[]	1	0
1562	am6ox9ao20201114	POI	n	The eager boyfriend handed the box of flowers to them girlfriend.	The woman hands the plate to her boyfriend.	1	TRUE	1	FALSE	0	[]	[]	1	0
1563	am6ox9ao20201114	DOI	n	The spy handed the double agent them submarine blueprints.	The nurse hands the stelescope to the doctor.	1	TRUE	1	FALSE	1	["TYPOS"]	["Possible spelling mistake found."]	0	1
1564	am6ox9ao20201114	POC	y	The mean neighbor handed a nasty note to the woman next door.	The waitress hands the menu to the customer.	1	TRUE	1	FALSE	0	[]	[]	1	0
1565	am6ox9ao20201114	DOI	n	The photographer showed the editor them finished proofs.	The salesman is showing the new car to his clients.	1	TRUE	0	FALSE	0	[]	[]	1	0
1566	am6ox9ao20201114	POI	n	The builder showed the blueprints to they new client.	The children are showing their painting to the teacher.	1	TRUE	0	FALSE	0	[]	[]	1	0
1567	am6ox9ao20201114	DOI	n	The secretary handed the manager they invoice.	The librarian hands the book to the kid.	1	TRUE	1	FALSE	0	[]	[]	1	0
1568	am6ox9ao20201114	POC	y	The mother gave the expensive toy to the hungry toddler.	The cleaner gives the cook his cane.	0	TRUE	0	FALSE	0	[]	[]	1	0
1569	am6ox9ao20201114	DOC	y	The bartender handed the customer the cocktail.	The man hands the clown his hat.	0	TRUE	0	FALSE	0	[]	[]	1	0
1570	am6ox9ao20201114	POC	y	The good looking bartender handed free drinks to the girls at the bar.	The girl hands the boy the next letter.	0	TRUE	0	FALSE	0	[]	[]	1	0
1571	am6ox9ao20201114	DOI	n	The captain gave the old sailor they spare life jacket.	The woman gives the lady her birthday cake.	0	TRUE	0	FALSE	0	[]	[]	1	0
1572	am6ox9ao20201114	POI	n	The researcher gave the detailed results to them experienced surgeon.	The sailor gives the soldier his tea pot.	0	TRUE	0	FALSE	0	[]	[]	1	0
1573	am6ox9ao20201114	DOC	y	The woman gave the new neighbor the rusty bike.	The man gives the girl a present.	0	TRUE	0	FALSE	0	[]	[]	1	0
1574	am6ox9ao20201114	POC	y	The travel agent gave the last ticket to the young fan.	The boy gives a heart to the girl	1	TRUE	1	FALSE	0	[]	[]	1	0
1575	am6ox9ao20201114	DOC	y	The happy child showed her father the coloring book.	The lawyer is showing the judge some evidence.	0	TRUE	0	FALSE	0	[]	[]	1	0
1576	am6ox9ao20201114	POC	y	The architect showed the model of the building to the architect.	The man is showing the dress to the older man.	1	FALSE	1	FALSE	0	[]	[]	1	0
1577	am6ox9ao20201114	DOI	n	The disgruntled employee gave the manager them long letter.	The police gave the offender a speeding ticket.	0	TRUE	0	FALSE	0	[]	[]	1	0
1578	am6ox9ao20201114	POI	n	The millionaire gave the valuable painting to they struggling artist.	The student gave her teacher flowers.	0	TRUE	0	FALSE	0	[]	[]	1	0
1579	am6ox9ao20201114	DOC	y	The fashion designer gave the famous journalist the pink jacket.	The nurse gave the patient some food.	0	TRUE	0	FALSE	0	[]	[]	1	0
1580	am6ox9ao20201114	POI	n	The swimmer handed the towel to they driver.	The girl handed the painter a brush.	0	TRUE	0	FALSE	0	[]	[]	1	0
1581	awveeytc20201103	DOI	n	The captain gave the old sailor they spare life jacket.	They gave her a cake.	0	TRUE	0	FALSE	0	[]	[]	1	0
1582	awveeytc20201103	POC	y	The good looking bartender handed free drinks to the girls at the bar.	She hands her the chalk.	0	TRUE	0	FALSE	0	[]	[]	1	0
1583	awveeytc20201103	DOI	n	The spy handed the double agent them submarine blueprints.	The nurse hands the doctor the stethoscope.	0	FALSE	0	FALSE	0	[]	[]	1	0
1584	awveeytc20201103	POI	n	The builder showed the blueprints to they new client.	The kids show their teacher a drawing.	0	FALSE	0	FALSE	0	[]	[]	1	0
1585	awveeytc20201103	DOI	n	The disgruntled employee gave the manager them long letter.	The police gives the man a speeding ticket.	0	TRUE	0	FALSE	0	[]	[]	1	0
1586	awveeytc20201103	POI	n	The researcher gave the detailed results to them experienced surgeon.	The sailor gave the soldier some tea.	0	TRUE	0	FALSE	0	[]	[]	1	0
1587	awveeytc20201103	DOC	y	The bartender handed the customer the cocktail.	The man hands the clown a hat.	0	TRUE	0	FALSE	0	[]	[]	1	0
1588	awveeytc20201103	POC	y	The architect showed the model of the building to the architect.	She shows him her new dress.	0	FALSE	0	FALSE	0	[]	[]	1	0
1589	awveeytc20201103	DOI	n	The secretary handed the manager they invoice.	The librarian hands the child a book.	0	FALSE	0	FALSE	0	[]	[]	1	0
1590	awveeytc20201103	POI	n	The millionaire gave the valuable painting to they struggling artist.	The student gives the teacher flowers.	0	FALSE	0	FALSE	0	[]	[]	1	0
1591	awveeytc20201103	DOC	y	The fashion designer gave the famous journalist the pink jacket.	The nurse gives the patient medicine.	0	TRUE	0	FALSE	0	[]	[]	1	0
1592	awveeytc20201103	POC	y	The mean neighbor handed a nasty note to the woman next door.	The waitress hands the man a menu.	0	TRUE	0	FALSE	0	[]	[]	1	0
1593	awveeytc20201103	DOC	y	The teacher handed the student the certificate.	The boy hands the man a guitar.	0	TRUE	0	FALSE	0	[]	[]	1	0
1594	awveeytc20201103	POI	n	The swimmer handed the towel to they driver.	She hands him the paint brush.	0	FALSE	0	FALSE	0	[]	[]	1	0
1595	awveeytc20201103	DOC	y	The woman gave the new neighbor the rusty bike.	The man gives the girl a gift.	0	TRUE	0	FALSE	0	[]	[]	1	0
1596	awveeytc20201103	POI	n	The eager boyfriend handed the box of flowers to them girlfriend.	The girl hands the frisbee to the boy.	1	TRUE	1	FALSE	1	["CASING"]	["The word for this plastic disk used to make sport is normally capitalized because it\u2019s a trademark."]	0	0
1597	awveeytc20201103	DOC	y	The happy child showed her father the coloring book.	The lawyer shows the judge the evidence.	0	TRUE	0	FALSE	0	[]	[]	1	0
1598	awveeytc20201103	POC	y	The travel agent gave the last ticket to the young fan.	The boy gives the girl a valentine.	0	TRUE	0	FALSE	0	[]	[]	1	0
1599	awveeytc20201103	DOI	n	The photographer showed the editor them finished proofs.	The salesmen showed them the car.	0	TRUE	0	FALSE	0	[]	[]	1	0
1600	awveeytc20201103	POC	y	The mother gave the expensive toy to the hungry toddler.	The waitress gives the chef a cane.	0	FALSE	0	FALSE	0	[]	[]	1	0
1601	bdhboees20201112	DOC	y	The fashion designer gave the famous journalist the pink jacket.	She is giving him something.	0	TRUE	0	FALSE	0	[]	[]	1	0
1602	bdhboees20201112	POI	n	The eager boyfriend handed the box of flowers to them girlfriend.	She is handing him an item.	0	TRUE	0	FALSE	0	[]	[]	1	0
1603	bdhboees20201112	DOI	n	The secretary handed the manager they invoice.	The librarian is handing him a book.	0	TRUE	0	FALSE	0	[]	[]	1	0
1604	bdhboees20201112	POC	y	The mean neighbor handed a nasty note to the woman next door.	She hands him a menu.	0	TRUE	0	FALSE	0	[]	[]	1	0
1605	bdhboees20201112	DOC	y	The happy child showed her father the coloring book.	He showed him a detail of the item.	0	FALSE	0	FALSE	0	[]	[]	1	0
1606	bdhboees20201112	POC	y	The architect showed the model of the building to the architect.	She is showing him the dress.	0	TRUE	0	FALSE	0	[]	[]	1	0
1607	bdhboees20201112	DOC	y	The woman gave the new neighbor the rusty bike.	He gave her a present.	0	TRUE	0	FALSE	0	[]	[]	1	0
1608	bdhboees20201112	POC	y	The travel agent gave the last ticket to the young fan.	He is giving her a gift.	0	TRUE	0	FALSE	0	[]	[]	1	0
1609	bdhboees20201112	DOI	n	The spy handed the double agent them submarine blueprints.	She handed him the object.	0	TRUE	0	FALSE	0	[]	[]	1	0
1610	bdhboees20201112	POI	n	The researcher gave the detailed results to them experienced surgeon.	He gave him a teapot.	0	TRUE	0	FALSE	0	[]	[]	1	0
1611	bdhboees20201112	DOI	n	The captain gave the old sailor they spare life jacket.	They are giving the person a cake.	0	TRUE	0	FALSE	0	[]	[]	1	0
1612	bdhboees20201112	POI	n	The millionaire gave the valuable painting to they struggling artist.	She is giving him flowers.	0	TRUE	0	FALSE	0	[]	[]	1	0
1613	bdhboees20201112	DOI	n	The disgruntled employee gave the manager them long letter.	They are giving the driver a ticket.	0	TRUE	0	FALSE	0	[]	[]	1	0
1614	bdhboees20201112	POI	n	The swimmer handed the towel to they driver.	She handed them a paint brush.	0	TRUE	0	FALSE	0	[]	[]	1	0
1615	bdhboees20201112	DOC	y	The bartender handed the customer the cocktail.	He handed the clown a hat.	0	TRUE	0	FALSE	0	[]	[]	1	0
1616	bdhboees20201112	POC	y	The mother gave the expensive toy to the hungry toddler.	She is giving them a cane.	0	TRUE	0	FALSE	0	[]	[]	1	0
1617	bdhboees20201112	DOC	y	The teacher handed the student the certificate.	They are handing over the guitar.	NA	TRUE	0	FALSE	0	[]	[]	1	0
1618	bdhboees20201112	POI	n	The builder showed the blueprints to they new client.	They are showing the drawing.	1	TRUE	0	FALSE	0	[]	[]	1	0
1619	bdhboees20201112	DOI	n	The photographer showed the editor them finished proofs.	They are being shown a car.	NA	TRUE	0	FALSE	0	[]	[]	1	0
1620	bdhboees20201112	POC	y	The good looking bartender handed free drinks to the girls at the bar.	He is being handed a piece of chalk.	NA	TRUE	0	FALSE	0	[]	[]	1	0
1621	blhofw6920201105	DOC	y	The happy child showed her father the coloring book.	The person showed the judge the gun.	0	TRUE	0	FALSE	0	[]	[]	1	0
1622	blhofw6920201105	POC	y	The architect showed the model of the building to the architect.	The girl showed the dress to the man.	1	TRUE	1	FALSE	0	[]	[]	1	0
1623	blhofw6920201105	DOI	n	The secretary handed the manager they invoice.	The librarian handed the boy the book.	0	TRUE	0	FALSE	0	[]	[]	1	0
1624	blhofw6920201105	POC	y	The good looking bartender handed free drinks to the girls at the bar.	The girl handed the letter K to the boy.	1	TRUE	1	FALSE	0	[]	[]	1	0
1625	blhofw6920201105	DOC	y	The bartender handed the customer the cocktail.	The man handed the clown a hat.	0	TRUE	0	FALSE	0	[]	[]	1	0
1626	blhofw6920201105	POC	y	The travel agent gave the last ticket to the young fan.	The boy gave the girl a heart.	0	TRUE	0	FALSE	0	[]	[]	1	0
1627	blhofw6920201105	DOI	n	The captain gave the old sailor they spare life jacket.	They gave him a cake for his birthday.	0	TRUE	0	FALSE	0	[]	[]	1	0
1628	blhofw6920201105	POI	n	The swimmer handed the towel to they driver.	The girl handed the paintbrush to the boy.	1	TRUE	1	FALSE	0	[]	[]	1	0
1629	blhofw6920201105	DOI	n	The photographer showed the editor them finished proofs.	The salesman showed them the car.	0	TRUE	0	FALSE	0	[]	[]	1	0
1630	blhofw6920201105	POI	n	The eager boyfriend handed the box of flowers to them girlfriend.	The girl handed it to him.	1	TRUE	0	FALSE	0	[]	[]	1	0
1631	blhofw6920201105	DOI	n	The spy handed the double agent them submarine blueprints.	The nurse handed the doctor a stethoscope.	0	TRUE	0	FALSE	0	[]	[]	1	0
1632	blhofw6920201105	POC	y	The mother gave the expensive toy to the hungry toddler.	The waitress gave the chef a cane.	0	TRUE	0	FALSE	0	[]	[]	1	0
1633	blhofw6920201105	DOI	n	The disgruntled employee gave the manager them long letter.	The police officer is giving the driver a ticket.	0	TRUE	0	FALSE	0	[]	[]	1	0
1634	blhofw6920201105	POI	n	The millionaire gave the valuable painting to they struggling artist.	The girl gave her teacher flowers.	0	TRUE	0	FALSE	0	[]	[]	1	0
1635	blhofw6920201105	DOC	y	The woman gave the new neighbor the rusty bike.	The man gave the girl a present.	0	TRUE	0	FALSE	0	[]	[]	1	0
1636	blhofw6920201105	POI	n	The builder showed the blueprints to they new client.	They showed their teacher their drawing.	0	TRUE	0	FALSE	0	[]	[]	1	0
1637	blhofw6920201105	DOC	y	The fashion designer gave the famous journalist the pink jacket.	The nurse is giving the patient food.	0	TRUE	0	FALSE	0	[]	[]	1	0
1638	blhofw6920201105	POI	n	The researcher gave the detailed results to them experienced surgeon.	The sailor gave the soldier a teapot.	0	TRUE	0	FALSE	0	[]	[]	1	0
1639	blhofw6920201105	DOC	y	The teacher handed the student the certificate.	The person handed the singer their guitar.	0	FALSE	0	FALSE	0	[]	[]	1	0
1640	blhofw6920201105	POC	y	The mean neighbor handed a nasty note to the woman next door.	The waitress handed the menu to the customer.	1	TRUE	1	FALSE	0	[]	[]	1	0
1641	bnlv90xh20201104	DOC	y	The fashion designer gave the famous journalist the pink jacket.	The nurse gave the patient something	0	TRUE	0	FALSE	0	[]	[]	1	0
1642	bnlv90xh20201104	POI	n	The eager boyfriend handed the box of flowers to them girlfriend.	The girl handed the boy something	0	TRUE	0	FALSE	0	[]	[]	1	0
1643	bnlv90xh20201104	DOC	y	The woman gave the new neighbor the rusty bike.	The man gave the child a present	0	TRUE	0	FALSE	0	[]	[]	1	0
1644	bnlv90xh20201104	POI	n	The swimmer handed the towel to they driver.	She handed the brush to him	1	TRUE	1	FALSE	0	[]	[]	1	0
1645	bnlv90xh20201104	DOI	n	The photographer showed the editor them finished proofs.	He showed them the car	0	TRUE	0	FALSE	0	[]	[]	1	0
1646	bnlv90xh20201104	POC	y	The mean neighbor handed a nasty note to the woman next door.	The waitress handed him the menu	0	TRUE	0	FALSE	0	[]	[]	1	0
1647	bnlv90xh20201104	DOC	y	The bartender handed the customer the cocktail.	He handed him a hat	0	TRUE	0	FALSE	0	[]	[]	1	0
1648	bnlv90xh20201104	POC	y	The mother gave the expensive toy to the hungry toddler.	She gave him the cane	0	TRUE	0	FALSE	0	[]	[]	1	0
1649	bnlv90xh20201104	DOC	y	The teacher handed the student the certificate.	He handed him the guitar	0	TRUE	0	FALSE	0	[]	[]	1	0
1650	bnlv90xh20201104	POI	n	The builder showed the blueprints to they new client.	They showed her the picture	0	TRUE	0	FALSE	0	[]	[]	1	0
1651	bnlv90xh20201104	DOI	n	The spy handed the double agent them submarine blueprints.	She handed it to him	1	TRUE	0	FALSE	0	[]	[]	1	0
1652	bnlv90xh20201104	POI	n	The researcher gave the detailed results to them experienced surgeon.	He gave him the teapot	0	TRUE	0	FALSE	0	[]	[]	1	0
1653	bnlv90xh20201104	DOI	n	The secretary handed the manager they invoice.	He handed it to him	1	TRUE	0	FALSE	0	[]	[]	1	0
1654	bnlv90xh20201104	POC	y	The good looking bartender handed free drinks to the girls at the bar.	She handed it to him	1	TRUE	0	FALSE	0	[]	[]	1	0
1655	bnlv90xh20201104	DOI	n	The disgruntled employee gave the manager them long letter.	He gave him a ticket	0	TRUE	0	FALSE	0	[]	[]	1	0
1656	bnlv90xh20201104	POI	n	The millionaire gave the valuable painting to they struggling artist.	She gave her flowers	0	TRUE	0	FALSE	0	[]	[]	1	0
1657	bnlv90xh20201104	DOI	n	The captain gave the old sailor they spare life jacket.	They gave her a cake	0	TRUE	0	FALSE	0	[]	[]	1	0
1658	bnlv90xh20201104	POC	y	The travel agent gave the last ticket to the young fan.	He gave her a valentine	0	TRUE	0	FALSE	0	[]	[]	1	0
1659	bnlv90xh20201104	DOC	y	The happy child showed her father the coloring book.	He showed him it	0	TRUE	0	FALSE	0	[]	[]	1	0
1660	bnlv90xh20201104	POC	y	The architect showed the model of the building to the architect.	He showed him it	0	TRUE	0	FALSE	0	[]	[]	1	0
1661	dhnyqv2x20201111	DOI	n	The photographer showed the editor them finished proofs.	They are showing the car.	1	TRUE	0	FALSE	0	[]	[]	1	0
1662	dhnyqv2x20201111	POI	n	The swimmer handed the towel to they driver.	She hands the paintbrush to him.	1	TRUE	1	FALSE	0	[]	[]	1	0
1663	dhnyqv2x20201111	DOC	y	The happy child showed her father the coloring book.	He is showing him something.	0	TRUE	0	FALSE	0	[]	[]	1	0
1664	dhnyqv2x20201111	POC	y	The mean neighbor handed a nasty note to the woman next door.	She handed him a paper.	0	TRUE	0	FALSE	0	[]	[]	1	0
1665	dhnyqv2x20201111	DOI	n	The secretary handed the manager they invoice.	She hands the book to him.	1	TRUE	1	FALSE	0	[]	[]	1	0
1666	dhnyqv2x20201111	POC	y	The travel agent gave the last ticket to the young fan.	He gives her a valentine.	0	TRUE	0	FALSE	0	[]	[]	1	0
1667	dhnyqv2x20201111	DOC	y	The teacher handed the student the certificate.	He hands him the guitar.	0	TRUE	0	FALSE	0	[]	[]	1	0
1668	dhnyqv2x20201111	POC	y	The architect showed the model of the building to the architect.	The person shows the dress.	1	TRUE	0	FALSE	0	[]	[]	1	0
1669	dhnyqv2x20201111	DOI	n	The captain gave the old sailor they spare life jacket.	They give them cake.	0	TRUE	0	FALSE	0	[]	[]	1	0
1670	dhnyqv2x20201111	POC	y	The mother gave the expensive toy to the hungry toddler.	They give the cane to the person.	1	FALSE	1	FALSE	0	[]	[]	1	0
1671	dhnyqv2x20201111	DOC	y	The woman gave the new neighbor the rusty bike.	He gives her a present.	0	TRUE	0	FALSE	0	[]	[]	1	0
1672	dhnyqv2x20201111	POC	y	The good looking bartender handed free drinks to the girls at the bar.	They hand the marker to the person.	1	TRUE	1	FALSE	0	[]	[]	1	0
1673	dhnyqv2x20201111	DOI	n	The disgruntled employee gave the manager them long letter.	The officer gives them a ticket.	0	TRUE	0	FALSE	0	[]	[]	1	0
1674	dhnyqv2x20201111	POI	n	The builder showed the blueprints to they new client.	The kids show a drawing.	1	TRUE	0	FALSE	0	[]	[]	1	0
1675	dhnyqv2x20201111	DOC	y	The bartender handed the customer the cocktail.	He hands a hat to the clown.	1	TRUE	1	FALSE	0	[]	[]	1	0
1676	dhnyqv2x20201111	POI	n	The researcher gave the detailed results to them experienced surgeon.	They give the teapot to the person.	1	TRUE	1	FALSE	0	[]	[]	1	0
1677	dhnyqv2x20201111	DOC	y	The fashion designer gave the famous journalist the pink jacket.	The nurse gives medicine.	1	TRUE	0	FALSE	0	[]	[]	1	0
1678	dhnyqv2x20201111	POI	n	The millionaire gave the valuable painting to they struggling artist.	The student gives flowers to the teacher.	1	TRUE	0	FALSE	0	[]	[]	1	0
1679	dhnyqv2x20201111	DOI	n	The spy handed the double agent them submarine blueprints.	The doctor is handed the stethoscope.	NA	TRUE	0	FALSE	0	[]	[]	1	0
1680	dhnyqv2x20201111	POI	n	The eager boyfriend handed the box of flowers to them girlfriend.	They are handed the disk.	NA	TRUE	0	FALSE	0	[]	[]	1	0
1681	dua9l90b20201126	DOI	n	The spy handed the double agent them submarine blueprints.	The nurse handed him the stethoscope.	0	TRUE	0	FALSE	0	[]	[]	1	0
1682	dua9l90b20201126	POI	n	The millionaire gave the valuable painting to they struggling artist.	The girl is giving her mom flowers.	0	TRUE	0	FALSE	0	[]	[]	1	0
1683	dua9l90b20201126	DOI	n	The disgruntled employee gave the manager them long letter.	The officer gave the citizen a ticket.	0	TRUE	0	FALSE	0	[]	[]	1	0
1684	dua9l90b20201126	POI	n	The builder showed the blueprints to they new client.	Kids showed their painting to the class.	1	TRUE	0	FALSE	0	[]	[]	1	0
1685	dua9l90b20201126	DOC	y	The woman gave the new neighbor the rusty bike.	The dad gives his daughter a gift.	0	TRUE	0	FALSE	0	[]	[]	1	0
1686	dua9l90b20201126	POC	y	The travel agent gave the last ticket to the young fan.	The boy gives the girl a heart.	0	TRUE	0	FALSE	0	[]	[]	1	0
1687	dua9l90b20201126	DOC	y	The teacher handed the student the certificate.	The boy handed the singer a guitar.	0	TRUE	0	FALSE	0	[]	[]	1	0
1688	dua9l90b20201126	POC	y	The architect showed the model of the building to the architect.	The girl showed the man a dress.	0	TRUE	0	FALSE	0	[]	[]	1	0
1689	dua9l90b20201126	DOC	y	The bartender handed the customer the cocktail.	The man handed the clown a hat.	0	TRUE	0	FALSE	0	[]	[]	1	0
1690	dua9l90b20201126	POC	y	The mean neighbor handed a nasty note to the woman next door.	The waitress handed the customer a menu.	0	TRUE	0	FALSE	0	[]	[]	1	0
1691	dua9l90b20201126	DOI	n	The secretary handed the manager they invoice.	The woman hands a book the the boy.	1	TRUE	0	FALSE	1	["GRAMMAR"]	["Maybe you need to remove one determiner so that only \u201cthe\u201d or \u201cthe\u201d is left."]	0	1
1692	dua9l90b20201126	POC	y	The mother gave the expensive toy to the hungry toddler.	The maid gives the man a cane.	0	TRUE	0	FALSE	0	[]	[]	1	0
1693	dua9l90b20201126	DOI	n	The photographer showed the editor them finished proofs.	The dealer shows the car to a couple.	1	TRUE	1	FALSE	0	[]	[]	1	0
1694	dua9l90b20201126	POI	n	The swimmer handed the towel to they driver.	The girl handed the paintbrush to the boy.	1	TRUE	1	FALSE	0	[]	[]	1	0
1695	dua9l90b20201126	DOC	y	The happy child showed her father the coloring book.	A gun is being showed to a judge.	NA	TRUE	0	FALSE	0	[]	[]	1	0
1696	dua9l90b20201126	POI	n	The researcher gave the detailed results to them experienced surgeon.	The sailor gives a teapot to the veteran.	1	TRUE	1	FALSE	0	[]	[]	1	0
1697	dua9l90b20201126	DOC	y	The fashion designer gave the famous journalist the pink jacket.	The nurse gives the patient food.	0	FALSE	0	FALSE	0	[]	[]	1	0
1698	dua9l90b20201126	POI	n	The eager boyfriend handed the box of flowers to them girlfriend.	She hands the plate to her boyfriend.	1	TRUE	1	FALSE	0	[]	[]	1	0
1699	dua9l90b20201126	DOI	n	The captain gave the old sailor they spare life jacket.	The woman gives her mom a cake.	0	TRUE	0	FALSE	0	[]	[]	1	0
1700	dua9l90b20201126	POC	y	The good looking bartender handed free drinks to the girls at the bar.	The girl hands a letter to the boy.	1	TRUE	1	FALSE	0	[]	[]	1	0
1701	e8v50m3620201123	DOI	n	The captain gave the old sailor they spare life jacket.	the woman gave the cake.	1	TRUE	0	FALSE	1	["CASING"]	["This sentence does not start with an uppercase letter."]	1	0
1702	e8v50m3620201123	POI	n	The researcher gave the detailed results to them experienced surgeon.	the sailor gives the teapot to the soldier	1	TRUE	1	FALSE	1	["CASING"]	["This sentence does not start with an uppercase letter."]	1	0
1703	e8v50m3620201123	DOI	n	The photographer showed the editor them finished proofs.	The man shows the couple a car.	0	TRUE	0	FALSE	0	[]	[]	1	0
1704	e8v50m3620201123	POI	n	The millionaire gave the valuable painting to they struggling artist.	The girl gave the old woman flowers.	0	TRUE	0	FALSE	0	[]	[]	1	0
1705	e8v50m3620201123	DOC	y	The fashion designer gave the famous journalist the pink jacket.	The nurse gave the man medicine.	0	TRUE	0	FALSE	0	[]	[]	1	0
1706	e8v50m3620201123	POC	y	The mother gave the expensive toy to the hungry toddler.	The maid gives the cane to the cook.	1	TRUE	1	FALSE	0	[]	[]	1	0
1707	e8v50m3620201123	DOI	n	The spy handed the double agent them submarine blueprints.	The nurse hands the stethoscope to the doctor.	1	TRUE	1	FALSE	0	[]	[]	1	0
1708	e8v50m3620201123	POC	y	The architect showed the model of the building to the architect.	The woman shows the man a dress.	0	TRUE	0	FALSE	0	[]	[]	1	0
1709	e8v50m3620201123	DOC	y	The happy child showed her father the coloring book.	The man is showing the judge evidence.	0	TRUE	0	FALSE	0	[]	[]	1	0
1710	e8v50m3620201123	POI	n	The eager boyfriend handed the box of flowers to them girlfriend.	The girl hands the boy the plate.	0	TRUE	0	FALSE	0	[]	[]	1	0
1711	e8v50m3620201123	DOI	n	The secretary handed the manager they invoice.	The librarian hands the boy a book.	0	TRUE	0	FALSE	0	[]	[]	1	0
1712	e8v50m3620201123	POI	n	The builder showed the blueprints to they new client.	the kids show the teacher their art.	0	TRUE	0	FALSE	1	["CASING"]	["This sentence does not start with an uppercase letter."]	1	0
1713	e8v50m3620201123	DOC	y	The bartender handed the customer the cocktail.	the cowboy hands the clown a hat.	0	TRUE	0	FALSE	1	["CASING"]	["This sentence does not start with an uppercase letter."]	1	0
1714	e8v50m3620201123	POC	y	The good looking bartender handed free drinks to the girls at the bar.	the girl hands the letter to the boy.	1	TRUE	1	FALSE	1	["CASING"]	["This sentence does not start with an uppercase letter."]	1	0
1715	e8v50m3620201123	DOC	y	The teacher handed the student the certificate.	the man hands the musician a guitar.	0	TRUE	0	FALSE	1	["CASING"]	["This sentence does not start with an uppercase letter."]	1	0
1716	e8v50m3620201123	POC	y	The travel agent gave the last ticket to the young fan.	the boy gave the girl a valentine.	0	TRUE	0	FALSE	1	["CASING"]	["This sentence does not start with an uppercase letter."]	1	0
1717	e8v50m3620201123	DOI	n	The disgruntled employee gave the manager them long letter.	the officer gives the man a ticket.	0	TRUE	0	FALSE	1	["CASING"]	["This sentence does not start with an uppercase letter."]	1	0
1718	e8v50m3620201123	POC	y	The mean neighbor handed a nasty note to the woman next door.	the waitress hands the man a menu.	0	TRUE	0	FALSE	1	["CASING"]	["This sentence does not start with an uppercase letter."]	1	0
1719	e8v50m3620201123	DOC	y	The woman gave the new neighbor the rusty bike.	the man gives the girl a present	0	TRUE	0	FALSE	1	["CASING"]	["This sentence does not start with an uppercase letter."]	1	0
1720	e8v50m3620201123	POI	n	The swimmer handed the towel to they driver.	the girl hands over the paintbrush	NA	TRUE	0	FALSE	1	["CASING"]	["This sentence does not start with an uppercase letter."]	1	0
1721	ervf6ysh20201119	DOI	n	The disgruntled employee gave the manager them long letter.	The cop gave the man a ticket.	0	TRUE	0	FALSE	0	[]	[]	1	0
1722	ervf6ysh20201119	POC	y	The mean neighbor handed a nasty note to the woman next door.	The waitress handed the man a menu.	0	TRUE	0	FALSE	0	[]	[]	1	0
1723	ervf6ysh20201119	DOI	n	The secretary handed the manager they invoice.	The librarian handed the boy a book.	0	TRUE	0	FALSE	0	[]	[]	1	0
1724	ervf6ysh20201119	POI	n	The swimmer handed the towel to they driver.	The girl handed the paint brush to the boy.	1	TRUE	1	FALSE	0	[]	[]	1	0
1725	ervf6ysh20201119	DOI	n	The captain gave the old sailor they spare life jacket.	The women gave the man a cake.	0	TRUE	0	FALSE	0	[]	[]	1	0
1726	ervf6ysh20201119	POI	n	The builder showed the blueprints to they new client.	The children showed their teacher a drawing.	0	TRUE	0	FALSE	0	[]	[]	1	0
1727	ervf6ysh20201119	DOI	n	The photographer showed the editor them finished proofs.	The car salesman showed them a new car.	0	TRUE	0	FALSE	0	[]	[]	1	0
1728	ervf6ysh20201119	POC	y	The travel agent gave the last ticket to the young fan.	The boy gave a valentine to the girl.	1	TRUE	1	FALSE	0	[]	[]	1	0
1729	ervf6ysh20201119	DOC	y	The woman gave the new neighbor the rusty bike.	He gave his daughter a present.	0	TRUE	0	FALSE	0	[]	[]	1	0
1730	ervf6ysh20201119	POI	n	The eager boyfriend handed the box of flowers to them girlfriend.	The woman handed the frisbee to the boy.	1	TRUE	1	FALSE	1	["CASING"]	["The word for this plastic disk used to make sport is normally capitalized because it\u2019s a trademark."]	0	0
1731	ervf6ysh20201119	DOC	y	The fashion designer gave the famous journalist the pink jacket.	The nurse gave the man his medicine.	0	TRUE	0	FALSE	0	[]	[]	1	0
1732	ervf6ysh20201119	POC	y	The good looking bartender handed free drinks to the girls at the bar.	The girl handed the boy some chalk.	0	TRUE	0	FALSE	0	[]	[]	1	0
1733	ervf6ysh20201119	DOC	y	The bartender handed the customer the cocktail.	The man handed the clown his hat.	0	TRUE	0	FALSE	0	[]	[]	1	0
1734	ervf6ysh20201119	POI	n	The researcher gave the detailed results to them experienced surgeon.	The sailor gave his teapot to the soldier.	1	TRUE	0	FALSE	0	[]	[]	1	0
1735	ervf6ysh20201119	DOC	y	The happy child showed her father the coloring book.	The salesman showed the man the gun.	0	TRUE	0	FALSE	0	[]	[]	1	0
1736	ervf6ysh20201119	POC	y	The mother gave the expensive toy to the hungry toddler.	The waitress gave the cane to the cook.	1	TRUE	1	FALSE	0	[]	[]	1	0
1737	ervf6ysh20201119	DOC	y	The teacher handed the student the certificate.	The man handed the singer a guitar.	0	TRUE	0	FALSE	0	[]	[]	1	0
1738	ervf6ysh20201119	POI	n	The millionaire gave the valuable painting to they struggling artist.	The girl gave the teacher some flowers.	0	TRUE	0	FALSE	0	[]	[]	1	0
1739	ervf6ysh20201119	DOI	n	The spy handed the double agent them submarine blueprints.	The nurse handed the stethoscope to the doctor.	1	TRUE	1	FALSE	0	[]	[]	1	0
1740	ervf6ysh20201119	POC	y	The architect showed the model of the building to the architect.	The man showed the tailor his clothes.	0	TRUE	0	FALSE	0	[]	[]	1	0
1741	etva11td20201113	DOI	n	The secretary handed the manager they invoice.	The secretary handed the man their invoice	0	TRUE	0	FALSE	0	[]	[]	1	0
1742	etva11td20201113	POI	n	The millionaire gave the valuable painting to they struggling artist.	The student gave a flower to her teacher.	1	TRUE	1	FALSE	0	[]	[]	1	0
1743	etva11td20201113	DOC	y	The teacher handed the student the certificate.	The person handed the musician a guitar.	0	TRUE	0	FALSE	0	[]	[]	1	0
1744	etva11td20201113	POC	y	The mother gave the expensive toy to the hungry toddler.	The waitress gave the cane to the chef.	1	TRUE	1	FALSE	0	[]	[]	1	0
1745	etva11td20201113	DOC	y	The happy child showed her father the coloring book.	The lawyer showed the judge a gun.	0	TRUE	0	FALSE	0	[]	[]	1	0
1746	etva11td20201113	POC	y	The architect showed the model of the building to the architect.	The woman showed the dress to the man.	1	TRUE	1	FALSE	0	[]	[]	1	0
1747	etva11td20201113	DOI	n	The disgruntled employee gave the manager them long letter.	The police officer gave the man a ticket.	0	TRUE	0	FALSE	0	[]	[]	1	0
1748	etva11td20201113	POI	n	The swimmer handed the towel to they driver.	The girl handed a paint brush to the painter	1	TRUE	1	FALSE	0	[]	[]	1	0
1749	etva11td20201113	DOI	n	The spy handed the double agent them submarine blueprints.	The nurse hands the doctor an instrument	0	TRUE	0	FALSE	0	[]	[]	1	0
1750	etva11td20201113	POC	y	The mean neighbor handed a nasty note to the woman next door.	The waitress hands the man a menu.	0	FALSE	0	FALSE	0	[]	[]	1	0
1751	etva11td20201113	DOC	y	The woman gave the new neighbor the rusty bike.	The man gives the girl a gift.	0	TRUE	0	FALSE	0	[]	[]	1	0
1752	etva11td20201113	POI	n	The researcher gave the detailed results to them experienced surgeon.	The sailor gives a teapot to the soldier.	1	TRUE	1	FALSE	0	[]	[]	1	0
1753	etva11td20201113	DOC	y	The bartender handed the customer the cocktail.	The cowboy hands the clown a hat	0	TRUE	0	FALSE	0	[]	[]	1	0
1754	etva11td20201113	POC	y	The good looking bartender handed free drinks to the girls at the bar.	The girl hands the boy the letter \K\	0	TRUE	0	FALSE	0	[]	[]	1	0
1755	etva11td20201113	DOC	y	The fashion designer gave the famous journalist the pink jacket.	The nurse gives the patient medicine.	0	TRUE	0	FALSE	0	[]	[]	1	0
1756	etva11td20201113	POC	y	The travel agent gave the last ticket to the young fan.	The girl gives a valentine to the other girl	1	TRUE	1	FALSE	0	[]	[]	1	0
1757	etva11td20201113	DOI	n	The captain gave the old sailor they spare life jacket.	The people give someone a birthday cake.	0	TRUE	0	FALSE	0	[]	[]	1	0
1758	etva11td20201113	POI	n	The builder showed the blueprints to they new client.	The students show a drawing to their teacher	0	TRUE	0	FALSE	0	[]	[]	1	0
1759	etva11td20201113	DOI	n	The photographer showed the editor them finished proofs.	The salesman shows the couple a car	0	TRUE	0	FALSE	0	[]	[]	1	0
1760	etva11td20201113	POI	n	The eager boyfriend handed the box of flowers to them girlfriend.	The girls hands something to the boy	0	TRUE	0	FALSE	1	["GRAMMAR"]	["You should probably use \u201chand\u201d."]	0	1
1761	eychrpxv20201114	DOI	n	The spy handed the double agent them submarine blueprints.	the woman asked him to hand her the stethescope	0	TRUE	0	FALSE	2	["CASING", "TYPOS"]	["This sentence does not start with an uppercase letter.", "Possible spelling mistake found."]	1	1
1762	eychrpxv20201114	POI	n	The swimmer handed the towel to they driver.	the woman asked to girl to hand her the paintbrush	0	TRUE	0	FALSE	2	["CASING", "COLLOCATIONS"]	["This sentence does not start with an uppercase letter.", "This looks like a collocation error. You do not need a preposition after \u201casked\u201d."]	1	0
1763	eychrpxv20201114	DOI	n	The captain gave the old sailor they spare life jacket.	the parents give the boy a cake for his birthday	0	TRUE	0	FALSE	1	["CASING"]	["This sentence does not start with an uppercase letter."]	1	0
1764	eychrpxv20201114	POI	n	The eager boyfriend handed the box of flowers to them girlfriend.	the girl was asked to hand him the frisbee	0	TRUE	0	FALSE	2	["CASING", "CASING"]	["This sentence does not start with an uppercase letter.", "The word for this plastic disk used to make sport is normally capitalized because it\u2019s a trademark."]	1	0
1765	eychrpxv20201114	DOC	y	The bartender handed the customer the cocktail.	the man handed the clown a hat	0	TRUE	0	FALSE	1	["CASING"]	["This sentence does not start with an uppercase letter."]	1	0
1766	eychrpxv20201114	POC	y	The architect showed the model of the building to the architect.	the woman showed the man her dress	0	TRUE	0	FALSE	1	["CASING"]	["This sentence does not start with an uppercase letter."]	1	0
1767	eychrpxv20201114	DOC	y	The teacher handed the student the certificate.	the boy handed the man a guitar	0	TRUE	0	FALSE	1	["CASING"]	["This sentence does not start with an uppercase letter."]	1	0
1768	eychrpxv20201114	POI	n	The builder showed the blueprints to they new client.	the children showed their mom their artwork	0	TRUE	0	FALSE	1	["CASING"]	["This sentence does not start with an uppercase letter."]	1	0
1769	eychrpxv20201114	DOI	n	The secretary handed the manager they invoice.	the librarian handed the boy the book	0	TRUE	0	FALSE	1	["CASING"]	["This sentence does not start with an uppercase letter."]	1	0
1770	eychrpxv20201114	POC	y	The travel agent gave the last ticket to the young fan.	the boy gave the girl a valentine	0	TRUE	0	FALSE	1	["CASING"]	["This sentence does not start with an uppercase letter."]	1	0
1771	eychrpxv20201114	DOI	n	The photographer showed the editor them finished proofs.	the man is showing the couple the car	0	TRUE	0	FALSE	1	["CASING"]	["This sentence does not start with an uppercase letter."]	1	0
1772	eychrpxv20201114	POC	y	The mean neighbor handed a nasty note to the woman next door.	the woman handed the menu to the customer	1	TRUE	1	FALSE	1	["CASING"]	["This sentence does not start with an uppercase letter."]	1	0
1773	eychrpxv20201114	DOC	y	The woman gave the new neighbor the rusty bike.	the man gave the girl a present	0	TRUE	0	FALSE	1	["CASING"]	["This sentence does not start with an uppercase letter."]	1	0
1774	eychrpxv20201114	POI	n	The millionaire gave the valuable painting to they struggling artist.	the girl gave the woman flowers	0	TRUE	0	FALSE	1	["CASING"]	["This sentence does not start with an uppercase letter."]	1	0
1775	eychrpxv20201114	DOI	n	The disgruntled employee gave the manager them long letter.	the police officer gave the man a ticket	0	TRUE	0	FALSE	1	["CASING"]	["This sentence does not start with an uppercase letter."]	1	0
1776	eychrpxv20201114	POC	y	The mother gave the expensive toy to the hungry toddler.	the woman gave the chef her cane	0	TRUE	0	FALSE	1	["CASING"]	["This sentence does not start with an uppercase letter."]	1	0
1777	eychrpxv20201114	DOC	y	The fashion designer gave the famous journalist the pink jacket.	the doctor gave the man medicine	0	TRUE	0	FALSE	1	["CASING"]	["This sentence does not start with an uppercase letter."]	1	0
1778	eychrpxv20201114	POC	y	The good looking bartender handed free drinks to the girls at the bar.	the girl handed the boy the chalk	0	TRUE	0	FALSE	1	["CASING"]	["This sentence does not start with an uppercase letter."]	1	0
1779	eychrpxv20201114	DOC	y	The happy child showed her father the coloring book.	the person showed the customer the gun	0	TRUE	0	FALSE	1	["CASING"]	["This sentence does not start with an uppercase letter."]	1	0
1780	eychrpxv20201114	POI	n	The researcher gave the detailed results to them experienced surgeon.	the sailor gave the man a teapot	0	TRUE	0	FALSE	1	["CASING"]	["This sentence does not start with an uppercase letter."]	1	0
1781	f5y8cohy20201116	DOC	y	The woman gave the new neighbor the rusty bike.	A man is giving a gift to a little girl	1	TRUE	1	FALSE	0	[]	[]	1	0
1782	f5y8cohy20201116	POI	n	The builder showed the blueprints to they new client.	A boy and a girl are showing their poster to the teacher	1	TRUE	0	FALSE	0	[]	[]	1	0
1783	f5y8cohy20201116	DOI	n	The secretary handed the manager they invoice.	A librarian is handing over a book to a student	NA	TRUE	1	FALSE	0	[]	[]	1	0
1784	f5y8cohy20201116	POC	y	The architect showed the model of the building to the architect.	A designer is showing the design of a dress to a customer	1	FALSE	1	FALSE	0	[]	[]	1	0
1785	f5y8cohy20201116	DOC	y	The happy child showed her father the coloring book.	A dealer is showing a gun to the customer	1	TRUE	1	FALSE	0	[]	[]	1	0
1786	f5y8cohy20201116	POC	y	The mean neighbor handed a nasty note to the woman next door.	The waitress handed the menu to the customer	1	TRUE	1	FALSE	0	[]	[]	1	0
1787	f5y8cohy20201116	DOI	n	The disgruntled employee gave the manager them long letter.	The police is giving a ticket to the driver	1	TRUE	1	FALSE	0	[]	[]	1	0
1788	f5y8cohy20201116	POC	y	The mother gave the expensive toy to the hungry toddler.	A woman is giving a stick to the chef	1	TRUE	1	FALSE	0	[]	[]	1	0
1789	f5y8cohy20201116	DOC	y	The fashion designer gave the famous journalist the pink jacket.	The nurse is giving water to the patient	1	TRUE	0	FALSE	0	[]	[]	1	0
1790	f5y8cohy20201116	POI	n	The eager boyfriend handed the box of flowers to them girlfriend.	A girl is handing a ring to the boy	1	TRUE	1	FALSE	0	[]	[]	1	0
1791	f5y8cohy20201116	DOC	y	The bartender handed the customer the cocktail.	A man is handing back the circus clown's hat	NA	TRUE	0	FALSE	0	[]	[]	1	0
1792	f5y8cohy20201116	POI	n	The researcher gave the detailed results to them experienced surgeon.	A sailor is giving tea to a soldier	1	TRUE	0	FALSE	0	[]	[]	1	0
1793	f5y8cohy20201116	DOI	n	The captain gave the old sailor they spare life jacket.	His parents gave the boy lots of presents and a cake	0	TRUE	0	FALSE	0	[]	[]	1	0
1794	f5y8cohy20201116	POC	y	The travel agent gave the last ticket to the young fan.	A boy is giving a heart shaped gift to the girl	1	TRUE	0	FALSE	0	[]	[]	1	0
1795	f5y8cohy20201116	DOI	n	The photographer showed the editor them finished proofs.	A car dealer is showing them the car	0	TRUE	0	FALSE	0	[]	[]	1	0
1796	f5y8cohy20201116	POI	n	The swimmer handed the towel to they driver.	the girl is handing the paint brush to the painter	1	TRUE	1	FALSE	1	["CASING"]	["This sentence does not start with an uppercase letter."]	1	0
1797	f5y8cohy20201116	DOI	n	The spy handed the double agent them submarine blueprints.	the doctor is handing over the stethoscope to the nurse	NA	TRUE	1	FALSE	1	["CASING"]	["This sentence does not start with an uppercase letter."]	1	0
1798	f5y8cohy20201116	POI	n	The millionaire gave the valuable painting to they struggling artist.	a girl gave flowers to the teacher	1	TRUE	0	FALSE	1	["CASING"]	["This sentence does not start with an uppercase letter."]	1	0
1799	f5y8cohy20201116	DOC	y	The teacher handed the student the certificate.	the assistant is handing over the guitar to the rockstar	1	TRUE	1	FALSE	2	["CASING", "TYPOS"]	["This sentence does not start with an uppercase letter.", "Possible spelling mistake found."]	1	0
1800	f5y8cohy20201116	POC	y	The good looking bartender handed free drinks to the girls at the bar.	the girl is handing over decorations to the boy	1	TRUE	0	FALSE	1	["CASING"]	["This sentence does not start with an uppercase letter."]	1	0
1801	f94kjs2s20201109	DOC	y	The happy child showed her father the coloring book.	The man is showing another man a gun.	0	TRUE	0	FALSE	0	[]	[]	1	0
1802	f94kjs2s20201109	POI	n	The millionaire gave the valuable painting to they struggling artist.	The young girl gives a flower to her grandma.	1	TRUE	1	FALSE	0	[]	[]	1	0
1803	f94kjs2s20201109	DOI	n	The captain gave the old sailor they spare life jacket.	The women gives her mom a cake.	0	TRUE	0	FALSE	1	["GRAMMAR"]	["You should probably use \u201cgive\u201d."]	0	1
1804	f94kjs2s20201109	POC	y	The good looking bartender handed free drinks to the girls at the bar.	The girl is giving a boy a helping hand.	0	TRUE	0	FALSE	0	[]	[]	1	0
1805	f94kjs2s20201109	DOC	y	The teacher handed the student the certificate.	The boy is handing over the guitar to the singer.	1	TRUE	1	FALSE	0	[]	[]	1	0
1806	f94kjs2s20201109	POI	n	The eager boyfriend handed the box of flowers to them girlfriend.	Hand over the plate!	NA	TRUE	0	FALSE	0	[]	[]	1	0
1807	f94kjs2s20201109	DOI	n	The secretary handed the manager they invoice.	The librarian hands over the book to the boy.	1	TRUE	1	FALSE	0	[]	[]	1	0
1808	f94kjs2s20201109	POI	n	The builder showed the blueprints to they new client.	The kids are showing their teacher their artwork.	0	TRUE	0	FALSE	0	[]	[]	1	0
1809	f94kjs2s20201109	DOC	y	The fashion designer gave the famous journalist the pink jacket.	The nurse is giving the lady a drink.	0	TRUE	0	FALSE	0	[]	[]	1	0
1810	f94kjs2s20201109	POC	y	The mother gave the expensive toy to the hungry toddler.	The waiter is giving the chef a stick.	0	FALSE	0	FALSE	0	[]	[]	1	0
1811	f94kjs2s20201109	DOC	y	The bartender handed the customer the cocktail.	Helping hand.	NA	TRUE	0	FALSE	0	[]	[]	1	0
1812	f94kjs2s20201109	POI	n	The researcher gave the detailed results to them experienced surgeon.	giving the teapot	NA	FALSE	0	FALSE	1	["CASING"]	["This sentence does not start with an uppercase letter."]	1	0
1813	f94kjs2s20201109	DOI	n	The photographer showed the editor them finished proofs.	show your car	NA	TRUE	0	FALSE	1	["CASING"]	["This sentence does not start with an uppercase letter."]	1	0
1814	f94kjs2s20201109	POC	y	The mean neighbor handed a nasty note to the woman next door.	hand over the menu	NA	TRUE	0	FALSE	1	["CASING"]	["This sentence does not start with an uppercase letter."]	1	0
1815	f94kjs2s20201109	DOI	n	The spy handed the double agent them submarine blueprints.	hand over your tie	NA	TRUE	0	FALSE	1	["CASING"]	["This sentence does not start with an uppercase letter."]	1	0
1816	f94kjs2s20201109	POC	y	The travel agent gave the last ticket to the young fan.	give me the heart	NA	TRUE	0	FALSE	1	["CASING"]	["This sentence does not start with an uppercase letter."]	1	0
1817	f94kjs2s20201109	DOI	n	The disgruntled employee gave the manager them long letter.	give me the ticket	NA	TRUE	0	FALSE	1	["CASING"]	["This sentence does not start with an uppercase letter."]	1	0
1818	f94kjs2s20201109	POI	n	The swimmer handed the towel to they driver.	hand over the brush	NA	TRUE	0	FALSE	1	["CASING"]	["This sentence does not start with an uppercase letter."]	1	0
1819	f94kjs2s20201109	DOC	y	The woman gave the new neighbor the rusty bike.	give me the present	NA	TRUE	0	FALSE	1	["CASING"]	["This sentence does not start with an uppercase letter."]	1	0
1820	f94kjs2s20201109	POC	y	The architect showed the model of the building to the architect.	show me the dress	NA	TRUE	0	FALSE	1	["CASING"]	["This sentence does not start with an uppercase letter."]	1	0
1821	fpbpaetl20201119	DOC	y	The bartender handed the customer the cocktail.	The man is handing the clown a hat.	0	TRUE	0	FALSE	0	[]	[]	1	0
1822	fpbpaetl20201119	POI	n	The builder showed the blueprints to they new client.	The students show the teacher their project.	0	TRUE	0	FALSE	0	[]	[]	1	0
1823	fpbpaetl20201119	DOC	y	The fashion designer gave the famous journalist the pink jacket.	The nurse has to give the patient his medicine.	0	TRUE	0	FALSE	0	[]	[]	1	0
1824	fpbpaetl20201119	POC	y	The architect showed the model of the building to the architect.	The boy shows the man his shirt.	0	TRUE	0	FALSE	0	[]	[]	1	0
1825	fpbpaetl20201119	DOI	n	The captain gave the old sailor they spare life jacket.	His parents are giving their son a birthday cake.	0	TRUE	0	FALSE	0	[]	[]	1	0
1826	fpbpaetl20201119	POI	n	The eager boyfriend handed the box of flowers to them girlfriend.	She handed the ring to the boy.	1	TRUE	1	FALSE	0	[]	[]	1	0
1827	fpbpaetl20201119	DOI	n	The photographer showed the editor them finished proofs.	He will show of his car at the show.	NA	TRUE	0	FALSE	0	[]	[]	1	0
1828	fpbpaetl20201119	POC	y	The travel agent gave the last ticket to the young fan.	The boy is giving a card to his crush.	1	TRUE	1	FALSE	0	[]	[]	1	0
1829	fpbpaetl20201119	DOI	n	The secretary handed the manager they invoice.	She will hand him the book	0	TRUE	0	FALSE	0	[]	[]	1	0
1830	fpbpaetl20201119	POC	y	The mother gave the expensive toy to the hungry toddler.	She is giving the man his cane	0	TRUE	0	FALSE	0	[]	[]	1	0
1831	fpbpaetl20201119	DOC	y	The teacher handed the student the certificate.	She handed him the guitar	0	TRUE	0	FALSE	0	[]	[]	1	0
1832	fpbpaetl20201119	POC	y	The mean neighbor handed a nasty note to the woman next door.	The waitress handed the customer the menu	0	TRUE	0	FALSE	0	[]	[]	1	0
1833	fpbpaetl20201119	DOI	n	The disgruntled employee gave the manager them long letter.	The police is giving him a ticket for speeding	0	TRUE	0	FALSE	0	[]	[]	1	0
1834	fpbpaetl20201119	POI	n	The researcher gave the detailed results to them experienced surgeon.	The sailor is giving the soldier a tea kettle.	0	FALSE	0	FALSE	0	[]	[]	1	0
1835	fpbpaetl20201119	DOC	y	The woman gave the new neighbor the rusty bike.	The man gives a girl a gift	0	TRUE	0	FALSE	0	[]	[]	1	0
1836	fpbpaetl20201119	POC	y	The good looking bartender handed free drinks to the girls at the bar.	She handed him the chalkboard eraser	0	TRUE	0	FALSE	0	[]	[]	1	0
1837	fpbpaetl20201119	DOI	n	The spy handed the double agent them submarine blueprints.	The nurse hands the doctor his stethoscope	0	TRUE	0	FALSE	0	[]	[]	1	0
1838	fpbpaetl20201119	POI	n	The swimmer handed the towel to they driver.	She hands him the brush	0	TRUE	0	FALSE	0	[]	[]	1	0
1839	fpbpaetl20201119	DOC	y	The happy child showed her father the coloring book.	The man shows him how to hold a gun.	0	TRUE	0	FALSE	0	[]	[]	1	0
1840	fpbpaetl20201119	POI	n	The millionaire gave the valuable painting to they struggling artist.	The student gives her teacher a flower	0	TRUE	0	FALSE	0	[]	[]	1	0
1841	g1eg0dp720201115	DOI	n	The secretary handed the manager they invoice.	The librarian hands the book to the boy.	1	TRUE	1	FALSE	0	[]	[]	1	0
1842	g1eg0dp720201115	POC	y	The good looking bartender handed free drinks to the girls at the bar.	The girl hands chalk to the boy.	1	TRUE	1	FALSE	0	[]	[]	1	0
1843	g1eg0dp720201115	DOI	n	The captain gave the old sailor they spare life jacket.	They gave their mom cake for her birthday.	0	TRUE	0	FALSE	0	[]	[]	1	0
1844	g1eg0dp720201115	POC	y	The mean neighbor handed a nasty note to the woman next door.	The waitress hands the man a menu.	0	TRUE	0	FALSE	0	[]	[]	1	0
1845	g1eg0dp720201115	DOC	y	The bartender handed the customer the cocktail.	The man hands the clown a hat.	0	TRUE	0	FALSE	0	[]	[]	1	0
1846	g1eg0dp720201115	POI	n	The builder showed the blueprints to they new client.	They show the teacher their drawing	0	TRUE	0	FALSE	0	[]	[]	1	0
1847	g1eg0dp720201115	DOI	n	The photographer showed the editor them finished proofs.	The salesman shows the couple the new car.	0	TRUE	0	FALSE	0	[]	[]	1	0
1848	g1eg0dp720201115	POI	n	The eager boyfriend handed the box of flowers to them girlfriend.	She hands him a frisbee.	0	TRUE	0	FALSE	1	["CASING"]	["The word for this plastic disk used to make sport is normally capitalized because it\u2019s a trademark."]	0	0
1849	g1eg0dp720201115	DOC	y	The fashion designer gave the famous journalist the pink jacket.	The nurse gave the patient water,	0	TRUE	0	FALSE	0	[]	[]	1	0
1850	g1eg0dp720201115	POC	y	The travel agent gave the last ticket to the young fan.	He gave his crush a valentine.	0	TRUE	0	FALSE	0	[]	[]	1	0
1851	g1eg0dp720201115	DOI	n	The disgruntled employee gave the manager them long letter.	The police officer gave the man a ticket	0	TRUE	0	FALSE	0	[]	[]	1	0
1852	g1eg0dp720201115	POI	n	The researcher gave the detailed results to them experienced surgeon.	The sailor gives the teapot to the soldier.	1	TRUE	1	FALSE	0	[]	[]	1	0
1853	g1eg0dp720201115	DOI	n	The spy handed the double agent them submarine blueprints.	The nurse hands the stethoscope to the doctor.	1	TRUE	1	FALSE	0	[]	[]	1	0
1854	g1eg0dp720201115	POC	y	The architect showed the model of the building to the architect.	The women showed the man the dress.	0	FALSE	0	FALSE	0	[]	[]	1	0
1855	g1eg0dp720201115	DOC	y	The happy child showed her father the coloring book.	He shows the judge the gun.	0	TRUE	0	FALSE	0	[]	[]	1	0
1856	g1eg0dp720201115	POI	n	The swimmer handed the towel to they driver.	She hands the man the paint brush.	0	TRUE	0	FALSE	0	[]	[]	1	0
1857	g1eg0dp720201115	DOC	y	The teacher handed the student the certificate.	The boy hands the man the guitar.	0	TRUE	0	FALSE	0	[]	[]	1	0
1858	g1eg0dp720201115	POI	n	The millionaire gave the valuable painting to they struggling artist.	The girl gives her teacher a flower.	0	TRUE	0	FALSE	0	[]	[]	1	0
1859	g1eg0dp720201115	DOC	y	The woman gave the new neighbor the rusty bike.	He gives the little girl a present	0	TRUE	0	FALSE	0	[]	[]	1	0
1860	g1eg0dp720201115	POC	y	The mother gave the expensive toy to the hungry toddler.	The maid gives the chef the cane.	0	FALSE	0	FALSE	0	[]	[]	1	0
1861	gksx3mam20201104	DOC	y	The teacher handed the student the certificate.	The boy handed the musician the guitar	0	TRUE	0	FALSE	0	[]	[]	1	0
1862	gksx3mam20201104	POC	y	The mean neighbor handed a nasty note to the woman next door.	The waitress handed the menu to the customer	1	TRUE	1	FALSE	0	[]	[]	1	0
1863	gksx3mam20201104	DOC	y	The fashion designer gave the famous journalist the pink jacket.	The nurse give the patient something	0	TRUE	0	FALSE	1	["GRAMMAR"]	["Possible agreement error - use third-person verb forms for singular and mass nouns: \u201cgives\u201d."]	0	1
1864	gksx3mam20201104	POC	y	The good looking bartender handed free drinks to the girls at the bar.	The children handed each other something	0	TRUE	0	FALSE	0	[]	[]	1	0
1865	gksx3mam20201104	DOC	y	The bartender handed the customer the cocktail.	The man hand his hat to the clown	1	TRUE	0	FALSE	0	[]	[]	1	0
1866	gksx3mam20201104	POC	y	The travel agent gave the last ticket to the young fan.	The boy give the heart	1	TRUE	0	FALSE	1	["GRAMMAR"]	["Possible agreement error - use third-person verb forms for singular and mass nouns: \u201cgives\u201d."]	0	1
1867	gksx3mam20201104	DOI	n	The photographer showed the editor them finished proofs.	The car dealer showed a car	1	TRUE	0	FALSE	0	[]	[]	1	0
1868	gksx3mam20201104	POI	n	The millionaire gave the valuable painting to they struggling artist.	The girl give a flower	1	TRUE	0	FALSE	1	["GRAMMAR"]	["Possible agreement error - use third-person verb forms for singular and mass nouns: \u201cgives\u201d."]	0	1
1869	gksx3mam20201104	DOI	n	The spy handed the double agent them submarine blueprints.	The nurse handed the statoscope to the doctor	1	TRUE	1	FALSE	1	["TYPOS"]	["Possible spelling mistake found."]	0	1
1870	gksx3mam20201104	POI	n	The eager boyfriend handed the box of flowers to them girlfriend.	The woman is handing the disk	1	TRUE	0	FALSE	0	[]	[]	1	0
1871	gksx3mam20201104	DOC	y	The woman gave the new neighbor the rusty bike.	The adult is giving the child a gift	0	TRUE	0	FALSE	0	[]	[]	1	0
1872	gksx3mam20201104	POI	n	The researcher gave the detailed results to them experienced surgeon.	The sailor is giving the man a teapot	0	TRUE	0	FALSE	0	[]	[]	1	0
1873	gksx3mam20201104	DOC	y	The happy child showed her father the coloring book.	The man is showing something	1	TRUE	0	FALSE	0	[]	[]	1	0
1874	gksx3mam20201104	POC	y	The architect showed the model of the building to the architect.	The woman shows her outfit	1	FALSE	0	FALSE	0	[]	[]	1	0
1875	gksx3mam20201104	DOI	n	The captain gave the old sailor they spare life jacket.	The cake is given to the grandma	NA	TRUE	0	FALSE	0	[]	[]	1	0
1876	gksx3mam20201104	POI	n	The swimmer handed the towel to they driver.	The girl hands the paint brush	1	TRUE	0	FALSE	0	[]	[]	1	0
1877	gksx3mam20201104	DOI	n	The secretary handed the manager they invoice.	The librarian handed the book back	1	TRUE	0	FALSE	0	[]	[]	1	0
1878	gksx3mam20201104	POC	y	The mother gave the expensive toy to the hungry toddler.	The woman gives the cane	1	FALSE	0	FALSE	0	[]	[]	1	0
1879	gksx3mam20201104	DOI	n	The disgruntled employee gave the manager them long letter.	The police gives a ticket	1	TRUE	0	FALSE	0	[]	[]	1	0
1880	gksx3mam20201104	POI	n	The builder showed the blueprints to they new client.	The students shows their artwork	1	TRUE	0	FALSE	1	["GRAMMAR"]	["You should probably use \u201cshow\u201d."]	0	1
1881	hk0kmysv20201102	DOC	y	The bartender handed the customer the cocktail.	-	NA	TRUE	0	FALSE	1	["PUNCTUATION"]	["Consider using an m-dash in dialogues and enumerations."]	0	1
1882	hk0kmysv20201102	POC	y	The good looking bartender handed free drinks to the girls at the bar.	-	NA	TRUE	0	FALSE	1	["PUNCTUATION"]	["Consider using an m-dash in dialogues and enumerations."]	0	1
1883	hk0kmysv20201102	DOI	n	The captain gave the old sailor they spare life jacket.	NA	NA	TRUE	0	FALSE	1	["TYPOS"]	["Possible spelling mistake found."]	0	NA
1884	hk0kmysv20201102	POC	y	The architect showed the model of the building to the architect.	NA	NA	TRUE	0	FALSE	1	["TYPOS"]	["Possible spelling mistake found."]	0	NA
1885	hk0kmysv20201102	DOC	y	The happy child showed her father the coloring book.	y	NA	TRUE	0	FALSE	0	[]	[]	1	0
1886	hk0kmysv20201102	POC	y	The mother gave the expensive toy to the hungry toddler.	-	NA	FALSE	0	FALSE	1	["PUNCTUATION"]	["Consider using an m-dash in dialogues and enumerations."]	0	1
1887	hk0kmysv20201102	DOI	n	The secretary handed the manager they invoice.	NA	NA	TRUE	0	FALSE	1	["TYPOS"]	["Possible spelling mistake found."]	0	NA
1888	hk0kmysv20201102	POC	y	The mean neighbor handed a nasty note to the woman next door.	NA	NA	TRUE	0	FALSE	1	["TYPOS"]	["Possible spelling mistake found."]	0	NA
1889	hk0kmysv20201102	DOC	y	The woman gave the new neighbor the rusty bike.	NA	NA	TRUE	0	FALSE	1	["TYPOS"]	["Possible spelling mistake found."]	0	NA
1890	hk0kmysv20201102	POC	y	The travel agent gave the last ticket to the young fan.	NA	NA	TRUE	0	FALSE	1	["TYPOS"]	["Possible spelling mistake found."]	0	NA
1891	hk0kmysv20201102	DOI	n	The disgruntled employee gave the manager them long letter.	NA	NA	FALSE	0	FALSE	1	["TYPOS"]	["Possible spelling mistake found."]	0	NA
1892	hk0kmysv20201102	POI	n	The researcher gave the detailed results to them experienced surgeon.	NA	NA	TRUE	0	FALSE	1	["TYPOS"]	["Possible spelling mistake found."]	0	NA
1893	hk0kmysv20201102	DOI	n	The spy handed the double agent them submarine blueprints.	NA	NA	FALSE	0	FALSE	1	["TYPOS"]	["Possible spelling mistake found."]	0	NA
1894	hk0kmysv20201102	POI	n	The builder showed the blueprints to they new client.	NA	NA	TRUE	0	FALSE	1	["TYPOS"]	["Possible spelling mistake found."]	0	NA
1895	hk0kmysv20201102	DOC	y	The teacher handed the student the certificate.	NA	NA	FALSE	0	FALSE	1	["TYPOS"]	["Possible spelling mistake found."]	0	NA
1896	hk0kmysv20201102	POI	n	The millionaire gave the valuable painting to they struggling artist.	NA	NA	TRUE	0	FALSE	1	["TYPOS"]	["Possible spelling mistake found."]	0	NA
1897	hk0kmysv20201102	DOI	n	The photographer showed the editor them finished proofs.	NA	NA	FALSE	0	FALSE	1	["TYPOS"]	["Possible spelling mistake found."]	0	NA
1898	hk0kmysv20201102	POI	n	The eager boyfriend handed the box of flowers to them girlfriend.	NA	NA	FALSE	0	FALSE	1	["TYPOS"]	["Possible spelling mistake found."]	0	NA
1899	hk0kmysv20201102	DOC	y	The fashion designer gave the famous journalist the pink jacket.	NA	NA	FALSE	0	FALSE	1	["TYPOS"]	["Possible spelling mistake found."]	0	NA
1900	hk0kmysv20201102	POI	n	The swimmer handed the towel to they driver.	NA	NA	FALSE	0	FALSE	1	["TYPOS"]	["Possible spelling mistake found."]	0	NA
1901	jh3ododj20201104	DOC	y	The happy child showed her father the coloring book.	the lady shows the man a gun	0	TRUE	0	FALSE	1	["CASING"]	["This sentence does not start with an uppercase letter."]	1	0
1902	jh3ododj20201104	POI	n	The eager boyfriend handed the box of flowers to them girlfriend.	the eager girlfriends hands the flowers to the boyfriend	1	TRUE	0	FALSE	2	["CASING", "GRAMMAR"]	["This sentence does not start with an uppercase letter.", "You should probably use \u201chand\u201d."]	1	1
1903	jh3ododj20201104	DOI	n	The captain gave the old sailor they spare life jacket.	the nice people give the grandma a birthday cake	0	TRUE	0	FALSE	1	["CASING"]	["This sentence does not start with an uppercase letter."]	1	0
1904	jh3ododj20201104	POC	y	The architect showed the model of the building to the architect.	the lady shows the man a dress	0	TRUE	0	FALSE	1	["CASING"]	["This sentence does not start with an uppercase letter."]	1	0
1905	jh3ododj20201104	DOC	y	The woman gave the new neighbor the rusty bike.	the man gives the child a present	0	TRUE	0	FALSE	1	["CASING"]	["This sentence does not start with an uppercase letter."]	1	0
1906	jh3ododj20201104	POC	y	The travel agent gave the last ticket to the young fan.	the boy gives the heart to the girl	1	TRUE	1	FALSE	1	["CASING"]	["This sentence does not start with an uppercase letter."]	1	0
1907	jh3ododj20201104	DOC	y	The teacher handed the student the certificate.	the boy hands the guy a guitar	0	TRUE	0	FALSE	1	["CASING"]	["This sentence does not start with an uppercase letter."]	1	0
1908	jh3ododj20201104	POC	y	The mean neighbor handed a nasty note to the woman next door.	the waitress hands the man a menu	0	TRUE	0	FALSE	1	["CASING"]	["This sentence does not start with an uppercase letter."]	1	0
1909	jh3ododj20201104	DOI	n	The photographer showed the editor them finished proofs.	The car dealer shows them the car	0	TRUE	0	FALSE	0	[]	[]	1	0
1910	jh3ododj20201104	POI	n	The researcher gave the detailed results to them experienced surgeon.	the sailor gives the tour guide a teapot	0	TRUE	0	FALSE	1	["CASING"]	["This sentence does not start with an uppercase letter."]	1	0
1911	jh3ododj20201104	DOI	n	The disgruntled employee gave the manager them long letter.	the officer gives them a speeding ticket	0	TRUE	0	FALSE	1	["CASING"]	["This sentence does not start with an uppercase letter."]	1	0
1912	jh3ododj20201104	POI	n	The swimmer handed the towel to they driver.	the girl hands the boy a paintbrush	0	TRUE	0	FALSE	1	["CASING"]	["This sentence does not start with an uppercase letter."]	1	0
1913	jh3ododj20201104	DOC	y	The fashion designer gave the famous journalist the pink jacket.	the nurse gives the boy medicine	0	TRUE	0	FALSE	1	["CASING"]	["This sentence does not start with an uppercase letter."]	1	0
1914	jh3ododj20201104	POI	n	The builder showed the blueprints to they new client.	the kids show their teacher a drawing	0	TRUE	0	FALSE	1	["CASING"]	["This sentence does not start with an uppercase letter."]	1	0
1915	jh3ododj20201104	DOC	y	The bartender handed the customer the cocktail.	the man hands the clown the hat	0	TRUE	0	FALSE	1	["CASING"]	["This sentence does not start with an uppercase letter."]	1	0
1916	jh3ododj20201104	POI	n	The millionaire gave the valuable painting to they struggling artist.	the girl gives the teacher the flowers	0	TRUE	0	FALSE	1	["CASING"]	["This sentence does not start with an uppercase letter."]	1	0
1917	jh3ododj20201104	DOI	n	The secretary handed the manager they invoice.	the librarian hands the boy the book	0	TRUE	0	FALSE	1	["CASING"]	["This sentence does not start with an uppercase letter."]	1	0
1918	jh3ododj20201104	POC	y	The mother gave the expensive toy to the hungry toddler.	the mother gives the chef the cane	0	TRUE	0	FALSE	1	["CASING"]	["This sentence does not start with an uppercase letter."]	1	0
1919	jh3ododj20201104	DOI	n	The spy handed the double agent them submarine blueprints.	the doctor hands the nurse the tool	0	TRUE	0	FALSE	1	["CASING"]	["This sentence does not start with an uppercase letter."]	1	0
1920	jh3ododj20201104	POC	y	The good looking bartender handed free drinks to the girls at the bar.	the boy hands the girl the chalk in the classroom	0	TRUE	0	FALSE	1	["CASING"]	["This sentence does not start with an uppercase letter."]	1	0
1921	jsandtsm20201116	DOI	n	The secretary handed the manager they invoice.	the librarian handed the child a book	0	TRUE	0	FALSE	1	["CASING"]	["This sentence does not start with an uppercase letter."]	1	0
1922	jsandtsm20201116	POI	n	The eager boyfriend handed the box of flowers to them girlfriend.	the girlfriend handed the box of flowers to the boyfriend	1	TRUE	0	FALSE	1	["CASING"]	["This sentence does not start with an uppercase letter."]	1	0
1923	jsandtsm20201116	DOI	n	The captain gave the old sailor they spare life jacket.	they gave a cake to the old lady	1	TRUE	1	FALSE	1	["CASING"]	["This sentence does not start with an uppercase letter."]	1	0
1924	jsandtsm20201116	POC	y	The architect showed the model of the building to the architect.	the woman showed the clothes to the man	0	FALSE	0	FALSE	1	["CASING"]	["This sentence does not start with an uppercase letter."]	1	0
1925	jsandtsm20201116	DOC	y	The happy child showed her father the coloring book.	the man showed the judge a gun	0	TRUE	0	FALSE	1	["CASING"]	["This sentence does not start with an uppercase letter."]	1	0
1926	jsandtsm20201116	POI	n	The swimmer handed the towel to they driver.	they handed the paintbrush to the person	1	TRUE	1	FALSE	1	["CASING"]	["This sentence does not start with an uppercase letter."]	1	0
1927	jsandtsm20201116	DOI	n	The spy handed the double agent them submarine blueprints.	the nurse handed the man a stethoscope	0	TRUE	0	FALSE	1	["CASING"]	["This sentence does not start with an uppercase letter."]	1	0
1928	jsandtsm20201116	POI	n	The millionaire gave the valuable painting to they struggling artist.	the child gave the woman some flowers	0	TRUE	0	FALSE	1	["CASING"]	["This sentence does not start with an uppercase letter."]	1	0
1929	jsandtsm20201116	DOC	y	The fashion designer gave the famous journalist the pink jacket.	the nurse gave the sick person some food	0	TRUE	0	FALSE	1	["CASING"]	["This sentence does not start with an uppercase letter."]	1	0
1930	jsandtsm20201116	POC	y	The good looking bartender handed free drinks to the girls at the bar.	the child handed the person a letter to hang	1	TRUE	1	FALSE	1	["CASING"]	["This sentence does not start with an uppercase letter."]	1	0
1931	jsandtsm20201116	DOI	n	The photographer showed the editor them finished proofs.	the car salesman showed the couple a car	0	TRUE	0	FALSE	1	["CASING"]	["This sentence does not start with an uppercase letter."]	1	0
1932	jsandtsm20201116	POC	y	The travel agent gave the last ticket to the young fan.	the person gave the girl a heart	0	TRUE	0	FALSE	1	["CASING"]	["This sentence does not start with an uppercase letter."]	1	0
1933	jsandtsm20201116	DOC	y	The bartender handed the customer the cocktail.	the man handed the clown their hat	0	TRUE	0	FALSE	1	["CASING"]	["This sentence does not start with an uppercase letter."]	1	0
1934	jsandtsm20201116	POI	n	The researcher gave the detailed results to them experienced surgeon.	the navy man gave the army man a teapot	0	TRUE	0	FALSE	1	["CASING"]	["This sentence does not start with an uppercase letter."]	1	0
1935	jsandtsm20201116	DOC	y	The teacher handed the student the certificate.	the man handed the artist a guitar	0	TRUE	0	FALSE	1	["CASING"]	["This sentence does not start with an uppercase letter."]	1	0
1936	jsandtsm20201116	POC	y	The mean neighbor handed a nasty note to the woman next door.	the waitress handed them a menu	0	TRUE	0	FALSE	1	["CASING"]	["This sentence does not start with an uppercase letter."]	1	0
1937	jsandtsm20201116	DOC	y	The woman gave the new neighbor the rusty bike.	the adult gave the child a gift	0	TRUE	0	FALSE	1	["CASING"]	["This sentence does not start with an uppercase letter."]	1	0
1938	jsandtsm20201116	POI	n	The builder showed the blueprints to they new client.	the children showed their picture to the teacher	0	TRUE	0	FALSE	1	["CASING"]	["This sentence does not start with an uppercase letter."]	1	0
1939	jsandtsm20201116	DOI	n	The disgruntled employee gave the manager them long letter.	the cop gave the driver a ticket. fuck cops acab	0	TRUE	0	FALSE	3	["CASING", "STYLE", "PUNCTUATION"]	["This sentence does not start with an uppercase letter.", "This word is considered offensive.", "Please add a punctuation mark at the end of paragraph."]	1	0
1940	jsandtsm20201116	POC	y	The mother gave the expensive toy to the hungry toddler.	the waitress gave the chef a cane	0	FALSE	0	FALSE	1	["CASING"]	["This sentence does not start with an uppercase letter."]	1	0
1941	jtgsfocm20201110	DOC	y	The bartender handed the customer the cocktail.	The man handed the clown a hat.	0	TRUE	0	FALSE	0	[]	[]	1	0
1942	jtgsfocm20201110	POI	n	The swimmer handed the towel to they driver.	The girl handed a brush to the boy.	1	TRUE	1	FALSE	0	[]	[]	1	0
1943	jtgsfocm20201110	DOI	n	The photographer showed the editor them finished proofs.	The sailsmen showed the car.	1	TRUE	0	FALSE	1	["TYPOS"]	["Possible spelling mistake found."]	0	1
1944	jtgsfocm20201110	POC	y	The mother gave the expensive toy to the hungry toddler.	The woman gives the cane.	1	TRUE	0	FALSE	0	[]	[]	1	0
1945	jtgsfocm20201110	DOI	n	The disgruntled employee gave the manager them long letter.	The police officer gives a ticket.	1	TRUE	0	FALSE	0	[]	[]	1	0
1946	jtgsfocm20201110	POI	n	The builder showed the blueprints to they new client.	The children show their drawing.	1	TRUE	0	FALSE	0	[]	[]	1	0
1947	jtgsfocm20201110	DOC	y	The woman gave the new neighbor the rusty bike.	The man gives the girl a gift.	0	TRUE	0	FALSE	0	[]	[]	1	0
1948	jtgsfocm20201110	POI	n	The eager boyfriend handed the box of flowers to them girlfriend.	The girl hands the boy a gift.	0	TRUE	0	FALSE	0	[]	[]	1	0
1949	jtgsfocm20201110	DOC	y	The fashion designer gave the famous journalist the pink jacket.	The nurse gives help.	NA	TRUE	0	FALSE	0	[]	[]	1	0
1950	jtgsfocm20201110	POC	y	The architect showed the model of the building to the architect.	The woman shows her clothes.	1	FALSE	0	FALSE	0	[]	[]	1	0
1951	jtgsfocm20201110	DOI	n	The captain gave the old sailor they spare life jacket.	They give her the cake.	0	TRUE	0	FALSE	0	[]	[]	1	0
1952	jtgsfocm20201110	POI	n	The researcher gave the detailed results to them experienced surgeon.	The sailor gives the teapot to the soldier.	1	TRUE	1	FALSE	0	[]	[]	1	0
1953	jtgsfocm20201110	DOI	n	The spy handed the double agent them submarine blueprints.	The nurse hands the surgeon a tool.	0	TRUE	0	FALSE	0	[]	[]	1	0
1954	jtgsfocm20201110	POC	y	The mean neighbor handed a nasty note to the woman next door.	The waiter hands the customer a menu.	0	TRUE	0	FALSE	0	[]	[]	1	0
1955	jtgsfocm20201110	DOC	y	The teacher handed the student the certificate.	The boy hands the singer the guitar.	0	TRUE	0	FALSE	0	[]	[]	1	0
1956	jtgsfocm20201110	POI	n	The millionaire gave the valuable painting to they struggling artist.	The girl hands the teacher flowers.	0	TRUE	0	FALSE	0	[]	[]	1	0
1957	jtgsfocm20201110	DOC	y	The happy child showed her father the coloring book.	The man shows the gun.	1	TRUE	0	FALSE	0	[]	[]	1	0
1958	jtgsfocm20201110	POC	y	The travel agent gave the last ticket to the young fan.	The boy gives the girl a heart.	0	TRUE	0	FALSE	0	[]	[]	1	0
1959	jtgsfocm20201110	DOI	n	The secretary handed the manager they invoice.	The librarian hands the boy a book.	0	TRUE	0	FALSE	0	[]	[]	1	0
1960	jtgsfocm20201110	POC	y	The good looking bartender handed free drinks to the girls at the bar.	The child hands a letter to the other child.	1	TRUE	1	FALSE	0	[]	[]	1	0
1961	jw9595dy20201103	DOC	y	The bartender handed the customer the cocktail.	The person hands a hat to the clown.	1	TRUE	1	FALSE	0	[]	[]	1	0
1962	jw9595dy20201103	POI	n	The researcher gave the detailed results to them experienced surgeon.	The sailor gives his teapot to the soldier.	1	TRUE	0	FALSE	0	[]	[]	1	0
1963	jw9595dy20201103	DOC	y	The fashion designer gave the famous journalist the pink jacket.	The patients is given something by the nurse/doctor.	NA	TRUE	0	FALSE	1	["GRAMMAR"]	["You should probably use: \u201care\u201d."]	0	1
1964	jw9595dy20201103	POI	n	The swimmer handed the towel to they driver.	The girl hands the paintbrush to the painter.	1	TRUE	1	FALSE	0	[]	[]	1	0
1965	jw9595dy20201103	DOI	n	The spy handed the double agent them submarine blueprints.	The doctor hands his tool to the nurse.	1	TRUE	0	FALSE	0	[]	[]	1	0
1966	jw9595dy20201103	POC	y	The mother gave the expensive toy to the hungry toddler.	The lady hands the cane to the man.	1	TRUE	1	FALSE	0	[]	[]	1	0
1967	jw9595dy20201103	DOC	y	The teacher handed the student the certificate.	The boy hands the guitar to the singer.	1	TRUE	1	FALSE	0	[]	[]	1	0
1968	jw9595dy20201103	POI	n	The eager boyfriend handed the box of flowers to them girlfriend.	The girl hands the object to the man.	1	TRUE	1	FALSE	0	[]	[]	1	0
1969	jw9595dy20201103	DOC	y	The happy child showed her father the coloring book.	The man shows a gun to another man.	1	TRUE	1	FALSE	0	[]	[]	1	0
1970	jw9595dy20201103	POC	y	The travel agent gave the last ticket to the young fan.	The woman gives the heart to another woman.	1	FALSE	1	FALSE	0	[]	[]	1	0
1971	jw9595dy20201103	DOI	n	The disgruntled employee gave the manager them long letter.	The officer gives the driver a ticket.	0	TRUE	0	FALSE	0	[]	[]	1	0
1972	jw9595dy20201103	POI	n	The millionaire gave the valuable painting to they struggling artist.	The girl gives flowers to the lady.	1	TRUE	0	FALSE	0	[]	[]	1	0
1973	jw9595dy20201103	DOC	y	The woman gave the new neighbor the rusty bike.	The man gives the girl a gift.	0	TRUE	0	FALSE	0	[]	[]	1	0
1974	jw9595dy20201103	POC	y	The architect showed the model of the building to the architect.	The lady shows her dress to the man.	1	FALSE	0	FALSE	0	[]	[]	1	0
1975	jw9595dy20201103	DOI	n	The photographer showed the editor them finished proofs.	The Realtor shows the couple a car.	0	TRUE	0	FALSE	0	[]	[]	1	0
1976	jw9595dy20201103	POC	y	The mean neighbor handed a nasty note to the woman next door.	The waitress hands a menu to the man.	1	TRUE	1	FALSE	0	[]	[]	1	0
1977	jw9595dy20201103	DOI	n	The captain gave the old sailor they spare life jacket.	The couple give the grandma a cake.	0	TRUE	0	FALSE	1	["GRAMMAR"]	["Possible agreement error - use third-person verb forms for singular and mass nouns: \u201cgives\u201d."]	0	1
1978	jw9595dy20201103	POC	y	The good looking bartender handed free drinks to the girls at the bar.	The girl hands chalk to the boy.	1	TRUE	1	FALSE	0	[]	[]	1	0
1979	jw9595dy20201103	DOI	n	The secretary handed the manager they invoice.	The librarian hands the book to the boy.	1	TRUE	1	FALSE	0	[]	[]	1	0
1980	jw9595dy20201103	POI	n	The builder showed the blueprints to they new client.	The kids are showing the teacher their artwork.	0	TRUE	0	FALSE	0	[]	[]	1	0
1981	k1nlvgjw20201120	DOI	n	The photographer showed the editor them finished proofs.	the dealer shows the couple the car	0	TRUE	0	FALSE	1	["CASING"]	["This sentence does not start with an uppercase letter."]	1	0
1982	k1nlvgjw20201120	POC	y	The architect showed the model of the building to the architect.	the employee shows the dress to the buyer	1	TRUE	1	FALSE	1	["CASING"]	["This sentence does not start with an uppercase letter."]	1	0
1983	k1nlvgjw20201120	DOI	n	The secretary handed the manager they invoice.	the librarian hands the book to the boy	1	TRUE	1	FALSE	1	["CASING"]	["This sentence does not start with an uppercase letter."]	1	0
1984	k1nlvgjw20201120	POC	y	The travel agent gave the last ticket to the young fan.	he gives her a valentine	0	TRUE	0	FALSE	1	["CASING"]	["This sentence does not start with an uppercase letter."]	1	0
1985	k1nlvgjw20201120	DOC	y	The happy child showed her father the coloring book.	he shows the judge a gun	0	TRUE	0	FALSE	1	["CASING"]	["This sentence does not start with an uppercase letter."]	1	0
1986	k1nlvgjw20201120	POI	n	The eager boyfriend handed the box of flowers to them girlfriend.	she hands him a plate	0	TRUE	0	FALSE	1	["CASING"]	["This sentence does not start with an uppercase letter."]	1	0
1987	k1nlvgjw20201120	DOC	y	The fashion designer gave the famous journalist the pink jacket.	the nurse gives the man food	0	TRUE	0	FALSE	1	["CASING"]	["This sentence does not start with an uppercase letter."]	1	0
1988	k1nlvgjw20201120	POI	n	The millionaire gave the valuable painting to they struggling artist.	the girl gives flowers to the teacher	1	TRUE	0	FALSE	1	["CASING"]	["This sentence does not start with an uppercase letter."]	1	0
1989	k1nlvgjw20201120	DOC	y	The teacher handed the student the certificate.	he hands the singer a guitar	0	TRUE	0	FALSE	1	["CASING"]	["This sentence does not start with an uppercase letter."]	1	0
1990	k1nlvgjw20201120	POI	n	The builder showed the blueprints to they new client.	the students show their drawing	1	TRUE	0	FALSE	1	["CASING"]	["This sentence does not start with an uppercase letter."]	1	0
1991	k1nlvgjw20201120	DOC	y	The bartender handed the customer the cocktail.	he hands the clown a hat	0	TRUE	0	FALSE	1	["CASING"]	["This sentence does not start with an uppercase letter."]	1	0
1992	k1nlvgjw20201120	POI	n	The researcher gave the detailed results to them experienced surgeon.	the sailer fives the soldier a tea pot	0	TRUE	0	FALSE	1	["CASING"]	["This sentence does not start with an uppercase letter."]	1	0
1993	k1nlvgjw20201120	DOI	n	The disgruntled employee gave the manager them long letter.	he gives the man a ticket	0	TRUE	0	FALSE	1	["CASING"]	["This sentence does not start with an uppercase letter."]	1	0
1994	k1nlvgjw20201120	POC	y	The good looking bartender handed free drinks to the girls at the bar.	the girl hands him a piece of chalk	0	TRUE	0	FALSE	1	["CASING"]	["This sentence does not start with an uppercase letter."]	1	0
1995	k1nlvgjw20201120	DOC	y	The woman gave the new neighbor the rusty bike.	the man gives the girl a gift	0	TRUE	0	FALSE	1	["CASING"]	["This sentence does not start with an uppercase letter."]	1	0
1996	k1nlvgjw20201120	POC	y	The mother gave the expensive toy to the hungry toddler.	she gives the chef a cane	0	FALSE	0	FALSE	1	["CASING"]	["This sentence does not start with an uppercase letter."]	1	0
1997	k1nlvgjw20201120	DOI	n	The captain gave the old sailor they spare life jacket.	they give grandma a cake	0	TRUE	0	FALSE	1	["CASING"]	["This sentence does not start with an uppercase letter."]	1	0
1998	k1nlvgjw20201120	POI	n	The swimmer handed the towel to they driver.	she hands him a brush	0	TRUE	0	FALSE	1	["CASING"]	["This sentence does not start with an uppercase letter."]	1	0
1999	k1nlvgjw20201120	DOI	n	The spy handed the double agent them submarine blueprints.	she hands the doctor his stethescope	0	TRUE	0	FALSE	2	["CASING", "TYPOS"]	["This sentence does not start with an uppercase letter.", "Possible spelling mistake found."]	1	1
[truncated: 841 more rows]
