# Supplementary material for: Core Cognitive Mechanisms Underlying Syntactic Priming: A Comparison of Three Alternative Models
Source: Front Psychol. 2021 Jun 28;12:662345. doi: 10.3389/fpsyg.2021.662345 (PMC8273879; doi:10.3389/fpsyg.2021.662345)
Supplement: Supplementary file 1 [file Data_Sheet_1.zip › 662345_Yang_Data_Sheet_1/supplementary_materials/MODEL1_wide.csv]

mid	ans	bll	lf	DOC	DOI	POC	POI	DOC_sd	DOI_sd	POC_sd	POI_sd
0	0.1	0.1	0.1	0.994	0.994	0.006	0.006	0.023748684	0.023748684	0.023748684	0.023748684
1	0.1	0.1	0.3	0.992	0.998	0.006	0.004	0.02712932	0.014	0.023748684	0.019595918
2	0.1	0.1	0.5	0.994	0.994	0.004	0.006	0.023748684	0.023748684	0.028	0.023748684
3	0.1	0.1	0.7	0.986	0.996	0.004	0.004	0.034698703	0.019595918	0.019595918	0.019595918
4	0.1	0.1	0.9	0.994	0.988	0.006	0.006	0.023748684	0.032496154	0.023748684	0.023748684
5	0.1	0.3	0.1	0.992	1	0.006	0.008	0.02712932	0	0.023748684	0.02712932
6	0.1	0.3	0.3	0.996	0.99	0.002	0.002	0.019595918	0.03	0.014	0.014
7	0.1	0.3	0.5	0.99	0.992	0.004	0.012	0.03	0.02712932	0.019595918	0.032496154
8	0.1	0.3	0.7	0.996	1	0.006	0.004	0.019595918	0	0.023748684	0.019595918
9	0.1	0.3	0.9	0.998	0.992	0.01	0.012	0.014	0.02712932	0.036055513	0.032496154
10	0.1	0.5	0.1	0.986	0.992	0.014	0.012	0.040049969	0.02712932	0.034698703	0.032496154
11	0.1	0.5	0.3	0.994	0.99	0.008	0.006	0.023748684	0.03	0.02712932	0.023748684
12	0.1	0.5	0.5	0.996	0.996	0.002	0.008	0.019595918	0.019595918	0.014	0.02712932
13	0.1	0.5	0.7	0.986	0.994	0.004	0.004	0.034698703	0.031048349	0.019595918	0.019595918
14	0.1	0.5	0.9	0.992	0.99	0.008	0.004	0.02712932	0.03	0.02712932	0.019595918
15	0.1	0.7	0.1	0.992	0.994	0.008	0.004	0.02712932	0.023748684	0.02712932	0.019595918
16	0.1	0.7	0.3	0.996	0.988	0.002	0	0.019595918	0.032496154	0.014	0
17	0.1	0.7	0.5	0.998	0.994	0.004	0.004	0.014	0.023748684	0.019595918	0.019595918
18	0.1	0.7	0.7	0.994	1	0.006	0.012	0.023748684	0	0.023748684	0.032496154
19	0.1	0.7	0.9	0.998	0.996	0.006	0.01	0.014	0.019595918	0.023748684	0.03
20	0.1	0.9	0.1	0.996	0.996	0	0	0.019595918	0.019595918	0	0
21	0.1	0.9	0.3	0.996	0.996	0.002	0.006	0.019595918	0.028	0.014	0.023748684
22	0.1	0.9	0.5	0.992	0.998	0.006	0.006	0.02712932	0.014	0.023748684	0.023748684
23	0.1	0.9	0.7	0.988	0.992	0.01	0.004	0.032496154	0.02712932	0.03	0.019595918
24	0.1	0.9	0.9	0.994	0.992	0.016	0.004	0.023748684	0.02712932	0.036660606	0.019595918
25	0.25	0.1	0.1	0.858	0.862	0.146	0.142	0.111516815	0.101764434	0.113507709	0.09610411
26	0.25	0.1	0.3	0.864	0.866	0.122	0.114	0.097488461	0.106976633	0.104479663	0.084876381
27	0.25	0.1	0.5	0.882	0.876	0.128	0.122	0.103324731	0.097077289	0.105905618	0.096519428
28	0.25	0.1	0.7	0.864	0.85	0.114	0.13	0.112712022	0.128452326	0.087200917	0.096436508
29	0.25	0.1	0.9	0.854	0.886	0.134	0.122	0.116978631	0.102	0.106976633	0.108240473
30	0.25	0.3	0.1	0.85	0.848	0.154	0.124	0.11	0.117029911	0.109927249	0.108738218
31	0.25	0.3	0.3	0.88	0.87	0.124	0.112	0.103923048	0.117046999	0.099116094	0.101271911
32	0.25	0.3	0.5	0.866	0.86	0.148	0.152	0.125872952	0.087177979	0.102449988	0.115308282
33	0.25	0.3	0.7	0.888	0.844	0.132	0.124	0.095163018	0.106131993	0.117371206	0.112356575
34	0.25	0.3	0.9	0.878	0.86	0.15	0.14	0.090088845	0.09591663	0.120415946	0.1
35	0.25	0.5	0.1	0.862	0.878	0.112	0.126	0.093573501	0.096519428	0.107032705	0.103556748
36	0.25	0.5	0.3	0.884	0.84	0.126	0.136	0.090244113	0.146969385	0.101607086	0.095414884
37	0.25	0.5	0.5	0.856	0.87	0.138	0.138	0.108	0.09	0.09568699	0.109343495
38	0.25	0.5	0.7	0.858	0.88	0.124	0.146	0.109708705	0.093808315	0.097077289	0.116978631
39	0.25	0.5	0.9	0.858	0.858	0.114	0.14	0.100179838	0.109708705	0.098	0.1
40	0.25	0.7	0.1	0.854	0.892	0.148	0.122	0.111731822	0.077045441	0.102449988	0.110072703
41	0.25	0.7	0.3	0.88	0.888	0.136	0.15	0.105830052	0.090862534	0.095414884	0.104403065
42	0.25	0.7	0.5	0.874	0.848	0.138	0.146	0.082	0.118726577	0.097754795	0.120349491
43	0.25	0.7	0.7	0.876	0.872	0.152	0.116	0.101113797	0.105905618	0.104383907	0.104613575
44	0.25	0.7	0.9	0.866	0.866	0.122	0.128	0.129011627	0.112445542	0.10254755	0.109617517
45	0.25	0.9	0.1	0.87	0.88	0.12	0.118	0.115325626	0.09797959	0.103923048	0.097344748
46	0.25	0.9	0.3	0.872	0.868	0.13	0.142	0.098061205	0.104766407	0.098488578	0.100179838
47	0.25	0.9	0.5	0.87	0.85	0.148	0.132	0.104403065	0.100498756	0.117029911	0.110344914
48	0.25	0.9	0.7	0.85	0.87	0.124	0.154	0.126885775	0.100498756	0.1105622	0.123628476
49	0.25	0.9	0.9	0.87	0.888	0.146	0.116	0.108166538	0.101271911	0.11867603	0.085697141
50	0.5	0.1	0.1	0.726	0.716	0.288	0.264	0.133880544	0.131696621	0.154453877	0.136762568
51	0.5	0.1	0.3	0.702	0.714	0.274	0.314	0.144899965	0.140014285	0.145340978	0.145615933
52	0.5	0.1	0.5	0.72	0.706	0.27	0.306	0.146969385	0.13915459	0.123693169	0.142
53	0.5	0.1	0.7	0.72	0.682	0.282	0.26	0.14	0.145175756	0.154518607	0.111355287
54	0.5	0.1	0.9	0.724	0.726	0.302	0.256	0.133506554	0.172985549	0.146273716	0.147186956
55	0.5	0.3	0.1	0.748	0.744	0.272	0.272	0.12204917	0.145821809	0.149719738	0.13272528
56	0.5	0.3	0.3	0.694	0.692	0.272	0.288	0.15544774	0.146751491	0.157530949	0.132121157
57	0.5	0.3	0.5	0.7	0.724	0.296	0.242	0.149666295	0.127373467	0.142772546	0.113296072
58	0.5	0.3	0.7	0.722	0.73	0.242	0.296	0.134595691	0.144568323	0.120149906	0.129553078
59	0.5	0.3	0.9	0.722	0.702	0.262	0.304	0.159110025	0.119146968	0.124723695	0.158694675
60	0.5	0.5	0.1	0.716	0.714	0.262	0.284	0.143331783	0.152328592	0.130980915	0.155383397
61	0.5	0.5	0.3	0.734	0.676	0.294	0.28	0.125872952	0.149077161	0.130245921	0.138564065
62	0.5	0.5	0.5	0.716	0.74	0.288	0.292	0.165360213	0.12	0.157022291	0.126237871
63	0.5	0.5	0.7	0.668	0.702	0.258	0.28	0.144830936	0.151644321	0.14572577	0.162480768
64	0.5	0.5	0.9	0.726	0.714	0.302	0.278	0.145340978	0.113154761	0.146273716	0.150053324
65	0.5	0.7	0.1	0.722	0.682	0.276	0.26	0.147363496	0.138115893	0.16193826	0.126491106
66	0.5	0.7	0.3	0.652	0.726	0.318	0.284	0.137462722	0.142562267	0.122784364	0.146095859
67	0.5	0.7	0.5	0.704	0.726	0.27	0.304	0.109471457	0.124595345	0.13453624	0.14416657
68	0.5	0.7	0.7	0.73	0.728	0.298	0.32	0.140356688	0.134223694	0.144899965	0.157480157
69	0.5	0.7	0.9	0.738	0.754	0.284	0.274	0.14951923	0.148606864	0.154090882	0.130858702
70	0.5	0.9	0.1	0.716	0.7	0.328	0.294	0.150146595	0.167332005	0.142884569	0.130245921
71	0.5	0.9	0.3	0.694	0.72	0.338	0.252	0.146164291	0.134164079	0.158606431	0.144554488
72	0.5	0.9	0.5	0.71	0.672	0.272	0.268	0.141774469	0.147023808	0.14427751	0.139197701
73	0.5	0.9	0.7	0.748	0.73	0.326	0.28	0.120399336	0.125299641	0.150744817	0.162480768
74	0.5	0.9	0.9	0.726	0.738	0.312	0.312	0.111013513	0.134	0.154453877	0.129058126
75	0.75	0.1	0.1	0.652	0.64	0.328	0.32	0.144554488	0.141421356	0.158795466	0.150996689
76	0.75	0.1	0.3	0.634	0.654	0.346	0.364	0.168059513	0.167582815	0.122	0.158442419
77	0.75	0.1	0.5	0.654	0.664	0.36	0.348	0.140299679	0.135292276	0.118321596	0.186804711
78	0.75	0.1	0.7	0.644	0.642	0.348	0.324	0.156409718	0.158858428	0.137462722	0.10307279
79	0.75	0.1	0.9	0.628	0.642	0.326	0.34	0.153674982	0.135779233	0.15850552	0.126491106
80	0.75	0.3	0.1	0.632	0.676	0.372	0.336	0.160549058	0.156920362	0.158795466	0.141081537
81	0.75	0.3	0.3	0.63	0.642	0.374	0.348	0.15132746	0.138693908	0.139728308	0.144554488
82	0.75	0.3	0.5	0.68	0.646	0.376	0.32	0.12328828	0.134476764	0.139370011	0.137113092
83	0.75	0.3	0.7	0.692	0.664	0.358	0.364	0.133925352	0.152	0.147091808	0.146642422
84	0.75	0.3	0.9	0.67	0.642	0.356	0.34	0.13892444	0.115047816	0.148539557	0.158745079
85	0.75	0.5	0.1	0.644	0.64	0.328	0.332	0.140228385	0.144222051	0.137171426	0.139197701
86	0.75	0.5	0.3	0.694	0.662	0.342	0.386	0.148875787	0.142674455	0.15111585	0.163719272
87	0.75	0.5	0.5	0.652	0.654	0.316	0.336	0.131514258	0.134476764	0.148808602	0.162185079
88	0.75	0.5	0.7	0.642	0.682	0.348	0.358	0.141548578	0.143791516	0.148647233	0.167439541
89	0.75	0.5	0.9	0.634	0.65	0.35	0.358	0.155704849	0.15132746	0.140356688	0.14572577
90	0.75	0.7	0.1	0.62	0.644	0.372	0.372	0.146969385	0.131392542	0.128124939	0.18443427
91	0.75	0.7	0.3	0.638	0.672	0.352	0.316	0.134	0.163755916	0.164	0.136176356
92	0.75	0.7	0.5	0.654	0.64	0.34	0.37	0.14589037	0.150996689	0.134164079	0.156524758
93	0.75	0.7	0.7	0.628	0.646	0.376	0.348	0.153674982	0.149946657	0.153049012	0.128436755
94	0.75	0.7	0.9	0.652	0.63	0.32	0.332	0.148647233	0.164012195	0.126491106	0.181592951
95	0.75	0.9	0.1	0.65	0.666	0.348	0.34	0.15132746	0.158252962	0.165215011	0.144222051
96	0.75	0.9	0.3	0.648	0.648	0.344	0.34	0.133026313	0.113560557	0.140228385	0.14832397
97	0.75	0.9	0.5	0.638	0.642	0.372	0.352	0.145451023	0.147091808	0.151049661	0.149986666
98	0.75	0.9	0.7	0.626	0.654	0.392	0.356	0.169481562	0.155190206	0.135410487	0.144443761
99	0.75	0.9	0.9	0.636	0.688	0.352	0.326	0.162185079	0.158290871	0.148647233	0.163474769
100	1	0.1	0.1	0.606	0.616	0.354	0.386	0.158	0.156665248	0.132981202	0.142842571
101	1	0.1	0.3	0.64	0.624	0.374	0.368	0.152315462	0.169186288	0.157238672	0.148916084
102	1	0.1	0.5	0.598	0.636	0.39	0.38	0.161851784	0.157175062	0.160312195	0.12328828
103	1	0.1	0.7	0.584	0.616	0.43	0.368	0.14192956	0.122245654	0.183575598	0.113912247
104	1	0.1	0.9	0.588	0.598	0.378	0.35	0.155743379	0.158101233	0.157848028	0.16643317
105	1	0.3	0.1	0.618	0.642	0.434	0.394	0.155807574	0.137244308	0.130552671	0.140584494
106	1	0.3	0.3	0.584	0.632	0.348	0.376	0.154090882	0.152892119	0.133026313	0.160698475
107	1	0.3	0.5	0.614	0.618	0.384	0.374	0.137127678	0.153218798	0.155383397	0.162246726
108	1	0.3	0.7	0.606	0.582	0.386	0.322	0.160511682	0.119482216	0.153635933	0.122131077
109	1	0.3	0.9	0.642	0.628	0.376	0.404	0.14572577	0.161294761	0.154350251	0.141364776
110	1	0.5	0.1	0.596	0.622	0.382	0.414	0.148270024	0.128514591	0.147905375	0.163719272
111	1	0.5	0.3	0.628	0.626	0.412	0.388	0.153674982	0.122979673	0.151842023	0.162037033
112	1	0.5	0.5	0.64	0.606	0.412	0.394	0.1356466	0.156729066	0.151842023	0.151538774
113	1	0.5	0.7	0.584	0.592	0.392	0.396	0.162923295	0.154712637	0.161046577	0.142772546
114	1	0.5	0.9	0.606	0.646	0.374	0.366	0.151538774	0.15647364	0.126190332	0.151802503
115	1	0.7	0.1	0.62	0.602	0.416	0.414	0.132664992	0.184921605	0.146095859	0.151009933
116	1	0.7	0.3	0.598	0.614	0.378	0.39	0.147634684	0.137127678	0.181427672	0.152643375
117	1	0.7	0.5	0.588	0.6	0.38	0.386	0.129058126	0.144222051	0.141421356	0.135661343
118	1	0.7	0.7	0.658	0.624	0.4	0.358	0.128202964	0.163168624	0.141421356	0.14572577
119	1	0.7	0.9	0.618	0.62	0.394	0.386	0.132196823	0.176635217	0.144789502	0.131164019
120	1	0.9	0.1	0.598	0.59	0.362	0.424	0.158101233	0.159059737	0.141265707	0.137927517
121	1	0.9	0.3	0.574	0.562	0.44	0.388	0.159762323	0.135484316	0.144222051	0.14091132
122	1	0.9	0.5	0.616	0.63	0.388	0.364	0.164146276	0.133041347	0.16079801	0.154609185
123	1	0.9	0.7	0.612	0.61	0.37	0.364	0.170458206	0.15	0.13	0.132302683
124	1	0.9	0.9	0.648	0.638	0.412	0.358	0.159047163	0.173078017	0.14918445	0.15111585
125	1.5	0.1	0.1	0.562	0.582	0.428	0.454	0.148175572	0.171685759	0.151049661	0.161505418
126	1.5	0.1	0.3	0.58	0.606	0.448	0.448	0.137113092	0.15285287	0.17577258	0.181372545
127	1.5	0.1	0.5	0.566	0.59	0.404	0.416	0.168059513	0.153948043	0.150943698	0.146095859
128	1.5	0.1	0.7	0.542	0.578	0.43	0.388	0.148445276	0.157848028	0.143178211	0.157022291
129	1.5	0.1	0.9	0.58	0.594	0.41	0.424	0.154919334	0.182658151	0.162788206	0.18062115
130	1.5	0.3	0.1	0.592	0.588	0.428	0.428	0.174172328	0.151842023	0.175544866	0.154970965
131	1.5	0.3	0.3	0.608	0.586	0.426	0.408	0.133925352	0.156217797	0.168297356	0.146751491
132	1.5	0.3	0.5	0.604	0.608	0.448	0.392	0.150943698	0.157276826	0.149986666	0.152105227
133	1.5	0.3	0.7	0.588	0.58	0.404	0.386	0.121061968	0.137113092	0.170833252	0.132680066
134	1.5	0.3	0.9	0.584	0.57	0.45	0.426	0.155383397	0.145945195	0.174642492	0.162246726
135	1.5	0.5	0.1	0.59	0.624	0.442	0.456	0.17	0.151736614	0.157594416	0.16511814
136	1.5	0.5	0.3	0.59	0.582	0.418	0.396	0.157797338	0.146546921	0.157085964	0.142772546
137	1.5	0.5	0.5	0.56	0.572	0.458	0.41	0.154919334	0.157530949	0.140128512	0.159059737
138	1.5	0.5	0.7	0.566	0.594	0.424	0.396	0.172754161	0.146164291	0.158189759	0.148270024
139	1.5	0.5	0.9	0.586	0.574	0.476	0.44	0.145615933	0.132378246	0.153049012	0.152315462
140	1.5	0.7	0.1	0.598	0.558	0.452	0.428	0.120813906	0.147091808	0.151314243	0.158795466
141	1.5	0.7	0.3	0.628	0.644	0.434	0.406	0.14427751	0.155125755	0.149144226	0.148875787
142	1.5	0.7	0.5	0.552	0.576	0.396	0.448	0.140342438	0.168	0.146914941	0.16277592
143	1.5	0.7	0.7	0.564	0.546	0.44	0.452	0.148	0.157746632	0.137113092	0.159047163
144	1.5	0.7	0.9	0.584	0.556	0.392	0.42	0.154090882	0.149879952	0.138332932	0.154919334
145	1.5	0.9	0.1	0.546	0.572	0.462	0.432	0.159009434	0.169752761	0.141265707	0.143443369
146	1.5	0.9	0.3	0.626	0.56	0.414	0.388	0.167104758	0.178885438	0.142842571	0.150519102
147	1.5	0.9	0.5	0.554	0.548	0.384	0.432	0.137419067	0.152630272	0.173620275	0.163021471
148	1.5	0.9	0.7	0.578	0.58	0.424	0.362	0.138982013	0.1356466	0.146369396	0.138405202
149	1.5	0.9	0.9	0.604	0.58	0.41	0.394	0.137054734	0.145602198	0.155241747	0.143401534
