# Supplementary material for: Core Cognitive Mechanisms Underlying Syntactic Priming: A Comparison of Three Alternative Models
Source: Front Psychol. 2021 Jun 28;12:662345. doi: 10.3389/fpsyg.2021.662345 (PMC8273879; doi:10.3389/fpsyg.2021.662345)
Supplement: Supplementary file 1 [file Data_Sheet_1.zip › 662345_Yang_Data_Sheet_1/supplementary_materials/MODEL2_wide.csv]

mid	ans	bll	lf	mas	ga	DOC	DOI	POC	POI	DOC_sd	DOI_sd	POC_sd	POI_sd
0	0.1	0.1	0.5	2.8	0.5	0.994	1	0.004	0	0.023748684	0	0.019595918	0
1	0.1	0.1	0.5	3.2	0.5	0.99	1	0.008	0	0.03	0	0.02712932	0
2	0.1	0.1	0.5	3.6	0.5	0.992	1	0.008	0	0.033704599	0	0.02712932	0
3	0.1	0.1	0.5	2.8	1	0.992	1	0.006	0	0.033704599	0	0.023748684	0
4	0.1	0.1	0.5	3.2	1	1	1	0.004	0	0	0	0.019595918	0
5	0.1	0.1	0.5	3.6	1	0.99	1	0.002	0	0.03	0	0.014	0
6	0.1	0.1	0.5	2.8	1.5	0.992	1	0.006	0	0.02712932	0	0.023748684	0
7	0.1	0.1	0.5	3.2	1.5	0.996	1	0	0	0.019595918	0	0	0
8	0.1	0.1	0.5	3.6	1.5	0.992	1	0.008	0	0.02712932	0	0.02712932	0
9	0.1	0.1	0.5	2.8	2	0.984	1	0.008	0	0.036660606	0	0.02712932	0
10	0.1	0.1	0.5	3.2	2	0.994	1	0.002	0	0.023748684	0	0.014	0
11	0.1	0.1	0.5	3.6	2	0.996	1	0.006	0	0.019595918	0	0.023748684	0
12	0.1	0.1	0.7	2.8	0.5	0.994	1	0.008	0.002	0.023748684	0	0.02712932	0.014
13	0.1	0.1	0.7	3.2	0.5	0.996	1	0.008	0	0.019595918	0	0.02712932	0
14	0.1	0.1	0.7	3.6	0.5	0.992	1	0.006	0	0.02712932	0	0.023748684	0
15	0.1	0.1	0.7	2.8	1	0.994	1	0.008	0	0.023748684	0	0.02712932	0
16	0.1	0.1	0.7	3.2	1	1	1	0.006	0	0	0	0.023748684	0
17	0.1	0.1	0.7	3.6	1	0.996	1	0.006	0	0.019595918	0	0.023748684	0
18	0.1	0.1	0.7	2.8	1.5	0.996	1	0.006	0	0.019595918	0	0.023748684	0
19	0.1	0.1	0.7	3.2	1.5	0.992	1	0.012	0	0.02712932	0	0.032496154	0
20	0.1	0.1	0.7	3.6	1.5	0.994	1	0.008	0	0.023748684	0	0.02712932	0
21	0.1	0.1	0.7	2.8	2	0.996	1	0.002	0	0.019595918	0	0.014	0
22	0.1	0.1	0.7	3.2	2	0.99	1	0.004	0	0.03	0	0.019595918	0
23	0.1	0.1	0.7	3.6	2	0.994	1	0.002	0	0.023748684	0	0.014	0
24	0.1	0.1	0.9	2.8	0.5	0.998	1	0.002	0	0.014	0	0.014	0
25	0.1	0.1	0.9	3.2	0.5	0.996	1	0.006	0	0.019595918	0	0.023748684	0
26	0.1	0.1	0.9	3.6	0.5	0.994	1	0.002	0	0.023748684	0	0.014	0
27	0.1	0.1	0.9	2.8	1	0.996	1	0.008	0	0.019595918	0	0.02712932	0
28	0.1	0.1	0.9	3.2	1	0.998	1	0.006	0	0.014	0	0.023748684	0
29	0.1	0.1	0.9	3.6	1	0.996	1	0.008	0	0.028	0	0.02712932	0
30	0.1	0.1	0.9	2.8	1.5	0.99	1	0.008	0	0.03	0	0.02712932	0
31	0.1	0.1	0.9	3.2	1.5	0.994	1	0.006	0	0.023748684	0	0.023748684	0
32	0.1	0.1	0.9	3.6	1.5	0.998	1	0.018	0	0.014	0	0.038418745	0
33	0.1	0.1	0.9	2.8	2	0.998	1	0.01	0	0.014	0	0.03	0
34	0.1	0.1	0.9	3.2	2	0.992	1	0.01	0	0.033704599	0	0.03	0
35	0.1	0.1	0.9	3.6	2	0.992	1	0.004	0	0.02712932	0	0.019595918	0
36	0.1	0.1	1	2.8	0.5	0.996	1	0.002	0	0.019595918	0	0.014	0
37	0.1	0.1	1	3.2	0.5	1	1	0.01	0	0	0	0.03	0
38	0.1	0.1	1	3.6	0.5	1	1	0.004	0	0	0	0.019595918	0
39	0.1	0.1	1	2.8	1	0.992	1	0.008	0	0.02712932	0	0.02712932	0
40	0.1	0.1	1	3.2	1	0.994	1	0.008	0	0.031048349	0	0.02712932	0
41	0.1	0.1	1	3.6	1	0.996	1	0.008	0	0.019595918	0	0.02712932	0
42	0.1	0.1	1	2.8	1.5	0.994	1	0.008	0	0.031048349	0	0.02712932	0
43	0.1	0.1	1	3.2	1.5	0.994	1	0.004	0	0.023748684	0	0.019595918	0
44	0.1	0.1	1	3.6	1.5	0.996	1	0.01	0	0.028	0	0.03	0
45	0.1	0.1	1	2.8	2	0.996	1	0.008	0	0.019595918	0	0.02712932	0
46	0.1	0.1	1	3.2	2	0.986	1	0.004	0	0.040049969	0	0.019595918	0
47	0.1	0.1	1	3.6	2	0.994	1	0.008	0	0.023748684	0	0.02712932	0
48	0.1	0.3	0.5	2.8	0.5	0.988	1	0.006	0	0.032496154	0	0.023748684	0
49	0.1	0.3	0.5	3.2	0.5	0.992	1	0	0.002	0.02712932	0	0	0.014
50	0.1	0.3	0.5	3.6	0.5	0.998	1	0.002	0	0.014	0	0.014	0
51	0.1	0.3	0.5	2.8	1	0.998	1	0	0	0.014	0	0	0
52	0.1	0.3	0.5	3.2	1	0.992	1	0.006	0	0.02712932	0	0.023748684	0
53	0.1	0.3	0.5	3.6	1	0.994	1	0.008	0	0.023748684	0	0.02712932	0
54	0.1	0.3	0.5	2.8	1.5	0.998	1	0.01	0	0.014	0	0.03	0
55	0.1	0.3	0.5	3.2	1.5	0.994	1	0.006	0	0.023748684	0	0.023748684	0
56	0.1	0.3	0.5	3.6	1.5	0.99	1	0.006	0	0.03	0	0.023748684	0
57	0.1	0.3	0.5	2.8	2	0.996	1	0.004	0	0.019595918	0	0.019595918	0
58	0.1	0.3	0.5	3.2	2	0.996	1	0.02	0	0.019595918	0	0.04472136	0
59	0.1	0.3	0.5	3.6	2	0.996	1	0.004	0	0.019595918	0	0.019595918	0
60	0.1	0.3	0.7	2.8	0.5	0.99	1	0.008	0	0.036055513	0	0.02712932	0
61	0.1	0.3	0.7	3.2	0.5	0.994	1	0.002	0	0.023748684	0	0.014	0
62	0.1	0.3	0.7	3.6	0.5	0.99	1	0.01	0	0.03	0	0.03	0
63	0.1	0.3	0.7	2.8	1	0.996	1	0.004	0	0.019595918	0	0.019595918	0
64	0.1	0.3	0.7	3.2	1	0.994	1	0.002	0	0.023748684	0	0.014	0
65	0.1	0.3	0.7	3.6	1	0.994	1	0.008	0	0.023748684	0	0.02712932	0
66	0.1	0.3	0.7	2.8	1.5	0.99	1	0.008	0	0.036055513	0	0.02712932	0
67	0.1	0.3	0.7	3.2	1.5	0.99	1	0.002	0	0.036055513	0	0.014	0
68	0.1	0.3	0.7	3.6	1.5	0.994	1	0.008	0	0.023748684	0	0.02712932	0
69	0.1	0.3	0.7	2.8	2	0.994	1	0.006	0	0.023748684	0	0.023748684	0
70	0.1	0.3	0.7	3.2	2	0.996	1	0.004	0	0.019595918	0	0.019595918	0
71	0.1	0.3	0.7	3.6	2	0.998	1	0.012	0	0.014	0	0.032496154	0
72	0.1	0.3	0.9	2.8	0.5	0.994	1	0.006	0	0.023748684	0	0.023748684	0
73	0.1	0.3	0.9	3.2	0.5	0.996	1	0.006	0	0.019595918	0	0.023748684	0
74	0.1	0.3	0.9	3.6	0.5	1	1	0.006	0	0	0	0.023748684	0
75	0.1	0.3	0.9	2.8	1	0.99	1	0.01	0	0.03	0	0.03	0
76	0.1	0.3	0.9	3.2	1	1	1	0.01	0	0	0	0.03	0
77	0.1	0.3	0.9	3.6	1	0.996	1	0.002	0	0.019595918	0	0.014	0
78	0.1	0.3	0.9	2.8	1.5	0.992	1	0.004	0	0.033704599	0	0.019595918	0
79	0.1	0.3	0.9	3.2	1.5	0.994	1	0.006	0	0.023748684	0	0.023748684	0
80	0.1	0.3	0.9	3.6	1.5	0.99	1	0.006	0	0.03	0	0.023748684	0
81	0.1	0.3	0.9	2.8	2	0.994	1	0.01	0	0.023748684	0	0.03	0
82	0.1	0.3	0.9	3.2	2	1	1	0.002	0	0	0	0.014	0
83	0.1	0.3	0.9	3.6	2	0.992	1	0.006	0	0.033704599	0	0.023748684	0
84	0.1	0.3	1	2.8	0.5	0.994	1	0.004	0	0.023748684	0	0.019595918	0
85	0.1	0.3	1	3.2	0.5	0.994	1	0.002	0	0.023748684	0	0.014	0
86	0.1	0.3	1	3.6	0.5	0.996	1	0.008	0	0.019595918	0	0.02712932	0
87	0.1	0.3	1	2.8	1	0.992	1	0.002	0	0.02712932	0	0.014	0
88	0.1	0.3	1	3.2	1	0.992	1	0.01	0	0.02712932	0	0.03	0
89	0.1	0.3	1	3.6	1	0.996	1	0.012	0	0.019595918	0	0.032496154	0
90	0.1	0.3	1	2.8	1.5	0.988	1	0.01	0	0.032496154	0	0.036055513	0
91	0.1	0.3	1	3.2	1.5	0.994	1	0.008	0	0.023748684	0	0.02712932	0
92	0.1	0.3	1	3.6	1.5	0.996	1	0.008	0	0.019595918	0	0.033704599	0
93	0.1	0.3	1	2.8	2	0.994	1	0.006	0	0.023748684	0	0.023748684	0
94	0.1	0.3	1	3.2	2	0.99	1	0.008	0	0.03	0	0.02712932	0
95	0.1	0.3	1	3.6	2	0.994	1	0	0	0.023748684	0	0	0
96	0.1	0.5	0.5	2.8	0.5	0.992	1	0.002	0	0.02712932	0	0.014	0
97	0.1	0.5	0.5	3.2	0.5	0.994	1	0.004	0	0.023748684	0	0.019595918	0
98	0.1	0.5	0.5	3.6	0.5	1	1	0.008	0	0	0	0.02712932	0
99	0.1	0.5	0.5	2.8	1	0.992	1	0.01	0	0.02712932	0	0.03	0
100	0.1	0.5	0.5	3.2	1	0.994	1	0.01	0	0.023748684	0	0.03	0
101	0.1	0.5	0.5	3.6	1	0.99	1	0.008	0	0.03	0	0.02712932	0
102	0.1	0.5	0.5	2.8	1.5	0.996	1	0.006	0	0.019595918	0	0.023748684	0
103	0.1	0.5	0.5	3.2	1.5	0.992	1	0.012	0	0.033704599	0	0.032496154	0
104	0.1	0.5	0.5	3.6	1.5	0.998	1	0.004	0	0.014	0	0.019595918	0
105	0.1	0.5	0.5	2.8	2	0.992	1	0.006	0	0.02712932	0	0.023748684	0
106	0.1	0.5	0.5	3.2	2	0.994	1	0.008	0	0.023748684	0	0.02712932	0
107	0.1	0.5	0.5	3.6	2	0.996	1	0.006	0	0.019595918	0	0.023748684	0
108	0.1	0.5	0.7	2.8	0.5	0.998	1	0.008	0	0.014	0	0.02712932	0
109	0.1	0.5	0.7	3.2	0.5	0.992	1	0.008	0	0.033704599	0	0.02712932	0
110	0.1	0.5	0.7	3.6	0.5	0.984	1	0.01	0	0.036660606	0	0.036055513	0
111	0.1	0.5	0.7	2.8	1	0.99	1	0.002	0	0.036055513	0	0.014	0
112	0.1	0.5	0.7	3.2	1	0.994	1	0.008	0	0.023748684	0	0.02712932	0
113	0.1	0.5	0.7	3.6	1	0.99	1	0.006	0	0.03	0	0.023748684	0
114	0.1	0.5	0.7	2.8	1.5	0.988	1	0.002	0	0.032496154	0	0.014	0
115	0.1	0.5	0.7	3.2	1.5	0.998	1	0.004	0	0.014	0	0.019595918	0
116	0.1	0.5	0.7	3.6	1.5	0.994	1	0.008	0	0.023748684	0	0.02712932	0
117	0.1	0.5	0.7	2.8	2	0.996	1	0.004	0	0.019595918	0	0.019595918	0
118	0.1	0.5	0.7	3.2	2	0.992	1	0.004	0	0.02712932	0	0.019595918	0
119	0.1	0.5	0.7	3.6	2	0.994	1	0.008	0	0.023748684	0	0.02712932	0
120	0.1	0.5	0.9	2.8	0.5	0.996	0.998	0.004	0	0.019595918	0.014	0.019595918	0
121	0.1	0.5	0.9	3.2	0.5	0.986	1	0.002	0	0.034698703	0	0.014	0
122	0.1	0.5	0.9	3.6	0.5	0.99	1	0.004	0	0.03	0	0.019595918	0
123	0.1	0.5	0.9	2.8	1	0.992	1	0.008	0	0.02712932	0	0.033704599	0
124	0.1	0.5	0.9	3.2	1	0.992	1	0.004	0	0.02712932	0	0.019595918	0
125	0.1	0.5	0.9	3.6	1	0.996	1	0.01	0	0.019595918	0	0.036055513	0
126	0.1	0.5	0.9	2.8	1.5	0.992	1	0.01	0	0.02712932	0	0.03	0
127	0.1	0.5	0.9	3.2	1.5	0.988	1	0.008	0	0.032496154	0	0.02712932	0
128	0.1	0.5	0.9	3.6	1.5	0.998	1	0	0	0.014	0	0	0
129	0.1	0.5	0.9	2.8	2	0.99	1	0.008	0	0.036055513	0	0.02712932	0
130	0.1	0.5	0.9	3.2	2	0.996	1	0.006	0	0.019595918	0	0.023748684	0
131	0.1	0.5	0.9	3.6	2	0.996	1	0.008	0	0.019595918	0	0.02712932	0
132	0.1	0.5	1	2.8	0.5	0.99	1	0.004	0	0.03	0	0.019595918	0
133	0.1	0.5	1	3.2	0.5	0.994	1	0.002	0	0.023748684	0	0.014	0
134	0.1	0.5	1	3.6	0.5	0.994	1	0.004	0	0.023748684	0	0.028	0
135	0.1	0.5	1	2.8	1	0.992	1	0.008	0	0.033704599	0	0.02712932	0
136	0.1	0.5	1	3.2	1	0.998	1	0.002	0	0.014	0	0.014	0
137	0.1	0.5	1	3.6	1	0.988	1	0.006	0	0.032496154	0	0.023748684	0
138	0.1	0.5	1	2.8	1.5	0.992	1	0.008	0	0.02712932	0	0.02712932	0
139	0.1	0.5	1	3.2	1.5	0.994	1	0.002	0	0.023748684	0	0.014	0
140	0.1	0.5	1	3.6	1.5	1	1	0.008	0	0	0	0.02712932	0
141	0.1	0.5	1	2.8	2	0.996	1	0.006	0	0.019595918	0	0.023748684	0
142	0.1	0.5	1	3.2	2	0.994	1	0.002	0	0.023748684	0	0.014	0
143	0.1	0.5	1	3.6	2	0.99	1	0.012	0	0.03	0	0.032496154	0
144	0.1	0.7	0.5	2.8	0.5	0.994	1	0.006	0	0.023748684	0	0.023748684	0
145	0.1	0.7	0.5	3.2	0.5	0.994	1	0.004	0	0.023748684	0	0.019595918	0
146	0.1	0.7	0.5	3.6	0.5	0.998	1	0.006	0	0.014	0	0.023748684	0
147	0.1	0.7	0.5	2.8	1	0.998	1	0.004	0	0.014	0	0.019595918	0
148	0.1	0.7	0.5	3.2	1	0.994	1	0.006	0	0.023748684	0	0.023748684	0
149	0.1	0.7	0.5	3.6	1	0.998	1	0.002	0	0.014	0	0.014	0
150	0.1	0.7	0.5	2.8	1.5	0.99	1	0	0	0.036055513	0	0	0
151	0.1	0.7	0.5	3.2	1.5	0.996	1	0.004	0	0.019595918	0	0.019595918	0
152	0.1	0.7	0.5	3.6	1.5	0.994	1	0.002	0	0.023748684	0	0.014	0
153	0.1	0.7	0.5	2.8	2	0.992	1	0.004	0	0.033704599	0	0.019595918	0
154	0.1	0.7	0.5	3.2	2	0.988	1	0.002	0	0.032496154	0	0.014	0
155	0.1	0.7	0.5	3.6	2	0.99	1	0.004	0	0.03	0	0.019595918	0
156	0.1	0.7	0.7	2.8	0.5	0.996	1	0.01	0	0.019595918	0	0.03	0
157	0.1	0.7	0.7	3.2	0.5	0.996	1	0.008	0	0.019595918	0	0.02712932	0
158	0.1	0.7	0.7	3.6	0.5	0.992	1	0.018	0	0.02712932	0	0.038418745	0
159	0.1	0.7	0.7	2.8	1	0.99	1	0.006	0	0.036055513	0	0.023748684	0
160	0.1	0.7	0.7	3.2	1	0.99	1	0.006	0	0.03	0	0.023748684	0
161	0.1	0.7	0.7	3.6	1	0.996	1	0.006	0	0.019595918	0	0.023748684	0
162	0.1	0.7	0.7	2.8	1.5	0.996	1	0.004	0	0.019595918	0	0.019595918	0
163	0.1	0.7	0.7	3.2	1.5	0.998	1	0.006	0	0.014	0	0.023748684	0
164	0.1	0.7	0.7	3.6	1.5	0.994	1	0.008	0	0.023748684	0	0.02712932	0
165	0.1	0.7	0.7	2.8	2	0.994	1	0.008	0	0.023748684	0	0.02712932	0
166	0.1	0.7	0.7	3.2	2	0.996	1	0.008	0	0.019595918	0	0.02712932	0
167	0.1	0.7	0.7	3.6	2	0.996	1	0.002	0	0.019595918	0	0.014	0
168	0.1	0.7	0.9	2.8	0.5	0.996	1	0.004	0.002	0.019595918	0	0.019595918	0.014
169	0.1	0.7	0.9	3.2	0.5	0.996	1	0.004	0	0.019595918	0	0.019595918	0
170	0.1	0.7	0.9	3.6	0.5	0.988	1	0.008	0	0.032496154	0	0.033704599	0
171	0.1	0.7	0.9	2.8	1	0.996	1	0.004	0	0.019595918	0	0.028	0
172	0.1	0.7	0.9	3.2	1	0.99	1	0	0	0.03	0	0	0
173	0.1	0.7	0.9	3.6	1	0.99	1	0.002	0	0.03	0	0.014	0
174	0.1	0.7	0.9	2.8	1.5	0.994	1	0.004	0	0.023748684	0	0.019595918	0
175	0.1	0.7	0.9	3.2	1.5	0.996	1	0.008	0	0.019595918	0	0.02712932	0
176	0.1	0.7	0.9	3.6	1.5	0.992	1	0.004	0	0.02712932	0	0.019595918	0
177	0.1	0.7	0.9	2.8	2	0.992	1	0.004	0	0.02712932	0	0.019595918	0
178	0.1	0.7	0.9	3.2	2	0.996	1	0.006	0	0.019595918	0	0.023748684	0
179	0.1	0.7	0.9	3.6	2	0.998	1	0.006	0	0.014	0	0.023748684	0
180	0.1	0.7	1	2.8	0.5	0.996	0.998	0.008	0	0.019595918	0.014	0.02712932	0
181	0.1	0.7	1	3.2	0.5	0.994	1	0.01	0	0.031048349	0	0.03	0
182	0.1	0.7	1	3.6	0.5	0.996	1	0.002	0	0.019595918	0	0.014	0
183	0.1	0.7	1	2.8	1	0.996	1	0	0	0.019595918	0	0	0
184	0.1	0.7	1	3.2	1	0.992	1	0.012	0	0.02712932	0	0.032496154	0
185	0.1	0.7	1	3.6	1	0.998	1	0.006	0	0.014	0	0.023748684	0
186	0.1	0.7	1	2.8	1.5	0.994	1	0.006	0	0.023748684	0	0.023748684	0
187	0.1	0.7	1	3.2	1.5	0.998	1	0	0	0.014	0	0	0
188	0.1	0.7	1	3.6	1.5	1	1	0.01	0	0	0	0.036055513	0
189	0.1	0.7	1	2.8	2	0.996	1	0.008	0	0.019595918	0	0.02712932	0
190	0.1	0.7	1	3.2	2	0.996	1	0.008	0	0.019595918	0	0.02712932	0
191	0.1	0.7	1	3.6	2	0.998	1	0.004	0	0.014	0	0.019595918	0
192	0.1	0.9	0.5	2.8	0.5	0.992	1	0.01	0.002	0.02712932	0	0.03	0.014
193	0.1	0.9	0.5	3.2	0.5	0.992	1	0.004	0	0.02712932	0	0.019595918	0
194	0.1	0.9	0.5	3.6	0.5	0.994	1	0.008	0	0.023748684	0	0.02712932	0
195	0.1	0.9	0.5	2.8	1	0.996	1	0.002	0	0.019595918	0	0.014	0
196	0.1	0.9	0.5	3.2	1	0.992	1	0.008	0	0.02712932	0	0.02712932	0
197	0.1	0.9	0.5	3.6	1	0.996	1	0.006	0	0.019595918	0	0.023748684	0
198	0.1	0.9	0.5	2.8	1.5	0.996	1	0.008	0	0.019595918	0	0.033704599	0
199	0.1	0.9	0.5	3.2	1.5	0.996	1	0.01	0	0.019595918	0	0.03	0
200	0.1	0.9	0.5	3.6	1.5	0.992	1	0.008	0	0.02712932	0	0.02712932	0
201	0.1	0.9	0.5	2.8	2	0.994	1	0.006	0	0.031048349	0	0.023748684	0
202	0.1	0.9	0.5	3.2	2	0.998	1	0.008	0	0.014	0	0.02712932	0
203	0.1	0.9	0.5	3.6	2	0.996	1	0.004	0	0.019595918	0	0.019595918	0
204	0.1	0.9	0.7	2.8	0.5	0.992	1	0.006	0	0.02712932	0	0.023748684	0
205	0.1	0.9	0.7	3.2	0.5	0.996	1	0.012	0	0.019595918	0	0.032496154	0
206	0.1	0.9	0.7	3.6	0.5	0.992	1	0.002	0	0.02712932	0	0.014	0
207	0.1	0.9	0.7	2.8	1	0.996	1	0.008	0	0.019595918	0	0.02712932	0
208	0.1	0.9	0.7	3.2	1	0.994	1	0.004	0	0.023748684	0	0.019595918	0
209	0.1	0.9	0.7	3.6	1	0.996	1	0.004	0	0.019595918	0	0.019595918	0
210	0.1	0.9	0.7	2.8	1.5	0.996	1	0.002	0	0.019595918	0	0.014	0
211	0.1	0.9	0.7	3.2	1.5	0.998	1	0.006	0	0.014	0	0.023748684	0
212	0.1	0.9	0.7	3.6	1.5	0.994	1	0.002	0	0.023748684	0	0.014	0
213	0.1	0.9	0.7	2.8	2	0.992	1	0.004	0	0.02712932	0	0.019595918	0
214	0.1	0.9	0.7	3.2	2	0.998	1	0.008	0	0.014	0	0.02712932	0
215	0.1	0.9	0.7	3.6	2	0.996	1	0.006	0	0.019595918	0	0.023748684	0
216	0.1	0.9	0.9	2.8	0.5	0.994	1	0.008	0	0.031048349	0	0.02712932	0
217	0.1	0.9	0.9	3.2	0.5	0.996	1	0.006	0	0.019595918	0	0.023748684	0
218	0.1	0.9	0.9	3.6	0.5	0.994	1	0.008	0	0.023748684	0	0.02712932	0
219	0.1	0.9	0.9	2.8	1	0.992	1	0.008	0	0.02712932	0	0.02712932	0
220	0.1	0.9	0.9	3.2	1	1	1	0	0	0	0	0	0
221	0.1	0.9	0.9	3.6	1	0.988	1	0.01	0	0.032496154	0	0.03	0
222	0.1	0.9	0.9	2.8	1.5	0.996	1	0.004	0	0.019595918	0	0.019595918	0
223	0.1	0.9	0.9	3.2	1.5	0.996	1	0.01	0	0.019595918	0	0.03	0
224	0.1	0.9	0.9	3.6	1.5	0.998	1	0.004	0	0.014	0	0.019595918	0
225	0.1	0.9	0.9	2.8	2	0.994	1	0.01	0	0.023748684	0	0.03	0
226	0.1	0.9	0.9	3.2	2	0.994	1	0.006	0	0.023748684	0	0.023748684	0
227	0.1	0.9	0.9	3.6	2	0.992	1	0.01	0	0.033704599	0	0.03	0
228	0.1	0.9	1	2.8	0.5	0.996	1	0	0	0.019595918	0	0	0
229	0.1	0.9	1	3.2	0.5	0.996	1	0.004	0	0.019595918	0	0.019595918	0
230	0.1	0.9	1	3.6	0.5	0.994	1	0.004	0	0.023748684	0	0.019595918	0
231	0.1	0.9	1	2.8	1	0.992	1	0.004	0	0.02712932	0	0.019595918	0
232	0.1	0.9	1	3.2	1	0.994	1	0.01	0	0.023748684	0	0.03	0
233	0.1	0.9	1	3.6	1	0.986	1	0	0	0.040049969	0	0	0
234	0.1	0.9	1	2.8	1.5	0.996	1	0.006	0	0.019595918	0	0.023748684	0
235	0.1	0.9	1	3.2	1.5	1	1	0.014	0	0	0	0.034698703	0
236	0.1	0.9	1	3.6	1.5	0.996	1	0.004	0	0.019595918	0	0.019595918	0
237	0.1	0.9	1	2.8	2	0.998	1	0.006	0	0.014	0	0.023748684	0
238	0.1	0.9	1	3.2	2	0.994	1	0.006	0	0.023748684	0	0.023748684	0
239	0.1	0.9	1	3.6	2	0.998	1	0.008	0	0.014	0	0.02712932	0
240	0.25	0.1	0.5	2.8	0.5	0.88	0.938	0.126	0.042	0.103923048	0.086925255	0.105470375	0.056885851
241	0.25	0.1	0.5	3.2	0.5	0.848	0.968	0.114	0.034	0.102449988	0.046647615	0.109562767	0.0681469
242	0.25	0.1	0.5	3.6	0.5	0.884	0.976	0.104	0.032	0.094572723	0.047159304	0.091564185	0.05075431
243	0.25	0.1	0.5	2.8	1	0.856	0.972	0.132	0.014	0.121918005	0.044899889	0.090421236	0.034698703
244	0.25	0.1	0.5	3.2	1	0.832	0.994	0.098	0.01	0.119063009	0.023748684	0.090531762	0.03
245	0.25	0.1	0.5	3.6	1	0.87	0.998	0.156	0.004	0.094339811	0.014	0.111642286	0.019595918
246	0.25	0.1	0.5	2.8	1.5	0.882	0.996	0.148	0.008	0.084118963	0.019595918	0.109981817	0.02712932
247	0.25	0.1	0.5	3.2	1.5	0.864	1	0.134	0.002	0.103460137	0	0.106976633	0.014
248	0.25	0.1	0.5	3.6	1.5	0.88	0.994	0.132	0	0.089442719	0.023748684	0.102839681	0
249	0.25	0.1	0.5	2.8	2	0.856	0.998	0.13	0	0.102293695	0.014	0.078102497	0
250	0.25	0.1	0.5	3.2	2	0.894	1	0.168	0	0.096767763	0	0.119063009	0
251	0.25	0.1	0.5	3.6	2	0.862	1	0.128	0.002	0.114699608	0	0.093893557	0.014
252	0.25	0.1	0.7	2.8	0.5	0.886	0.964	0.13	0.06	0.111373246	0.055713553	0.094339811	0.082462113
253	0.25	0.1	0.7	3.2	0.5	0.884	0.962	0.152	0.032	0.113771701	0.059632206	0.089977775	0.054552727
254	0.25	0.1	0.7	3.6	0.5	0.892	0.976	0.124	0.026	0.093466572	0.047159304	0.092865494	0.059363288
255	0.25	0.1	0.7	2.8	1	0.898	0.986	0.128	0.02	0.108609392	0.034698703	0.107777549	0.04472136
256	0.25	0.1	0.7	3.2	1	0.852	0.988	0.14	0.006	0.113560557	0.032496154	0.111355287	0.023748684
257	0.25	0.1	0.7	3.6	1	0.876	0.996	0.128	0	0.114122741	0.019595918	0.100079968	0
258	0.25	0.1	0.7	2.8	1.5	0.866	0.992	0.144	0.004	0.106976633	0.02712932	0.106131993	0.019595918
259	0.25	0.1	0.7	3.2	1.5	0.838	1	0.148	0.004	0.103711137	0	0.113560557	0.019595918
260	0.25	0.1	0.7	3.6	1.5	0.862	1	0.142	0	0.111157546	0	0.111516815	0
261	0.25	0.1	0.7	2.8	2	0.886	0.996	0.134	0	0.100019998	0.019595918	0.090796476	0
262	0.25	0.1	0.7	3.2	2	0.86	0.998	0.132	0	0.107703296	0.014	0.098873657	0
263	0.25	0.1	0.7	3.6	2	0.882	1	0.136	0	0.086463865	0	0.097488461	0
264	0.25	0.1	0.9	2.8	0.5	0.882	0.956	0.13	0.056	0.084118963	0.060530984	0.094339811	0.072553429
265	0.25	0.1	0.9	3.2	0.5	0.882	0.962	0.156	0.04	0.107126094	0.059632206	0.106131993	0.052915026
266	0.25	0.1	0.9	3.6	0.5	0.872	0.978	0.12	0.02	0.104	0.04142463	0.09797959	0.04472136
267	0.25	0.1	0.9	2.8	1	0.862	0.986	0.13	0.014	0.093573501	0.034698703	0.098488578	0.034698703
268	0.25	0.1	0.9	3.2	1	0.878	0.992	0.112	0.018	0.100578328	0.02712932	0.099277389	0.043312816
269	0.25	0.1	0.9	3.6	1	0.868	0.996	0.124	0.004	0.125602548	0.019595918	0.104995238	0.019595918
270	0.25	0.1	0.9	2.8	1.5	0.858	0.998	0.112	0.006	0.115047816	0.014	0.101271911	0.023748684
271	0.25	0.1	0.9	3.2	1.5	0.87	0.998	0.14	0.002	0.092195445	0.014	0.116619038	0.014
272	0.25	0.1	0.9	3.6	1.5	0.86	0.998	0.116	0.004	0.109544512	0.014	0.113771701	0.019595918
273	0.25	0.1	0.9	2.8	2	0.876	0.998	0.096	0	0.097077289	0.014	0.079899937	0
274	0.25	0.1	0.9	3.2	2	0.86	1	0.132	0	0.111355287	0	0.090421236	0
275	0.25	0.1	0.9	3.6	2	0.864	1	0.142	0	0.095414884	0	0.109708705	0
276	0.25	0.1	1	2.8	0.5	0.864	0.954	0.108	0.042	0.114472704	0.063906181	0.10166612	0.056885851
277	0.25	0.1	1	3.2	0.5	0.854	0.944	0.134	0.022	0.120349491	0.066813172	0.103169763	0.046
278	0.25	0.1	1	3.6	0.5	0.884	0.986	0.14	0.028	0.104613575	0.040049969	0.128062485	0.049152823
279	0.25	0.1	1	2.8	1	0.87	0.982	0.144	0.006	0.108166538	0.038418745	0.108	0.023748684
280	0.25	0.1	1	3.2	1	0.872	0.996	0.132	0.008	0.09173876	0.019595918	0.115654658	0.02712932
281	0.25	0.1	1	3.6	1	0.848	0.994	0.136	0.002	0.094318609	0.023748684	0.117915224	0.014
282	0.25	0.1	1	2.8	1.5	0.882	0.994	0.142	0.004	0.112587744	0.023748684	0.106	0.019595918
283	0.25	0.1	1	3.2	1.5	0.9	1	0.146	0	0.105830052	0	0.115256236	0
284	0.25	0.1	1	3.6	1.5	0.864	1	0.096	0.002	0.09329523	0	0.116550418	0.014
285	0.25	0.1	1	2.8	2	0.876	1	0.118	0	0.099116094	0	0.088746831	0
286	0.25	0.1	1	3.2	2	0.852	0.998	0.124	0	0.111785509	0.014	0.101113797	0
287	0.25	0.1	1	3.6	2	0.892	1	0.138	0	0.116344317	0	0.112942463	0
288	0.25	0.3	0.5	2.8	0.5	0.852	0.948	0.142	0.046	0.106282642	0.067052218	0.113296072	0.057306195
289	0.25	0.3	0.5	3.2	0.5	0.884	0.952	0.128	0.034	0.090244113	0.067052218	0.100079968	0.055172457
290	0.25	0.3	0.5	3.6	0.5	0.856	0.97	0.124	0.024	0.11516944	0.053851648	0.101113797	0.047159304
291	0.25	0.3	0.5	2.8	1	0.866	0.992	0.142	0.012	0.105090437	0.02712932	0.120149906	0.032496154
292	0.25	0.3	0.5	3.2	1	0.89	0.988	0.124	0.002	0.118743421	0.032496154	0.10307279	0.014
293	0.25	0.3	0.5	3.6	1	0.864	0.994	0.14	0	0.097488461	0.023748684	0.103923048	0
294	0.25	0.3	0.5	2.8	1.5	0.852	0.998	0.118	0.004	0.106282642	0.014	0.101370607	0.019595918
295	0.25	0.3	0.5	3.2	1.5	0.864	0.998	0.136	0.004	0.103460137	0.014	0.110923397	0.019595918
296	0.25	0.3	0.5	3.6	1.5	0.86	1	0.128	0.002	0.10198039	0	0.105905618	0.014
297	0.25	0.3	0.5	2.8	2	0.892	0.998	0.16	0	0.103614671	0.014	0.114891253	0
298	0.25	0.3	0.5	3.2	2	0.864	1	0.124	0	0.09329523	0	0.097077289	0
299	0.25	0.3	0.5	3.6	2	0.878	1	0.132	0	0.106376689	0	0.10851728	0
300	0.25	0.3	0.7	2.8	0.5	0.868	0.956	0.142	0.058	0.112142766	0.066813172	0.115047816	0.069541355
301	0.25	0.3	0.7	3.2	0.5	0.876	0.962	0.116	0.032	0.099116094	0.059632206	0.090244113	0.054552727
302	0.25	0.3	0.7	3.6	0.5	0.914	0.992	0.138	0.038	0.09593748	0.02712932	0.121474277	0.048538644
303	0.25	0.3	0.7	2.8	1	0.852	0.98	0.152	0.014	0.111785509	0.04472136	0.109981817	0.034698703
304	0.25	0.3	0.7	3.2	1	0.872	0.994	0.128	0.008	0.102058807	0.023748684	0.096	0.02712932
305	0.25	0.3	0.7	3.6	1	0.862	0.996	0.14	0.008	0.109343495	0.019595918	0.09797959	0.02712932
306	0.25	0.3	0.7	2.8	1.5	0.856	0.996	0.122	0.008	0.113419575	0.019595918	0.118810774	0.02712932
307	0.25	0.3	0.7	3.2	1.5	0.868	0.996	0.106	0	0.10851728	0.019595918	0.096767763	0
308	0.25	0.3	0.7	3.6	1.5	0.838	0.996	0.128	0	0.127890578	0.019595918	0.104	0
309	0.25	0.3	0.7	2.8	2	0.878	1	0.124	0.002	0.11187493	0	0.099116094	0.014
310	0.25	0.3	0.7	3.2	2	0.89	1	0.128	0	0.102469508	0	0.107777549	0
311	0.25	0.3	0.7	3.6	2	0.856	1	0.15	0	0.104230514	0	0.094339811	0
312	0.25	0.3	0.9	2.8	0.5	0.872	0.948	0.112	0.048	0.089532117	0.080597767	0.105147515	0.060794737
313	0.25	0.3	0.9	3.2	0.5	0.884	0.96	0.156	0.03	0.110199819	0.056568542	0.111642286	0.053851648
314	0.25	0.3	0.9	3.6	0.5	0.832	0.98	0.144	0.03	0.148916084	0.04	0.108	0.05
315	0.25	0.3	0.9	2.8	1	0.862	0.978	0.118	0.016	0.103711137	0.046	0.101370607	0.036660606
316	0.25	0.3	0.9	3.2	1	0.858	1	0.13	0.004	0.09816313	0	0.102469508	0.019595918
317	0.25	0.3	0.9	3.6	1	0.87	0.998	0.144	0.01	0.115325626	0.014	0.123547562	0.03
318	0.25	0.3	0.9	2.8	1.5	0.848	0.998	0.132	0.004	0.108148047	0.014	0.104766407	0.019595918
319	0.25	0.3	0.9	3.2	1.5	0.89	0.994	0.13	0	0.085440037	0.031048349	0.098488578	0
320	0.25	0.3	0.9	3.6	1.5	0.876	1	0.144	0	0.090686272	0	0.108	0
321	0.25	0.3	0.9	2.8	2	0.858	0.998	0.128	0	0.128202964	0.014	0.100079968	0
322	0.25	0.3	0.9	3.2	2	0.884	1	0.134	0	0.094572723	0	0.099216934	0
323	0.25	0.3	0.9	3.6	2	0.898	1	0.12	0	0.086	0	0.087177979	0
324	0.25	0.3	1	2.8	0.5	0.868	0.96	0.132	0.042	0.085883642	0.06	0.098873657	0.069541355
325	0.25	0.3	1	3.2	0.5	0.872	0.958	0.158	0.03	0.074939976	0.063529521	0.12180312	0.053851648
326	0.25	0.3	1	3.6	0.5	0.872	0.972	0.134	0.036	0.124963995	0.044899889	0.103169763	0.052
327	0.25	0.3	1	2.8	1	0.876	0.98	0.144	0.012	0.092865494	0.04	0.10031949	0.032496154
328	0.25	0.3	1	3.2	1	0.862	0.988	0.114	0.01	0.09568699	0.032496154	0.098	0.03
329	0.25	0.3	1	3.6	1	0.872	0.99	0.13	0.008	0.096	0.036055513	0.11	0.02712932
330	0.25	0.3	1	2.8	1.5	0.862	0.998	0.136	0.004	0.124723695	0.014	0.112712022	0.019595918
331	0.25	0.3	1	3.2	1.5	0.886	1	0.112	0	0.103942292	0	0.099277389	0
332	0.25	0.3	1	3.6	1.5	0.888	0.998	0.146	0.002	0.122702893	0.014	0.143122325	0.014
333	0.25	0.3	1	2.8	2	0.898	1	0.128	0.002	0.098974744	0	0.098061205	0.014
334	0.25	0.3	1	3.2	2	0.87	0.998	0.11	0.002	0.113578167	0.014	0.108166538	0.014
335	0.25	0.3	1	3.6	2	0.852	1	0.132	0	0.133026313	0	0.115654658	0
336	0.25	0.5	0.5	2.8	0.5	0.878	0.952	0.142	0.06	0.100578328	0.069971423	0.09816313	0.069282032
337	0.25	0.5	0.5	3.2	0.5	0.872	0.964	0.132	0.038	0.120066648	0.059194594	0.119063009	0.068963759
338	0.25	0.5	0.5	3.6	0.5	0.886	0.99	0.142	0.03	0.102	0.03	0.104096109	0.05
339	0.25	0.5	0.5	2.8	1	0.862	0.992	0.124	0.018	0.121474277	0.02712932	0.106883114	0.047707442
340	0.25	0.5	0.5	3.2	1	0.884	0.988	0.106	0.008	0.113771701	0.032496154	0.098812955	0.02712932
341	0.25	0.5	0.5	3.6	1	0.862	0.998	0.144	0.004	0.116430237	0.014	0.108	0.019595918
342	0.25	0.5	0.5	2.8	1.5	0.872	0.996	0.132	0.008	0.093893557	0.019595918	0.106658333	0.033704599
343	0.25	0.5	0.5	3.2	1.5	0.87	0.996	0.13	0.002	0.106301458	0.019595918	0.113578167	0.014
344	0.25	0.5	0.5	3.6	1.5	0.9	1	0.134	0	0.084852814	0	0.11065261	0
345	0.25	0.5	0.5	2.8	2	0.838	1	0.11	0	0.116430237	0	0.098488578	0
346	0.25	0.5	0.5	3.2	2	0.824	1	0.122	0	0.124193398	0	0.096519428	0
347	0.25	0.5	0.5	3.6	2	0.89	1	0.126	0	0.09	0	0.097590983	0
348	0.25	0.5	0.7	2.8	0.5	0.852	0.958	0.142	0.042	0.104383907	0.066603303	0.118473626	0.066603303
349	0.25	0.5	0.7	3.2	0.5	0.836	0.97	0.114	0.034	0.133805829	0.045825757	0.109562767	0.051419841
350	0.25	0.5	0.7	3.6	0.5	0.848	0.966	0.142	0.034	0.117029911	0.055172457	0.125043992	0.055172457
351	0.25	0.5	0.7	2.8	1	0.86	0.984	0.146	0.016	0.121655251	0.036660606	0.102391406	0.036660606
352	0.25	0.5	0.7	3.2	1	0.858	0.996	0.144	0.006	0.104096109	0.019595918	0.106131993	0.023748684
353	0.25	0.5	0.7	3.6	1	0.884	0.988	0.138	0.006	0.096664368	0.032496154	0.107498837	0.023748684
354	0.25	0.5	0.7	2.8	1.5	0.868	0.99	0.102	0.008	0.102839681	0.03	0.098974744	0.02712932
355	0.25	0.5	0.7	3.2	1.5	0.874	0.996	0.112	0.004	0.112800709	0.019595918	0.103227903	0.019595918
356	0.25	0.5	0.7	3.6	1.5	0.846	0.998	0.128	0	0.11867603	0.014	0.118389189	0
357	0.25	0.5	0.7	2.8	2	0.872	1	0.132	0.002	0.098061205	0	0.112142766	0.014
358	0.25	0.5	0.7	3.2	2	0.868	1	0.14	0	0.100876162	0	0.118321596	0
359	0.25	0.5	0.7	3.6	2	0.878	1	0.126	0	0.110072703	0	0.119682914	0
360	0.25	0.5	0.9	2.8	0.5	0.88	0.962	0.126	0.058	0.091651514	0.066	0.097590983	0.069541355
361	0.25	0.5	0.9	3.2	0.5	0.876	0.956	0.12	0.032	0.092865494	0.060530984	0.09591663	0.061449166
362	0.25	0.5	0.9	3.6	0.5	0.88	0.958	0.144	0.02	0.093808315	0.056885851	0.109836242	0.04
363	0.25	0.5	0.9	2.8	1	0.88	0.98	0.09	0.01	0.077459667	0.04	0.087749644	0.03
364	0.25	0.5	0.9	3.2	1	0.876	0.998	0.116	0.008	0.088453378	0.014	0.102683981	0.02712932
365	0.25	0.5	0.9	3.6	1	0.862	0.992	0.126	0.002	0.109343495	0.02712932	0.10919707	0.014
366	0.25	0.5	0.9	2.8	1.5	0.876	0.994	0.104	0.004	0.090686272	0.023748684	0.095833188	0.019595918
367	0.25	0.5	0.9	3.2	1.5	0.85	1	0.114	0.002	0.115325626	0	0.113154761	0.014
368	0.25	0.5	0.9	3.6	1.5	0.896	1	0.144	0	0.08475848	0	0.111642286	0
369	0.25	0.5	0.9	2.8	2	0.88	0.996	0.128	0.004	0.10198039	0.019595918	0.134223694	0.019595918
370	0.25	0.5	0.9	3.2	2	0.854	1	0.118	0	0.122	0	0.101370607	0
371	0.25	0.5	0.9	3.6	2	0.874	1	0.126	0	0.093402355	0	0.099619275	0
372	0.25	0.5	1	2.8	0.5	0.86	0.958	0.148	0.04	0.113137085	0.060299254	0.098468269	0.052915026
373	0.25	0.5	1	3.2	0.5	0.888	0.954	0.108	0.046	0.088634079	0.060695964	0.10166612	0.066962676
374	0.25	0.5	1	3.6	0.5	0.89	0.976	0.122	0.034	0.108166538	0.051224994	0.098569772	0.051419841
375	0.25	0.5	1	2.8	1	0.844	0.982	0.15	0.022	0.108	0.038418745	0.118743421	0.046
376	0.25	0.5	1	3.2	1	0.868	0.996	0.13	0.008	0.090421236	0.019595918	0.104403065	0.033704599
377	0.25	0.5	1	3.6	1	0.878	0.99	0.12	0.008	0.083162492	0.03	0.114891253	0.033704599
378	0.25	0.5	1	2.8	1.5	0.87	0.996	0.12	0.004	0.118743421	0.019595918	0.093808315	0.019595918
379	0.25	0.5	1	3.2	1.5	0.856	1	0.126	0.006	0.121918005	0	0.093402355	0.023748684
380	0.25	0.5	1	3.6	1.5	0.87	1	0.156	0	0.108166538	0	0.140228385	0
381	0.25	0.5	1	2.8	2	0.874	0.998	0.116	0	0.095519631	0.014	0.115516233	0
382	0.25	0.5	1	3.2	2	0.884	1	0.144	0	0.090244113	0	0.108	0
383	0.25	0.5	1	3.6	2	0.866	1	0.142	0	0.106976633	0	0.123434193	0
384	0.25	0.7	0.5	2.8	0.5	0.856	0.946	0.14	0.056	0.118591737	0.063906181	0.091651514	0.066813172
385	0.25	0.7	0.5	3.2	0.5	0.872	0.958	0.14	0.048	0.102058807	0.069541355	0.111355287	0.075471849
386	0.25	0.7	0.5	3.6	0.5	0.874	0.972	0.136	0.036	0.099619275	0.053065997	0.112712022	0.055713553
387	0.25	0.7	0.5	2.8	1	0.882	0.994	0.132	0.03	0.108977062	0.023748684	0.106658333	0.053851648
388	0.25	0.7	0.5	3.2	1	0.836	0.988	0.126	0.002	0.105375519	0.032496154	0.111013513	0.014
389	0.25	0.7	0.5	3.6	1	0.87	1	0.11	0	0.102469508	0	0.092195445	0
390	0.25	0.7	0.5	2.8	1.5	0.872	0.998	0.132	0.002	0.114960863	0.014	0.092606695	0.014
391	0.25	0.7	0.5	3.2	1.5	0.866	0.996	0.124	0.002	0.099216934	0.019595918	0.106883114	0.014
392	0.25	0.7	0.5	3.6	1.5	0.862	1	0.11	0	0.105621967	0	0.087749644	0
393	0.25	0.7	0.5	2.8	2	0.87	0.998	0.118	0	0.087749644	0.014	0.105242577	0
394	0.25	0.7	0.5	3.2	2	0.866	0.998	0.12	0	0.105090437	0.014	0.12	0
395	0.25	0.7	0.5	3.6	2	0.864	1	0.122	0	0.103460137	0	0.104479663	0
396	0.25	0.7	0.7	2.8	0.5	0.868	0.954	0.138	0.066	0.104766407	0.057306195	0.086925255	0.0681469
397	0.25	0.7	0.7	3.2	0.5	0.856	0.96	0.142	0.042	0.092	0.063245553	0.118473626	0.069541355
398	0.25	0.7	0.7	3.6	0.5	0.866	0.97	0.154	0.026	0.099216934	0.053851648	0.100419122	0.052191953
399	0.25	0.7	0.7	2.8	1	0.874	0.98	0.128	0.016	0.107349895	0.04	0.124963995	0.036660606
400	0.25	0.7	0.7	3.2	1	0.882	0.998	0.128	0.006	0.116086175	0.014	0.100079968	0.023748684
401	0.25	0.7	0.7	3.6	1	0.878	0.998	0.136	0.004	0.087840765	0.014	0.103460137	0.019595918
402	0.25	0.7	0.7	2.8	1.5	0.866	0.994	0.12	0.008	0.105090437	0.023748684	0.09797959	0.02712932
403	0.25	0.7	0.7	3.2	1.5	0.864	0.998	0.13	0	0.107256701	0.014	0.11	0
404	0.25	0.7	0.7	3.6	1.5	0.864	1	0.128	0.002	0.112712022	0	0.102058807	0.014
405	0.25	0.7	0.7	2.8	2	0.858	1	0.136	0.002	0.09610411	0	0.114472704	0.014
406	0.25	0.7	0.7	3.2	2	0.87	0.998	0.126	0.002	0.100498756	0.014	0.107349895	0.014
407	0.25	0.7	0.7	3.6	2	0.834	1	0.158	0	0.11065261	0	0.132800602	0
408	0.25	0.7	0.9	2.8	0.5	0.858	0.962	0.088	0.05	0.09610411	0.056178288	0.095163018	0.064031242
409	0.25	0.7	0.9	3.2	0.5	0.854	0.956	0.162	0.044	0.098407317	0.066813172	0.116430237	0.06374951
410	0.25	0.7	0.9	3.6	0.5	0.892	0.97	0.124	0.022	0.10166612	0.05	0.108738218	0.050159745
411	0.25	0.7	0.9	2.8	1	0.864	0.988	0.132	0.026	0.116206712	0.032496154	0.119063009	0.048207883
412	0.25	0.7	0.9	3.2	1	0.876	0.984	0.138	0.014	0.090686272	0.041761226	0.119816526	0.034698703
413	0.25	0.7	0.9	3.6	1	0.858	0.994	0.13	0.006	0.106	0.023748684	0.11	0.023748684
414	0.25	0.7	0.9	2.8	1.5	0.874	0.996	0.128	0.008	0.111013513	0.019595918	0.111427106	0.02712932
415	0.25	0.7	0.9	3.2	1.5	0.88	0.996	0.132	0	0.093808315	0.019595918	0.13029198	0
416	0.25	0.7	0.9	3.6	1.5	0.902	1	0.148	0	0.092714616	0	0.134521374	0
417	0.25	0.7	0.9	2.8	2	0.86	0.998	0.154	0.002	0.111355287	0.014	0.11867603	0.014
418	0.25	0.7	0.9	3.2	2	0.864	0.998	0.134	0	0.107256701	0.014	0.108830143	0
419	0.25	0.7	0.9	3.6	2	0.878	1	0.158	0	0.090088845	0	0.12180312	0
420	0.25	0.7	1	2.8	0.5	0.89	0.948	0.134	0.044	0.100498756	0.069971423	0.11065261	0.053516353
421	0.25	0.7	1	3.2	0.5	0.864	0.962	0.132	0.05	0.105375519	0.059632206	0.094741754	0.072801099
422	0.25	0.7	1	3.6	0.5	0.878	0.966	0.14	0.036	0.115394974	0.055172457	0.10198039	0.052
423	0.25	0.7	1	2.8	1	0.876	0.984	0.118	0.022	0.086162637	0.036660606	0.116086175	0.046
424	0.25	0.7	1	3.2	1	0.848	0.994	0.122	0.018	0.115308282	0.023748684	0.110072703	0.038418745
425	0.25	0.7	1	3.6	1	0.884	0.998	0.12	0.006	0.100717426	0.014	0.107703296	0.023748684
426	0.25	0.7	1	2.8	1.5	0.898	0.994	0.146	0.002	0.086	0.023748684	0.113507709	0.014
427	0.25	0.7	1	3.2	1.5	0.86	1	0.132	0.002	0.111355287	0	0.113912247	0.014
428	0.25	0.7	1	3.6	1.5	0.868	1	0.136	0.002	0.10851728	0	0.105375519	0.014
429	0.25	0.7	1	2.8	2	0.86	1	0.152	0.002	0.134164079	0	0.089977775	0.014
430	0.25	0.7	1	3.2	2	0.866	1	0.126	0.002	0.115948264	0	0.101607086	0.014
431	0.25	0.7	1	3.6	2	0.868	1	0.12	0	0.100876162	0	0.103923048	0
432	0.25	0.9	0.5	2.8	0.5	0.892	0.95	0.096	0.046	0.086810138	0.067082039	0.10384604	0.063906181
433	0.25	0.9	0.5	3.2	0.5	0.866	0.952	0.142	0.034	0.11065261	0.067052218	0.107870292	0.058685603
434	0.25	0.9	0.5	3.6	0.5	0.854	0.956	0.13	0.03	0.111731822	0.06374951	0.106301458	0.064031242
435	0.25	0.9	0.5	2.8	1	0.868	0.982	0.128	0.016	0.100876162	0.043312816	0.107777549	0.036660606
436	0.25	0.9	0.5	3.2	1	0.882	0.996	0.11	0.004	0.112587744	0.019595918	0.096436508	0.019595918
437	0.25	0.9	0.5	3.6	1	0.846	0.99	0.138	0.004	0.111731822	0.03	0.099779757	0.019595918
438	0.25	0.9	0.5	2.8	1.5	0.864	0.994	0.104	0.004	0.13821722	0.023748684	0.095833188	0.019595918
439	0.25	0.9	0.5	3.2	1.5	0.872	0.996	0.118	0.004	0.087269697	0.019595918	0.105242577	0.019595918
440	0.25	0.9	0.5	3.6	1.5	0.888	0.998	0.124	0	0.090862534	0.014	0.088453378	0
441	0.25	0.9	0.5	2.8	2	0.87	1	0.128	0	0.096436508	0	0.107777549	0
442	0.25	0.9	0.5	3.2	2	0.89	1	0.146	0	0.092195445	0	0.098407317	0
443	0.25	0.9	0.5	3.6	2	0.876	1	0.134	0	0.106883114	0	0.092973114	0
444	0.25	0.9	0.7	2.8	0.5	0.894	0.956	0.122	0.052	0.102781321	0.060530984	0.10254755	0.069971423
445	0.25	0.9	0.7	3.2	0.5	0.86	0.968	0.108	0.044	0.091651514	0.054552727	0.08908423	0.06374951
446	0.25	0.9	0.7	3.6	0.5	0.848	0.972	0.134	0.022	0.115308282	0.049152823	0.103169763	0.046
447	0.25	0.9	0.7	2.8	1	0.866	0.992	0.132	0.012	0.090796476	0.02712932	0.098873657	0.038157568
448	0.25	0.9	0.7	3.2	1	0.84	0.996	0.148	0.006	0.113137085	0.019595918	0.113560557	0.023748684
449	0.25	0.9	0.7	3.6	1	0.876	0.986	0.138	0.004	0.099116094	0.034698703	0.103711137	0.019595918
450	0.25	0.9	0.7	2.8	1.5	0.866	0.996	0.13	0.004	0.114210332	0.019595918	0.100498756	0.019595918
451	0.25	0.9	0.7	3.2	1.5	0.872	1	0.166	0.004	0.111427106	0	0.117660529	0.019595918
452	0.25	0.9	0.7	3.6	1.5	0.85	1	0.144	0	0.094339811	0	0.094148818	0
453	0.25	0.9	0.7	2.8	2	0.866	0.998	0.138	0.002	0.129011627	0.014	0.112942463	0.014
454	0.25	0.9	0.7	3.2	2	0.868	1	0.122	0	0.120731106	0	0.106376689	0
455	0.25	0.9	0.7	3.6	2	0.914	1	0.128	0	0.087200917	0	0.114960863	0
456	0.25	0.9	0.9	2.8	0.5	0.874	0.956	0.126	0.044	0.114560028	0.06374951	0.097590983	0.057131427
457	0.25	0.9	0.9	3.2	0.5	0.88	0.972	0.144	0.032	0.113137085	0.053065997	0.106131993	0.046647615
458	0.25	0.9	0.9	3.6	0.5	0.858	0.976	0.166	0.032	0.109708705	0.042708313	0.130552671	0.05075431
459	0.25	0.9	0.9	2.8	1	0.884	0.984	0.138	0.022	0.09243376	0.036660606	0.103711137	0.046
460	0.25	0.9	0.9	3.2	1	0.862	0.992	0.116	0.01	0.116430237	0.02712932	0.100717426	0.03
461	0.25	0.9	0.9	3.6	1	0.886	0.998	0.14	0	0.111373246	0.014	0.109544512	0
462	0.25	0.9	0.9	2.8	1.5	0.852	0.996	0.158	0.004	0.100478853	0.019595918	0.115047816	0.019595918
463	0.25	0.9	0.9	3.2	1.5	0.866	0.998	0.12	0	0.117660529	0.014	0.118321596	0
464	0.25	0.9	0.9	3.6	1.5	0.838	1	0.132	0	0.109343495	0	0.096829747	0
465	0.25	0.9	0.9	2.8	2	0.856	0.998	0.108	0	0.109836242	0.014	0.091301698	0
466	0.25	0.9	0.9	3.2	2	0.866	1	0.136	0	0.090796476	0	0.119599331	0
467	0.25	0.9	0.9	3.6	2	0.87	1	0.116	0	0.094339811	0	0.117234807	0
468	0.25	0.9	1	2.8	0.5	0.888	0.954	0.16	0.048	0.093037627	0.072691127	0.138564065	0.064
469	0.25	0.9	1	3.2	0.5	0.872	0.96	0.124	0.032	0.107777549	0.063245553	0.094994737	0.054552727
470	0.25	0.9	1	3.6	0.5	0.854	0.976	0.13	0.02	0.116978631	0.051224994	0.120415946	0.04472136
471	0.25	0.9	1	2.8	1	0.878	0.982	0.138	0.018	0.104479663	0.038418745	0.091411159	0.038418745
472	0.25	0.9	1	3.2	1	0.866	0.996	0.114	0.006	0.095099947	0.019595918	0.087200917	0.023748684
473	0.25	0.9	1	3.6	1	0.888	0.996	0.15	0	0.097241966	0.019595918	0.108166538	0
474	0.25	0.9	1	2.8	1.5	0.854	0.998	0.132	0.006	0.106226174	0.014	0.092606695	0.023748684
475	0.25	0.9	1	3.2	1.5	0.878	0.996	0.102	0.004	0.104479663	0.019595918	0.092714616	0.019595918
476	0.25	0.9	1	3.6	1.5	0.898	1	0.144	0	0.100975244	0	0.10031949	0
477	0.25	0.9	1	2.8	2	0.856	0.998	0.116	0.002	0.096249675	0.014	0.104613575	0.014
478	0.25	0.9	1	3.2	2	0.856	1	0.128	0	0.104230514	0	0.104	0
479	0.25	0.9	1	3.6	2	0.866	1	0.122	0	0.106976633	0	0.106376689	0
480	0.5	0.1	0.5	2.8	0.5	0.708	0.794	0.294	0.204	0.135410487	0.110290525	0.166625328	0.141364776
481	0.5	0.1	0.5	3.2	0.5	0.732	0.828	0.288	0.186	0.140627167	0.105905618	0.145106857	0.123304501
482	0.5	0.1	0.5	3.6	0.5	0.7	0.864	0.256	0.158	0.156204994	0.122898332	0.135882302	0.082680106
483	0.5	0.1	0.5	2.8	1	0.722	0.89	0.272	0.134	0.138982013	0.09	0.147023808	0.108830143
484	0.5	0.1	0.5	3.2	1	0.734	0.912	0.272	0.102	0.156984076	0.11070682	0.149719738	0.108609392
485	0.5	0.1	0.5	3.6	1	0.728	0.92	0.276	0.082	0.141477913	0.087177979	0.153049012	0.097344748
486	0.5	0.1	0.5	2.8	1.5	0.71	0.926	0.26	0.086	0.15132746	0.074323617	0.146969385	0.087200917
487	0.5	0.1	0.5	3.2	1.5	0.774	0.942	0.26	0.05	0.133880544	0.075073298	0.126491106	0.060827625
488	0.5	0.1	0.5	3.6	1.5	0.716	0.958	0.278	0.026	0.157936696	0.063529521	0.141830885	0.048207883
489	0.5	0.1	0.5	2.8	2	0.744	0.936	0.274	0.068	0.148539557	0.076837491	0.136835668	0.088181631
490	0.5	0.1	0.5	3.2	2	0.71	0.958	0.27	0.028	0.152643375	0.077691698	0.128452326	0.044899889
491	0.5	0.1	0.5	3.6	2	0.716	0.994	0.302	0.018	0.143331783	0.023748684	0.147634684	0.038418745
492	0.5	0.1	0.7	2.8	0.5	0.694	0.784	0.264	0.19	0.150213182	0.134699666	0.139656722	0.122065556
493	0.5	0.1	0.7	3.2	0.5	0.73	0.856	0.302	0.142	0.13453624	0.108	0.133401649	0.104096109
494	0.5	0.1	0.7	3.6	0.5	0.716	0.844	0.258	0.114	0.112	0.10031949	0.137244308	0.107721864
495	0.5	0.1	0.7	2.8	1	0.72	0.884	0.284	0.136	0.141421356	0.098711701	0.134699666	0.116206712
496	0.5	0.1	0.7	3.2	1	0.734	0.892	0.278	0.096	0.147797158	0.079598995	0.126948809	0.091564185
497	0.5	0.1	0.7	3.6	1	0.732	0.91	0.252	0.072	0.124	0.100498756	0.151314243	0.084947042
498	0.5	0.1	0.7	2.8	1.5	0.73	0.924	0.304	0.078	0.120415946	0.097077289	0.146914941	0.075604233
499	0.5	0.1	0.7	3.2	1.5	0.72	0.968	0.306	0.04	0.129614814	0.058103356	0.13915459	0.06
500	0.5	0.1	0.7	3.6	1.5	0.724	0.968	0.27	0.048	0.144996552	0.054552727	0.133041347	0.075471849
501	0.5	0.1	0.7	2.8	2	0.712	0.96	0.3	0.058	0.175088549	0.052915026	0.146969385	0.094
502	0.5	0.1	0.7	3.2	2	0.734	0.974	0.256	0.034	0.140868733	0.048207883	0.134402381	0.051419841
503	0.5	0.1	0.7	3.6	2	0.716	0.988	0.302	0.018	0.136176356	0.038157568	0.147634684	0.038418745
504	0.5	0.1	0.9	2.8	0.5	0.752	0.804	0.286	0.198	0.129984614	0.129553078	0.153635933	0.122458156
505	0.5	0.1	0.9	3.2	0.5	0.696	0.842	0.298	0.19	0.137054734	0.102156742	0.119146968	0.126885775
506	0.5	0.1	0.9	3.6	0.5	0.748	0.84	0.316	0.158	0.137462722	0.109544512	0.14472042	0.104096109
507	0.5	0.1	0.9	2.8	1	0.708	0.884	0.272	0.098	0.141194901	0.106508216	0.13272528	0.090531762
508	0.5	0.1	0.9	3.2	1	0.724	0.886	0.288	0.114	0.153049012	0.100019998	0.135114766	0.098
509	0.5	0.1	0.9	3.6	1	0.684	0.92	0.268	0.082	0.140513345	0.084852814	0.13029198	0.071246053
510	0.5	0.1	0.9	2.8	1.5	0.704	0.902	0.284	0.06	0.109471457	0.08829496	0.155383397	0.069282032
511	0.5	0.1	0.9	3.2	1.5	0.726	0.94	0.264	0.064	0.157238672	0.08	0.143888846	0.086625631
512	0.5	0.1	0.9	3.6	1.5	0.714	0.938	0.284	0.054	0.140014285	0.071805292	0.127059041	0.069885621
513	0.5	0.1	0.9	2.8	2	0.732	0.948	0.308	0.034	0.147566934	0.069971423	0.145382255	0.058685603
514	0.5	0.1	0.9	3.2	2	0.726	0.968	0.284	0.012	0.167104758	0.05075431	0.134699666	0.032496154
515	0.5	0.1	0.9	3.6	2	0.704	0.982	0.254	0.01	0.142772546	0.043312816	0.123628476	0.03
516	0.5	0.1	1	2.8	0.5	0.708	0.806	0.324	0.188	0.124643492	0.113859563	0.130476051	0.12749902
517	0.5	0.1	1	3.2	0.5	0.722	0.842	0.23	0.19	0.13607351	0.111516815	0.131529464	0.120415946
518	0.5	0.1	1	3.6	0.5	0.69	0.858	0.314	0.152	0.153948043	0.12180312	0.156217797	0.117029911
519	0.5	0.1	1	2.8	1	0.732	0.894	0.284	0.13	0.134818396	0.075921012	0.147458469	0.125299641
520	0.5	0.1	1	3.2	1	0.726	0.88	0.286	0.116	0.122979673	0.089442719	0.124915972	0.094572723
521	0.5	0.1	1	3.6	1	0.74	0.928	0.248	0.082	0.12	0.077562878	0.140342438	0.081706793
522	0.5	0.1	1	2.8	1.5	0.716	0.912	0.288	0.062	0.179287479	0.081584312	0.132121157	0.071805292
523	0.5	0.1	1	3.2	1.5	0.718	0.948	0.324	0.058	0.14239382	0.0574108	0.16193826	0.080224684
524	0.5	0.1	1	3.6	1.5	0.688	0.95	0.308	0.036	0.142323575	0.07	0.130904545	0.052
525	0.5	0.1	1	2.8	2	0.726	0.94	0.268	0.054	0.1411524	0.069282032	0.134818396	0.069885621
526	0.5	0.1	1	3.2	2	0.68	0.974	0.298	0.042	0.146969385	0.048207883	0.155550635	0.066603303
527	0.5	0.1	1	3.6	2	0.692	0.99	0.274	0.022	0.144	0.03	0.149412182	0.046
528	0.5	0.3	0.5	2.8	0.5	0.716	0.806	0.296	0.164	0.140513345	0.122327429	0.149612834	0.109105454
529	0.5	0.3	0.5	3.2	0.5	0.726	0.828	0.288	0.178	0.13536617	0.118389189	0.114262855	0.125363472
530	0.5	0.3	0.5	3.6	0.5	0.702	0.866	0.302	0.146	0.148983221	0.101212647	0.147634684	0.111731822
531	0.5	0.3	0.5	2.8	1	0.718	0.874	0.29	0.104	0.112587744	0.101607086	0.148660687	0.101901914
532	0.5	0.3	0.5	3.2	1	0.754	0.908	0.33	0.094	0.108092553	0.084474848	0.147309199	0.085813752
533	0.5	0.3	0.5	3.6	1	0.744	0.928	0.294	0.074	0.131392542	0.080099938	0.150213182	0.065757129
534	0.5	0.3	0.5	2.8	1.5	0.674	0.924	0.272	0.08	0.182	0.090686272	0.157530949	0.089442719
535	0.5	0.3	0.5	3.2	1.5	0.76	0.938	0.25	0.052	0.129614814	0.077175126	0.15132746	0.069971423
536	0.5	0.3	0.5	3.6	1.5	0.694	0.976	0.272	0.022	0.172522462	0.047159304	0.13272528	0.046
537	0.5	0.3	0.5	2.8	2	0.72	0.972	0.254	0.06	0.146969385	0.049152823	0.14171803	0.072111026
538	0.5	0.3	0.5	3.2	2	0.714	0.98	0.306	0.032	0.121671689	0.04	0.166625328	0.05075431
539	0.5	0.3	0.5	3.6	2	0.724	0.982	0.288	0.014	0.150412765	0.043312816	0.150519102	0.034698703
540	0.5	0.3	0.7	2.8	0.5	0.704	0.84	0.27	0.194	0.142772546	0.107703296	0.120415946	0.136249771
541	0.5	0.3	0.7	3.2	0.5	0.692	0.844	0.282	0.164	0.123028452	0.10031949	0.15961203	0.132302683
542	0.5	0.3	0.7	3.6	0.5	0.726	0.844	0.282	0.146	0.148067552	0.118591737	0.170516861	0.106226174
543	0.5	0.3	0.7	2.8	1	0.74	0.874	0.244	0.128	0.12	0.10919707	0.116893114	0.105905618
544	0.5	0.3	0.7	3.2	1	0.694	0.884	0.276	0.094	0.13915459	0.113771701	0.134996296	0.094678403
545	0.5	0.3	0.7	3.6	1	0.712	0.92	0.26	0.07	0.12749902	0.066332496	0.146969385	0.072801099
546	0.5	0.3	0.7	2.8	1.5	0.75	0.932	0.306	0.072	0.118743421	0.08109254	0.119012604	0.080099938
547	0.5	0.3	0.7	3.2	1.5	0.708	0.948	0.258	0.042	0.146751491	0.072773622	0.144346805	0.066603303
548	0.5	0.3	0.7	3.6	1.5	0.738	0.972	0.236	0.042	0.135484316	0.056709788	0.141081537	0.066603303
549	0.5	0.3	0.7	2.8	2	0.736	0.948	0.278	0.046	0.117915224	0.075471849	0.133101465	0.060695964
550	0.5	0.3	0.7	3.2	2	0.748	0.976	0.28	0.02	0.134521374	0.042708313	0.138564065	0.04
551	0.5	0.3	0.7	3.6	2	0.71	0.99	0.29	0.014	0.123693169	0.03	0.131529464	0.034698703
552	0.5	0.3	0.9	2.8	0.5	0.724	0.818	0.288	0.186	0.164389781	0.108977062	0.165698521	0.126506917
553	0.5	0.3	0.9	3.2	0.5	0.738	0.818	0.284	0.182	0.121474277	0.116086175	0.137637204	0.122784364
554	0.5	0.3	0.9	3.6	0.5	0.72	0.854	0.322	0.182	0.128062485	0.115256236	0.151380316	0.13067517
555	0.5	0.3	0.9	2.8	1	0.702	0.868	0.3	0.122	0.142112631	0.106658333	0.149666295	0.106376689
556	0.5	0.3	0.9	3.2	1	0.696	0.89	0.28	0.09	0.150943698	0.078102497	0.128062485	0.083066239
557	0.5	0.3	0.9	3.6	1	0.71	0.93	0.244	0.086	0.13	0.083066239	0.132905982	0.093829633
558	0.5	0.3	0.9	2.8	1.5	0.692	0.942	0.274	0.056	0.135410487	0.082680106	0.150744817	0.082849261
559	0.5	0.3	0.9	3.2	1.5	0.73	0.95	0.298	0.054	0.133041347	0.057445626	0.143513066	0.066962676
560	0.5	0.3	0.9	3.6	1.5	0.678	0.954	0.27	0.036	0.152695776	0.072691127	0.136014705	0.055713553
561	0.5	0.3	0.9	2.8	2	0.692	0.95	0.256	0.042	0.126237871	0.067082039	0.162677595	0.056885851
562	0.5	0.3	0.9	3.2	2	0.728	0.978	0.26	0.032	0.142884569	0.046	0.145602198	0.058103356
563	0.5	0.3	0.9	3.6	2	0.728	0.99	0.308	0.012	0.151049661	0.03	0.157276826	0.032496154
564	0.5	0.3	1	2.8	0.5	0.724	0.826	0.268	0.194	0.122572428	0.119682914	0.155486334	0.122327429
565	0.5	0.3	1	3.2	0.5	0.704	0.816	0.25	0.188	0.139942845	0.133206606	0.13453624	0.101271911
566	0.5	0.3	1	3.6	0.5	0.704	0.852	0.274	0.15	0.128	0.100478853	0.132378246	0.13
567	0.5	0.3	1	2.8	1	0.698	0.864	0.312	0.116	0.143513066	0.107256701	0.142323575	0.102683981
568	0.5	0.3	1	3.2	1	0.708	0.908	0.322	0.11	0.142604348	0.097652445	0.16036209	0.092195445
569	0.5	0.3	1	3.6	1	0.74	0.92	0.274	0.068	0.157480157	0.08	0.124595345	0.073321211
570	0.5	0.3	1	2.8	1.5	0.702	0.92	0.3	0.064	0.169103519	0.084852814	0.126491106	0.071442284
571	0.5	0.3	1	3.2	1.5	0.712	0.95	0.304	0.036	0.153153518	0.060827625	0.164875711	0.052
572	0.5	0.3	1	3.6	1.5	0.7	0.962	0.328	0.032	0.166132477	0.056178288	0.147023808	0.061449166
573	0.5	0.3	1	2.8	2	0.702	0.934	0.266	0.054	0.119146968	0.076446059	0.147797158	0.075392307
574	0.5	0.3	1	3.2	2	0.742	0.982	0.3	0.04	0.131285947	0.047707442	0.154919334	0.06
575	0.5	0.3	1	3.6	2	0.73	0.98	0.312	0.008	0.143178211	0.04472136	0.155743379	0.02712932
576	0.5	0.5	0.5	2.8	0.5	0.704	0.826	0.306	0.186	0.138506318	0.133880544	0.146164291	0.102
577	0.5	0.5	0.5	3.2	0.5	0.724	0.818	0.29	0.164	0.164389781	0.126	0.157797338	0.136762568
578	0.5	0.5	0.5	3.6	0.5	0.728	0.836	0.298	0.15	0.138621788	0.122898332	0.148983221	0.125299641
579	0.5	0.5	0.5	2.8	1	0.704	0.878	0.304	0.134	0.148270024	0.094424573	0.137054734	0.112445542
580	0.5	0.5	0.5	3.2	1	0.724	0.912	0.3	0.104	0.130476051	0.07909488	0.14832397	0.099919968
581	0.5	0.5	0.5	3.6	1	0.718	0.924	0.296	0.07	0.162098735	0.08138796	0.138506318	0.080622577
582	0.5	0.5	0.5	2.8	1.5	0.692	0.922	0.286	0.092	0.133925352	0.083162492	0.17205813	0.084474848
583	0.5	0.5	0.5	3.2	1.5	0.724	0.954	0.284	0.062	0.134996296	0.053702886	0.14472042	0.059632206
584	0.5	0.5	0.5	3.6	1.5	0.702	0.974	0.276	0.034	0.140698259	0.048207883	0.114122741	0.062
585	0.5	0.5	0.5	2.8	2	0.712	0.958	0.248	0.052	0.116	0.063529521	0.143164241	0.072773622
586	0.5	0.5	0.5	3.2	2	0.746	0.982	0.304	0.03	0.131468627	0.043312816	0.119933315	0.045825757
587	0.5	0.5	0.5	3.6	2	0.732	0.982	0.276	0.02	0.13029198	0.043312816	0.16193826	0.04472136
588	0.5	0.5	0.7	2.8	0.5	0.724	0.792	0.28	0.17	0.139370011	0.107405773	0.149666295	0.13453624
589	0.5	0.5	0.7	3.2	0.5	0.72	0.802	0.264	0.196	0.126491106	0.13489255	0.148	0.123223374
590	0.5	0.5	0.7	3.6	0.5	0.734	0.864	0.26	0.162	0.1436802	0.110923397	0.156204994	0.116430237
591	0.5	0.5	0.7	2.8	1	0.7	0.882	0.26	0.122	0.156204994	0.095268043	0.145602198	0.11187493
592	0.5	0.5	0.7	3.2	1	0.714	0.898	0.27	0.134	0.144235918	0.08829496	0.172336879	0.108830143
593	0.5	0.5	0.7	3.6	1	0.692	0.934	0.288	0.056	0.154712637	0.083928541	0.124322162	0.080399005
594	0.5	0.5	0.7	2.8	1.5	0.708	0.912	0.294	0.074	0.139771242	0.095163018	0.151538774	0.091235958
595	0.5	0.5	0.7	3.2	1.5	0.728	0.942	0.312	0.062	0.152367976	0.075073298	0.151842023	0.077175126
596	0.5	0.5	0.7	3.6	1.5	0.708	0.972	0.248	0.044	0.165939748	0.049152823	0.143164241	0.06374951
597	0.5	0.5	0.7	2.8	2	0.68	0.96	0.312	0.046	0.129614814	0.06	0.153153518	0.057306195
598	0.5	0.5	0.7	3.2	2	0.686	0.966	0.292	0.028	0.121671689	0.051419841	0.116344317	0.049152823
599	0.5	0.5	0.7	3.6	2	0.682	0.98	0.328	0.016	0.165758861	0.04472136	0.1562562	0.036660606
600	0.5	0.5	0.9	2.8	0.5	0.696	0.784	0.286	0.192	0.142772546	0.161691063	0.151009933	0.123028452
601	0.5	0.5	0.9	3.2	0.5	0.694	0.834	0.296	0.174	0.15544774	0.124273891	0.132604676	0.12134249
602	0.5	0.5	0.9	3.6	0.5	0.726	0.864	0.298	0.134	0.159762323	0.107256701	0.124080619	0.101212647
603	0.5	0.5	0.9	2.8	1	0.71	0.878	0.294	0.13	0.13453624	0.100578328	0.151538774	0.106301458
604	0.5	0.5	0.9	3.2	1	0.72	0.886	0.296	0.098	0.146969385	0.111373246	0.15226293	0.076131465
605	0.5	0.5	0.9	3.6	1	0.702	0.94	0.282	0.066	0.136367151	0.069282032	0.138115893	0.06514599
606	0.5	0.5	0.9	2.8	1.5	0.72	0.896	0.272	0.098	0.144222051	0.093722996	0.166180625	0.102936874
607	0.5	0.5	0.9	3.2	1.5	0.736	0.944	0.272	0.068	0.150678466	0.069742383	0.123353152	0.064621978
608	0.5	0.5	0.9	3.6	1.5	0.69	0.968	0.264	0.03	0.144568323	0.05075431	0.155897402	0.045825757
609	0.5	0.5	0.9	2.8	2	0.694	0.954	0.308	0.054	0.159260792	0.063906181	0.146751491	0.063906181
610	0.5	0.5	0.9	3.2	2	0.704	0.968	0.262	0.04	0.153570831	0.058103356	0.126317061	0.063245553
611	0.5	0.5	0.9	3.6	2	0.722	0.978	0.268	0.01	0.117115328	0.046	0.127184905	0.03
612	0.5	0.5	1	2.8	0.5	0.712	0.776	0.268	0.188	0.12592061	0.151736614	0.128747816	0.114262855
613	0.5	0.5	1	3.2	0.5	0.708	0.828	0.302	0.164	0.148108069	0.098061205	0.144899965	0.099518842
614	0.5	0.5	1	3.6	0.5	0.716	0.826	0.278	0.166	0.143331783	0.118	0.134595691	0.132075736
615	0.5	0.5	1	2.8	1	0.726	0.864	0.256	0.134	0.146710599	0.095414884	0.140228385	0.117660529
616	0.5	0.5	1	3.2	1	0.716	0.91	0.282	0.116	0.127059041	0.096436508	0.151907867	0.083330667
617	0.5	0.5	1	3.6	1	0.72	0.942	0.284	0.068	0.118321596	0.075073298	0.147458469	0.08109254
618	0.5	0.5	1	2.8	1.5	0.71	0.912	0.278	0.092	0.141774469	0.103227903	0.150053324	0.095582425
619	0.5	0.5	1	3.2	1.5	0.672	0.954	0.282	0.048	0.128124939	0.066962676	0.133701159	0.060794737
620	0.5	0.5	1	3.6	1.5	0.674	0.95	0.298	0.034	0.133880544	0.083066239	0.130368708	0.051419841
621	0.5	0.5	1	2.8	2	0.71	0.96	0.266	0.056	0.137477271	0.066332496	0.1436802	0.075259551
622	0.5	0.5	1	3.2	2	0.678	0.978	0.318	0.026	0.152695776	0.046	0.179655225	0.048207883
623	0.5	0.5	1	3.6	2	0.7	0.976	0.272	0.018	0.153622915	0.042708313	0.140057131	0.038418745
624	0.5	0.7	0.5	2.8	0.5	0.706	0.808	0.272	0.198	0.13770984	0.119733036	0.134223694	0.124080619
625	0.5	0.7	0.5	3.2	0.5	0.75	0.774	0.29	0.21	0.13	0.142562267	0.143178211	0.131529464
626	0.5	0.7	0.5	3.6	0.5	0.694	0.85	0.306	0.168	0.143401534	0.102469508	0.15544774	0.124
627	0.5	0.7	0.5	2.8	1	0.654	0.864	0.322	0.16	0.160262285	0.114472704	0.140413675	0.114891253
628	0.5	0.7	0.5	3.2	1	0.73	0.902	0.298	0.116	0.128452326	0.081215762	0.114	0.094572723
629	0.5	0.7	0.5	3.6	1	0.728	0.944	0.31	0.068	0.129676521	0.06374951	0.153948043	0.076
630	0.5	0.7	0.5	2.8	1.5	0.732	0.924	0.314	0.066	0.1362938	0.08138796	0.146982992	0.092973114
631	0.5	0.7	0.5	3.2	1.5	0.714	0.942	0.286	0.048	0.120016666	0.080224684	0.102	0.067052218
632	0.5	0.7	0.5	3.6	1.5	0.726	0.972	0.278	0.048	0.168297356	0.060133186	0.126948809	0.067052218
633	0.5	0.7	0.5	2.8	2	0.75	0.944	0.288	0.038	0.141774469	0.082849261	0.121061968	0.052497619
634	0.5	0.7	0.5	3.2	2	0.74	0.962	0.268	0.03	0.144222051	0.059632206	0.124	0.057445626
635	0.5	0.7	0.5	3.6	2	0.708	0.99	0.27	0.01	0.150784615	0.036055513	0.164012195	0.03
636	0.5	0.7	0.7	2.8	0.5	0.676	0.808	0.254	0.174	0.168	0.133925352	0.138866843	0.119682914
637	0.5	0.7	0.7	3.2	0.5	0.712	0.824	0.286	0.19	0.16079801	0.120929732	0.151009933	0.137477271
638	0.5	0.7	0.7	3.6	0.5	0.732	0.856	0.246	0.154	0.137753403	0.102293695	0.120349491	0.116978631
639	0.5	0.7	0.7	2.8	1	0.736	0.886	0.256	0.12	0.142492105	0.089465077	0.149879952	0.12
640	0.5	0.7	0.7	3.2	1	0.74	0.906	0.292	0.116	0.16	0.092541882	0.150784615	0.100717426
641	0.5	0.7	0.7	3.6	1	0.73	0.926	0.278	0.07	0.145945195	0.071582121	0.134595691	0.087749644
642	0.5	0.7	0.7	2.8	1.5	0.708	0.924	0.256	0.094	0.148108069	0.073647811	0.128312119	0.102781321
643	0.5	0.7	0.7	3.2	1.5	0.716	0.944	0.264	0.058	0.148808602	0.069742383	0.153310143	0.075073298
644	0.5	0.7	0.7	3.6	1.5	0.706	0.968	0.27	0.034	0.162984662	0.061449166	0.133041347	0.06514599
645	0.5	0.7	0.7	2.8	2	0.696	0.94	0.308	0.048	0.145547243	0.069282032	0.138332932	0.072773622
646	0.5	0.7	0.7	3.2	2	0.736	0.968	0.282	0.024	0.130782262	0.05075431	0.14239382	0.047159304
647	0.5	0.7	0.7	3.6	2	0.738	0.978	0.254	0.008	0.126317061	0.046	0.128390031	0.02712932
648	0.5	0.7	0.9	2.8	0.5	0.74	0.8	0.308	0.168	0.149666295	0.137113092	0.135410487	0.122376468
649	0.5	0.7	0.9	3.2	0.5	0.732	0.852	0.272	0.21	0.167857082	0.111785509	0.142884569	0.13
650	0.5	0.7	0.9	3.6	0.5	0.664	0.83	0.3	0.138	0.152	0.108166538	0.128062485	0.09568699
651	0.5	0.7	0.9	2.8	1	0.722	0.886	0.292	0.146	0.140413675	0.093829633	0.150784615	0.082969874
652	0.5	0.7	0.9	3.2	1	0.722	0.91	0.296	0.088	0.157848028	0.092195445	0.13558761	0.090862534
653	0.5	0.7	0.9	3.6	1	0.7	0.934	0.284	0.088	0.146969385	0.073783467	0.113771701	0.093037627
654	0.5	0.7	0.9	2.8	1.5	0.666	0.914	0.254	0.078	0.149144226	0.077485483	0.148606864	0.072910905
655	0.5	0.7	0.9	3.2	1.5	0.73	0.954	0.264	0.058	0.131529464	0.057306195	0.124515059	0.075073298
656	0.5	0.7	0.9	3.6	1.5	0.732	0.978	0.274	0.038	0.13029198	0.046	0.107349895	0.048538644
657	0.5	0.7	0.9	2.8	2	0.746	0.954	0.29	0.044	0.148606864	0.060695964	0.128452326	0.075259551
658	0.5	0.7	0.9	3.2	2	0.72	0.972	0.22	0.024	0.145602198	0.056709788	0.121655251	0.047159304
659	0.5	0.7	0.9	3.6	2	0.74	0.988	0.284	0.016	0.150996689	0.032496154	0.155383397	0.036660606
660	0.5	0.7	1	2.8	0.5	0.74	0.79	0.282	0.224	0.134164079	0.122065556	0.129135588	0.140797727
661	0.5	0.7	1	3.2	0.5	0.726	0.816	0.25	0.168	0.138289551	0.110199819	0.125299641	0.106658333
662	0.5	0.7	1	3.6	0.5	0.728	0.878	0.286	0.118	0.131209756	0.115394974	0.142842571	0.116086175
663	0.5	0.7	1	2.8	1	0.7	0.886	0.316	0.132	0.158745079	0.102	0.140513345	0.122376468
664	0.5	0.7	1	3.2	1	0.702	0.878	0.266	0.1	0.128825463	0.113648581	0.147797158	0.09797959
665	0.5	0.7	1	3.6	1	0.74	0.92	0.266	0.094	0.137113092	0.089442719	0.147797158	0.090354856
666	0.5	0.7	1	2.8	1.5	0.742	0.94	0.306	0.076	0.135779233	0.063245553	0.154155765	0.086162637
667	0.5	0.7	1	3.2	1.5	0.68	0.932	0.284	0.056	0.145602198	0.078587531	0.143331783	0.072553429
668	0.5	0.7	1	3.6	1.5	0.702	0.946	0.288	0.032	0.143513066	0.066962676	0.157022291	0.054552727
669	0.5	0.7	1	2.8	2	0.672	0.97	0.28	0.03	0.128124939	0.05	0.134164079	0.05
670	0.5	0.7	1	3.2	2	0.692	0.98	0.266	0.02	0.142604348	0.04	0.136543034	0.048989795
671	0.5	0.7	1	3.6	2	0.69	0.992	0.308	0.016	0.141774469	0.02712932	0.150784615	0.046303348
672	0.5	0.9	0.5	2.8	0.5	0.732	0.842	0.28	0.232	0.128747816	0.135779233	0.132664992	0.115654658
673	0.5	0.9	0.5	3.2	0.5	0.73	0.838	0.304	0.182	0.171172428	0.116430237	0.162431524	0.132196823
674	0.5	0.9	0.5	3.6	0.5	0.704	0.846	0.318	0.162	0.168475518	0.14171803	0.14239382	0.121474277
675	0.5	0.9	0.5	2.8	1	0.706	0.866	0.254	0.108	0.143401534	0.11065261	0.111731822	0.095582425
676	0.5	0.9	0.5	3.2	1	0.742	0.886	0.316	0.096	0.131285947	0.09593748	0.14472042	0.095833188
677	0.5	0.9	0.5	3.6	1	0.736	0.916	0.248	0.078	0.154609185	0.088	0.148647233	0.092282176
678	0.5	0.9	0.5	2.8	1.5	0.724	0.92	0.276	0.072	0.151736614	0.089442719	0.132	0.077562878
679	0.5	0.9	0.5	3.2	1.5	0.692	0.934	0.264	0.062	0.124643492	0.083928541	0.127687118	0.089196412
680	0.5	0.9	0.5	3.6	1.5	0.7	0.966	0.258	0.032	0.142828569	0.051419841	0.162591513	0.054552727
681	0.5	0.9	0.5	2.8	2	0.692	0.944	0.258	0.042	0.109252002	0.066813172	0.137244308	0.066603303
682	0.5	0.9	0.5	3.2	2	0.722	0.962	0.282	0.028	0.13607351	0.052497619	0.140982268	0.053065997
683	0.5	0.9	0.5	3.6	2	0.706	0.982	0.276	0.008	0.162984662	0.038418745	0.132	0.02712932
684	0.5	0.9	0.7	2.8	0.5	0.746	0.84	0.258	0.194	0.138866843	0.113137085	0.170985379	0.146164291
685	0.5	0.9	0.7	3.2	0.5	0.724	0.828	0.288	0.178	0.136469777	0.126554336	0.121061968	0.13607351
686	0.5	0.9	0.7	3.6	0.5	0.732	0.844	0.242	0.17	0.166661333	0.118591737	0.129753613	0.106301458
687	0.5	0.9	0.7	2.8	1	0.702	0.868	0.278	0.136	0.122458156	0.098873657	0.16036209	0.121260051
688	0.5	0.9	0.7	3.2	1	0.7	0.912	0.268	0.108	0.118321596	0.081584312	0.15803797	0.08908423
689	0.5	0.9	0.7	3.6	1	0.714	0.932	0.276	0.08	0.121671689	0.094741754	0.154350251	0.087177979
690	0.5	0.9	0.7	2.8	1.5	0.69	0.926	0.276	0.088	0.153948043	0.074323617	0.153049012	0.090862534
691	0.5	0.9	0.7	3.2	1.5	0.702	0.96	0.276	0.04	0.137825977	0.056568542	0.137927517	0.063245553
692	0.5	0.9	0.7	3.6	1.5	0.682	0.958	0.282	0.038	0.163327891	0.063529521	0.155807574	0.056178288
693	0.5	0.9	0.7	2.8	2	0.696	0.962	0.298	0.056	0.139942845	0.059632206	0.139269523	0.080399005
694	0.5	0.9	0.7	3.2	2	0.706	0.976	0.304	0.018	0.158	0.051224994	0.14416657	0.038418745
695	0.5	0.9	0.7	3.6	2	0.718	0.986	0.258	0.018	0.136660162	0.034698703	0.14572577	0.038418745
696	0.5	0.9	0.9	2.8	0.5	0.704	0.79	0.322	0.194	0.134104437	0.136014705	0.134595691	0.115602768
697	0.5	0.9	0.9	3.2	0.5	0.732	0.84	0.31	0.18	0.106658333	0.121655251	0.133041347	0.121655251
698	0.5	0.9	0.9	3.6	0.5	0.736	0.846	0.274	0.14	0.133805829	0.106226174	0.142562267	0.1356466
699	0.5	0.9	0.9	2.8	1	0.72	0.888	0.266	0.156	0.137113092	0.101271911	0.115948264	0.113419575
700	0.5	0.9	0.9	3.2	1	0.728	0.902	0.32	0.094	0.145657132	0.102936874	0.149666295	0.100816665
701	0.5	0.9	0.9	3.6	1	0.684	0.88	0.274	0.078	0.14472042	0.113137085	0.136835668	0.085533619
702	0.5	0.9	0.9	2.8	1.5	0.716	0.902	0.296	0.09	0.09243376	0.096932967	0.166084316	0.087749644
703	0.5	0.9	0.9	3.2	1.5	0.734	0.936	0.284	0.042	0.121012396	0.088904443	0.113771701	0.07236021
704	0.5	0.9	0.9	3.6	1.5	0.724	0.968	0.286	0.034	0.136469777	0.058103356	0.131164019	0.055172457
705	0.5	0.9	0.9	2.8	2	0.69	0.934	0.292	0.056	0.131529464	0.083928541	0.158543369	0.085229103
706	0.5	0.9	0.9	3.2	2	0.706	0.966	0.264	0.024	0.166625328	0.062	0.133805829	0.051224994
707	0.5	0.9	0.9	3.6	2	0.73	0.992	0.288	0.01	0.118743421	0.02712932	0.147837749	0.03
708	0.5	0.9	1	2.8	0.5	0.744	0.8	0.262	0.208	0.137346278	0.109544512	0.136952547	0.118050837
709	0.5	0.9	1	3.2	0.5	0.704	0.822	0.26	0.204	0.146914941	0.113648581	0.129614814	0.14416657
710	0.5	0.9	1	3.6	0.5	0.724	0.846	0.294	0.144	0.136469777	0.111731822	0.113859563	0.089799777
711	0.5	0.9	1	2.8	1	0.738	0.87	0.286	0.13	0.15347964	0.100498756	0.124915972	0.067082039
712	0.5	0.9	1	3.2	1	0.708	0.9	0.272	0.104	0.135410487	0.1	0.131209756	0.089353232
713	0.5	0.9	1	3.6	1	0.724	0.932	0.306	0.078	0.149077161	0.070540768	0.125554769	0.078204859
714	0.5	0.9	1	2.8	1.5	0.7	0.924	0.308	0.066	0.153622915	0.078892332	0.142604348	0.081510735
715	0.5	0.9	1	3.2	1.5	0.738	0.946	0.264	0.048	0.134	0.085346353	0.141081537	0.069971423
716	0.5	0.9	1	3.6	1.5	0.728	0.962	0.27	0.04	0.131209756	0.052497619	0.15	0.056568542
717	0.5	0.9	1	2.8	2	0.744	0.964	0.238	0.052	0.135882302	0.052	0.14951923	0.060794737
718	0.5	0.9	1	3.2	2	0.724	0.978	0.306	0.022	0.120929732	0.04142463	0.154155765	0.046
719	0.5	0.9	1	3.6	2	0.74	0.982	0.284	0.016	0.142828569	0.038418745	0.120598507	0.036660606
720	0.75	0.1	0.5	2.8	0.5	0.648	0.742	0.306	0.278	0.129984614	0.148445276	0.151538774	0.133101465
721	0.75	0.1	0.5	3.2	0.5	0.618	0.712	0.32	0.312	0.147905375	0.158290871	0.164924225	0.129058126
722	0.75	0.1	0.5	3.6	0.5	0.664	0.774	0.362	0.284	0.162185079	0.132378246	0.119816526	0.139082709
723	0.75	0.1	0.5	2.8	1	0.664	0.766	0.344	0.24	0.13821722	0.142281411	0.148539557	0.13114877
724	0.75	0.1	0.5	3.2	1	0.648	0.804	0.326	0.166	0.147295621	0.113066352	0.142562267	0.095099947
725	0.75	0.1	0.5	3.6	1	0.672	0.806	0.346	0.172	0.121720992	0.120681399	0.137419067	0.116687617
726	0.75	0.1	0.5	2.8	1.5	0.66	0.842	0.358	0.168	0.162480768	0.109708705	0.15111585	0.124
727	0.75	0.1	0.5	3.2	1.5	0.636	0.866	0.316	0.12	0.148	0.086278618	0.156665248	0.113137085
728	0.75	0.1	0.5	3.6	1.5	0.666	0.886	0.35	0.11	0.121012396	0.09593748	0.183575598	0.113578167
729	0.75	0.1	0.5	2.8	2	0.656	0.86	0.414	0.13	0.152525408	0.111355287	0.153635933	0.104403065
730	0.75	0.1	0.5	3.2	2	0.632	0.93	0.34	0.068	0.133326666	0.096436508	0.116619038	0.067646138
731	0.75	0.1	0.5	3.6	2	0.656	0.952	0.346	0.056	0.138794813	0.078076885	0.144512975	0.069742383
732	0.75	0.1	0.7	2.8	0.5	0.62	0.712	0.334	0.282	0.167332005	0.151842023	0.139441744	0.133701159
733	0.75	0.1	0.7	3.2	0.5	0.644	0.718	0.358	0.27	0.161443489	0.160860188	0.14572577	0.136014705
734	0.75	0.1	0.7	3.6	0.5	0.654	0.746	0.368	0.252	0.151274585	0.166385095	0.122376468	0.137462722
735	0.75	0.1	0.7	2.8	1	0.614	0.758	0.348	0.21	0.126506917	0.113296072	0.148647233	0.141774469
736	0.75	0.1	0.7	3.2	1	0.646	0.788	0.338	0.194	0.165178691	0.146478667	0.138405202	0.123951603
737	0.75	0.1	0.7	3.6	1	0.664	0.832	0.364	0.164	0.149345238	0.090421236	0.139656722	0.139656722
738	0.75	0.1	0.7	2.8	1.5	0.664	0.844	0.34	0.182	0.157175062	0.096249675	0.141421356	0.116086175
739	0.75	0.1	0.7	3.2	1.5	0.666	0.848	0.38	0.15	0.1464377	0.12204917	0.161245155	0.123693169
740	0.75	0.1	0.7	3.6	1.5	0.636	0.9	0.326	0.104	0.157175062	0.089442719	0.143958327	0.089353232
741	0.75	0.1	0.7	2.8	2	0.666	0.87	0.358	0.12	0.160760692	0.098488578	0.167439541	0.111355287
742	0.75	0.1	0.7	3.2	2	0.65	0.914	0.316	0.112	0.161554944	0.091673333	0.113771701	0.097241966
743	0.75	0.1	0.7	3.6	2	0.652	0.924	0.362	0.066	0.147295621	0.078892332	0.152170956	0.0681469
744	0.75	0.1	0.9	2.8	0.5	0.644	0.746	0.38	0.298	0.143052438	0.143122325	0.134164079	0.137825977
745	0.75	0.1	0.9	3.2	0.5	0.644	0.744	0.336	0.3	0.149879952	0.11516944	0.122898332	0.161245155
746	0.75	0.1	0.9	3.6	0.5	0.678	0.78	0.342	0.26	0.164060964	0.137113092	0.149786515	0.128062485
747	0.75	0.1	0.9	2.8	1	0.636	0.794	0.366	0.216	0.168237927	0.122327429	0.153114336	0.14472042
748	0.75	0.1	0.9	3.2	1	0.636	0.802	0.348	0.184	0.13821722	0.112231903	0.164	0.128623482
749	0.75	0.1	0.9	3.6	1	0.62	0.828	0.322	0.152	0.162480768	0.120066648	0.123757828	0.115308282
750	0.75	0.1	0.9	2.8	1.5	0.652	0.842	0.36	0.178	0.144554488	0.104096109	0.144222051	0.141830885
751	0.75	0.1	0.9	3.2	1.5	0.644	0.876	0.388	0.134	0.171067238	0.094994737	0.142323575	0.112445542
752	0.75	0.1	0.9	3.6	1.5	0.66	0.868	0.352	0.108	0.14	0.094741754	0.137462722	0.086810138
753	0.75	0.1	0.9	2.8	2	0.638	0.888	0.322	0.132	0.124723695	0.081584312	0.147363496	0.094741754
754	0.75	0.1	0.9	3.2	2	0.658	0.9	0.372	0.082	0.120149906	0.10198039	0.141477913	0.090972523
755	0.75	0.1	0.9	3.6	2	0.652	0.934	0.326	0.062	0.118726577	0.086278618	0.153375357	0.074538581
756	0.75	0.1	1	2.8	0.5	0.654	0.724	0.38	0.302	0.153896069	0.150412765	0.129614814	0.140698259
757	0.75	0.1	1	3.2	0.5	0.632	0.734	0.366	0.28	0.128747816	0.145065502	0.147797158	0.157480157
758	0.75	0.1	1	3.6	0.5	0.688	0.766	0.314	0.23	0.146478667	0.112445542	0.157492857	0.120415946
759	0.75	0.1	1	2.8	1	0.63	0.786	0.384	0.224	0.152643375	0.131164019	0.14472042	0.142211111
760	0.75	0.1	1	3.2	1	0.634	0.82	0.358	0.178	0.159511755	0.107703296	0.135779233	0.122131077
761	0.75	0.1	1	3.6	1	0.634	0.816	0.326	0.166	0.135070352	0.100717426	0.130858702	0.105090437
762	0.75	0.1	1	2.8	1.5	0.634	0.846	0.382	0.166	0.158252962	0.123628476	0.140982268	0.11065261
763	0.75	0.1	1	3.2	1.5	0.614	0.882	0.366	0.132	0.163719272	0.110797112	0.140868733	0.119063009
764	0.75	0.1	1	3.6	1.5	0.65	0.906	0.368	0.106	0.141774469	0.092541882	0.156767344	0.104709121
765	0.75	0.1	1	2.8	2	0.632	0.898	0.382	0.126	0.161789987	0.098974744	0.146546921	0.112800709
766	0.75	0.1	1	3.2	2	0.634	0.9	0.368	0.092	0.122653985	0.103923048	0.128747816	0.107405773
767	0.75	0.1	1	3.6	2	0.636	0.942	0.362	0.058	0.142492105	0.077691698	0.161108659	0.053254108
768	0.75	0.3	0.5	2.8	0.5	0.634	0.724	0.358	0.3	0.159511755	0.132	0.163816971	0.150996689
769	0.75	0.3	0.5	3.2	0.5	0.626	0.754	0.366	0.262	0.12134249	0.109927249	0.160760692	0.158606431
770	0.75	0.3	0.5	3.6	0.5	0.66	0.776	0.374	0.248	0.157480157	0.134996296	0.138289551	0.118726577
771	0.75	0.3	0.5	2.8	1	0.638	0.79	0.332	0.222	0.144069428	0.122065556	0.169044373	0.13753545
772	0.75	0.3	0.5	3.2	1	0.654	0.834	0.332	0.2	0.144512975	0.114210332	0.113912247	0.128062485
773	0.75	0.3	0.5	3.6	1	0.66	0.842	0.366	0.194	0.157480157	0.100179838	0.129011627	0.125554769
774	0.75	0.3	0.5	2.8	1.5	0.674	0.836	0.35	0.154	0.132378246	0.105375519	0.155241747	0.120349491
775	0.75	0.3	0.5	3.2	1.5	0.648	0.854	0.358	0.138	0.151314243	0.100419122	0.132800602	0.105621967
776	0.75	0.3	0.5	3.6	1.5	0.632	0.904	0.314	0.094	0.125602548	0.077356318	0.129630243	0.094678403
777	0.75	0.3	0.5	2.8	2	0.646	0.87	0.348	0.122	0.149946657	0.113578167	0.134521374	0.092282176
778	0.75	0.3	0.5	3.2	2	0.638	0.926	0.348	0.102	0.170751281	0.082	0.15651198	0.083642095
779	0.75	0.3	0.5	3.6	2	0.66	0.954	0.362	0.072	0.137113092	0.072691127	0.157340395	0.087269697
780	0.75	0.3	0.7	2.8	0.5	0.622	0.694	0.364	0.318	0.167678263	0.13770984	0.145272158	0.126
781	0.75	0.3	0.7	3.2	0.5	0.676	0.746	0.326	0.28	0.151736614	0.135955875	0.138289551	0.128062485
782	0.75	0.3	0.7	3.6	0.5	0.662	0.754	0.342	0.25	0.121474277	0.144512975	0.15111585	0.117046999
783	0.75	0.3	0.7	2.8	1	0.678	0.756	0.34	0.22	0.152695776	0.149879952	0.14	0.12
784	0.75	0.3	0.7	3.2	1	0.648	0.796	0.36	0.18	0.147295621	0.101901914	0.14	0.126491106
785	0.75	0.3	0.7	3.6	1	0.644	0.816	0.362	0.15	0.149879952	0.123870901	0.154777259	0.133041347
786	0.75	0.3	0.7	2.8	1.5	0.628	0.83	0.334	0.162	0.154970965	0.123693169	0.136543034	0.124723695
787	0.75	0.3	0.7	3.2	1.5	0.632	0.868	0.356	0.15	0.139197701	0.083522452	0.140228385	0.092195445
788	0.75	0.3	0.7	3.6	1.5	0.654	0.906	0.36	0.112	0.159009434	0.098812955	0.156204994	0.107032705
789	0.75	0.3	0.7	2.8	2	0.636	0.872	0.36	0.128	0.136762568	0.093893557	0.129614814	0.107777549
790	0.75	0.3	0.7	3.2	2	0.668	0.926	0.356	0.092	0.1362938	0.093402355	0.151208465	0.077045441
791	0.75	0.3	0.7	3.6	2	0.68	0.934	0.344	0.046	0.152315462	0.076446059	0.140228385	0.060695964
792	0.75	0.3	0.9	2.8	0.5	0.618	0.728	0.352	0.296	0.13955644	0.1562562	0.136	0.153570831
793	0.75	0.3	0.9	3.2	0.5	0.618	0.77	0.344	0.244	0.182964477	0.128452326	0.16511814	0.140228385
794	0.75	0.3	0.9	3.6	0.5	0.624	0.768	0.35	0.264	0.159449051	0.120731106	0.153948043	0.132302683
795	0.75	0.3	0.9	2.8	1	0.658	0.772	0.368	0.228	0.15111585	0.147023808	0.148916084	0.160049992
796	0.75	0.3	0.9	3.2	1	0.628	0.798	0.336	0.202	0.14427751	0.13489255	0.158442419	0.11574109
797	0.75	0.3	0.9	3.6	1	0.65	0.828	0.324	0.152	0.13453624	0.126554336	0.143610585	0.128436755
798	0.75	0.3	0.9	2.8	1.5	0.672	0.826	0.374	0.14	0.16857046	0.111013513	0.136835668	0.1356466
799	0.75	0.3	0.9	3.2	1.5	0.67	0.824	0.348	0.128	0.172336879	0.124193398	0.157784663	0.120066648
800	0.75	0.3	0.9	3.6	1.5	0.672	0.91	0.342	0.102	0.13272528	0.080622577	0.16011246	0.081215762
801	0.75	0.3	0.9	2.8	2	0.642	0.86	0.326	0.16	0.16503333	0.105830052	0.130858702	0.13114877
802	0.75	0.3	0.9	3.2	2	0.662	0.912	0.368	0.1	0.132499057	0.076524506	0.146205335	0.084852814
803	0.75	0.3	0.9	3.6	2	0.648	0.944	0.37	0.05	0.171160743	0.066813172	0.157797338	0.064031242
804	0.75	0.3	1	2.8	0.5	0.668	0.67	0.328	0.276	0.161789987	0.122065556	0.157530949	0.159449051
805	0.75	0.3	1	3.2	0.5	0.664	0.756	0.342	0.264	0.163413586	0.128312119	0.16981166	0.149345238
806	0.75	0.3	1	3.6	0.5	0.65	0.754	0.38	0.228	0.11	0.128390031	0.173205081	0.114960863
807	0.75	0.3	1	2.8	1	0.646	0.79	0.316	0.252	0.128390031	0.156524758	0.174768418	0.161542564
808	0.75	0.3	1	3.2	1	0.63	0.824	0.368	0.216	0.148660687	0.115861987	0.133326666	0.143331783
809	0.75	0.3	1	3.6	1	0.648	0.826	0.336	0.134	0.126870012	0.118	0.143888846	0.101212647
810	0.75	0.3	1	2.8	1.5	0.672	0.846	0.348	0.188	0.151049661	0.116978631	0.164	0.12592061
811	0.75	0.3	1	3.2	1.5	0.67	0.862	0.344	0.138	0.128452326	0.105621967	0.138794813	0.105621967
812	0.75	0.3	1	3.6	1.5	0.686	0.874	0.326	0.094	0.132680066	0.114560028	0.153375357	0.085813752
813	0.75	0.3	1	2.8	2	0.674	0.866	0.318	0.128	0.143958327	0.121012396	0.13067517	0.098061205
814	0.75	0.3	1	3.2	2	0.658	0.91	0.328	0.112	0.147091808	0.098488578	0.140057131	0.103227903
815	0.75	0.3	1	3.6	2	0.71	0.942	0.332	0.068	0.128452326	0.07236021	0.127184905	0.088181631
816	0.75	0.5	0.5	2.8	0.5	0.652	0.734	0.372	0.268	0.148647233	0.138	0.170926885	0.125602548
817	0.75	0.5	0.5	3.2	0.5	0.626	0.758	0.346	0.264	0.142562267	0.141548578	0.166385095	0.129243955
818	0.75	0.5	0.5	3.6	0.5	0.65	0.788	0.322	0.248	0.140356688	0.138043471	0.128514591	0.149986666
819	0.75	0.5	0.5	2.8	1	0.626	0.752	0.352	0.226	0.149412182	0.141760361	0.147295621	0.132378246
820	0.75	0.5	0.5	3.2	1	0.644	0.81	0.318	0.202	0.148539557	0.13453624	0.187285878	0.119146968
821	0.75	0.5	0.5	3.6	1	0.692	0.862	0.354	0.154	0.157276826	0.099779757	0.147254881	0.106226174
822	0.75	0.5	0.5	2.8	1.5	0.66	0.814	0.32	0.168	0.150996689	0.128078101	0.149666295	0.113912247
823	0.75	0.5	0.5	3.2	1.5	0.668	0.86	0.36	0.128	0.152892119	0.093808315	0.150996689	0.093893557
824	0.75	0.5	0.5	3.6	1.5	0.66	0.9	0.368	0.098	0.14832397	0.087177979	0.148916084	0.096932967
825	0.75	0.5	0.5	2.8	2	0.672	0.89	0.348	0.128	0.153674982	0.108166538	0.165215011	0.107777549
826	0.75	0.5	0.5	3.2	2	0.68	0.914	0.364	0.092	0.14832397	0.09593748	0.141081537	0.079598995
827	0.75	0.5	0.5	3.6	2	0.678	0.93	0.382	0.07	0.173539621	0.083066239	0.151907867	0.083066239
828	0.75	0.5	0.7	2.8	0.5	0.63	0.734	0.344	0.284	0.160312195	0.159511755	0.161443489	0.152787434
829	0.75	0.5	0.7	3.2	0.5	0.656	0.724	0.322	0.238	0.169894085	0.128934092	0.15657586	0.118135515
830	0.75	0.5	0.7	3.6	0.5	0.678	0.782	0.318	0.248	0.147363496	0.107126094	0.133701159	0.131514258
831	0.75	0.5	0.7	2.8	1	0.66	0.804	0.338	0.218	0.173205081	0.131087757	0.156064089	0.13955644
832	0.75	0.5	0.7	3.2	1	0.672	0.842	0.356	0.24	0.124963995	0.09816313	0.169894085	0.141421356
833	0.75	0.5	0.7	3.6	1	0.656	0.814	0.352	0.158	0.126743836	0.102	0.138910043	0.109708705
834	0.75	0.5	0.7	2.8	1.5	0.68	0.822	0.376	0.184	0.137113092	0.110072703	0.159449051	0.104613575
835	0.75	0.5	0.7	3.2	1.5	0.63	0.874	0.36	0.13	0.144568323	0.099619275	0.146969385	0.108166538
836	0.75	0.5	0.7	3.6	1.5	0.654	0.912	0.356	0.096	0.148606864	0.093037627	0.14164745	0.095833188
837	0.75	0.5	0.7	2.8	2	0.65	0.862	0.348	0.122	0.126885775	0.111157546	0.128436755	0.125363472
838	0.75	0.5	0.7	3.2	2	0.648	0.9	0.358	0.06	0.153935051	0.09591663	0.132800602	0.063245553
839	0.75	0.5	0.7	3.6	2	0.696	0.942	0.358	0.068	0.146914941	0.09610411	0.137244308	0.076
840	0.75	0.5	0.9	2.8	0.5	0.64	0.72	0.328	0.288	0.162480768	0.16	0.14427751	0.129058126
841	0.75	0.5	0.9	3.2	0.5	0.628	0.722	0.312	0.218	0.157530949	0.141830885	0.143721954	0.13067517
842	0.75	0.5	0.9	3.6	0.5	0.654	0.738	0.376	0.214	0.129938447	0.119816526	0.150412765	0.098
843	0.75	0.5	0.9	2.8	1	0.648	0.792	0.344	0.202	0.15651198	0.109252002	0.173389734	0.119146968
844	0.75	0.5	0.9	3.2	1	0.626	0.782	0.362	0.172	0.129321305	0.126	0.175373886	0.118389189
845	0.75	0.5	0.9	3.6	1	0.652	0.828	0.318	0.146	0.149986666	0.134223694	0.154518607	0.102391406
846	0.75	0.5	0.9	2.8	1.5	0.656	0.8	0.386	0.174	0.104230514	0.134164079	0.142842571	0.112800709
847	0.75	0.5	0.9	3.2	1.5	0.632	0.852	0.346	0.114	0.148916084	0.126870012	0.151274585	0.102
848	0.75	0.5	0.9	3.6	1.5	0.644	0.896	0.356	0.078	0.168712774	0.089353232	0.138794813	0.075604233
849	0.75	0.5	0.9	2.8	2	0.644	0.848	0.384	0.15	0.137346278	0.126870012	0.146095859	0.106301458
850	0.75	0.5	0.9	3.2	2	0.664	0.914	0.368	0.094	0.129243955	0.102	0.134818396	0.075921012
851	0.75	0.5	0.9	3.6	2	0.64	0.94	0.32	0.048	0.157480157	0.063245553	0.145602198	0.072773622
852	0.75	0.5	1	2.8	0.5	0.662	0.72	0.346	0.308	0.156064089	0.145602198	0.138866843	0.149452334
853	0.75	0.5	1	3.2	0.5	0.638	0.72	0.368	0.286	0.144069428	0.142828569	0.140627167	0.141435498
854	0.75	0.5	1	3.6	0.5	0.668	0.762	0.41	0.262	0.152892119	0.126317061	0.159059737	0.130980915
855	0.75	0.5	1	2.8	1	0.654	0.79	0.322	0.19	0.14589037	0.11	0.172383294	0.113578167
856	0.75	0.5	1	3.2	1	0.648	0.808	0.348	0.174	0.147295621	0.111067547	0.164	0.112800709
857	0.75	0.5	1	3.6	1	0.648	0.832	0.316	0.174	0.147295621	0.139197701	0.152787434	0.114560028
858	0.75	0.5	1	2.8	1.5	0.656	0.828	0.348	0.158	0.149879952	0.113207774	0.159047163	0.102156742
859	0.75	0.5	1	3.2	1.5	0.688	0.848	0.368	0.14	0.155743379	0.102449988	0.161789987	0.107703296
860	0.75	0.5	1	3.6	1.5	0.706	0.904	0.308	0.09	0.143401534	0.089353232	0.126237871	0.098488578
861	0.75	0.5	1	2.8	2	0.646	0.866	0.334	0.118	0.168772036	0.108830143	0.177324561	0.108977062
862	0.75	0.5	1	3.2	2	0.62	0.918	0.322	0.096	0.142828569	0.084118963	0.13607351	0.082365041
863	0.75	0.5	1	3.6	2	0.636	0.95	0.358	0.04	0.160947196	0.072801099	0.14572577	0.06
864	0.75	0.7	0.5	2.8	0.5	0.688	0.738	0.398	0.336	0.145106857	0.152170956	0.176056809	0.143888846
865	0.75	0.7	0.5	3.2	0.5	0.618	0.724	0.372	0.264	0.162098735	0.134996296	0.140057131	0.107256701
866	0.75	0.7	0.5	3.6	0.5	0.638	0.736	0.368	0.256	0.146819617	0.130782262	0.133326666	0.149879952
867	0.75	0.7	0.5	2.8	1	0.678	0.786	0.354	0.236	0.154	0.129630243	0.159009434	0.155897402
868	0.75	0.7	0.5	3.2	1	0.664	0.818	0.38	0.214	0.143888846	0.133701159	0.158745079	0.137127678
869	0.75	0.7	0.5	3.6	1	0.636	0.834	0.372	0.144	0.157175062	0.129011627	0.153674982	0.104230514
870	0.75	0.7	0.5	2.8	1.5	0.62	0.838	0.3	0.146	0.16	0.114699608	0.129614814	0.104326411
871	0.75	0.7	0.5	3.2	1.5	0.64	0.856	0.376	0.132	0.149666295	0.089799777	0.140797727	0.110344914
872	0.75	0.7	0.5	3.6	1.5	0.662	0.922	0.364	0.112	0.145451023	0.106376689	0.152	0.112498889
873	0.75	0.7	0.5	2.8	2	0.654	0.882	0.364	0.126	0.15647364	0.121144542	0.157175062	0.101607086
874	0.75	0.7	0.5	3.2	2	0.624	0.92	0.364	0.07	0.122572428	0.087177979	0.155897402	0.080622577
875	0.75	0.7	0.5	3.6	2	0.606	0.942	0.394	0.066	0.130245921	0.07236021	0.165420676	0.076446059
876	0.75	0.7	0.7	2.8	0.5	0.652	0.666	0.342	0.322	0.153935051	0.147797158	0.131285947	0.148714492
877	0.75	0.7	0.7	3.2	0.5	0.696	0.748	0.356	0.26	0.16365818	0.164	0.143052438	0.146969385
878	0.75	0.7	0.7	3.6	0.5	0.672	0.744	0.35	0.244	0.163755916	0.128312119	0.137477271	0.132905982
879	0.75	0.7	0.7	2.8	1	0.694	0.764	0.356	0.23	0.148875787	0.130782262	0.161443489	0.15
880	0.75	0.7	0.7	3.2	1	0.666	0.814	0.356	0.178	0.151802503	0.131164019	0.157683227	0.108240473
881	0.75	0.7	0.7	3.6	1	0.648	0.852	0.378	0.184	0.123676999	0.111785509	0.133101465	0.128623482
882	0.75	0.7	0.7	2.8	1.5	0.636	0.878	0.336	0.192	0.135292276	0.096519428	0.145272158	0.124643492
883	0.75	0.7	0.7	3.2	1.5	0.644	0.89	0.344	0.168	0.144443761	0.098488578	0.155125755	0.1362938
884	0.75	0.7	0.7	3.6	1.5	0.686	0.912	0.362	0.104	0.140014285	0.103227903	0.174229733	0.101901914
885	0.75	0.7	0.7	2.8	2	0.652	0.85	0.362	0.126	0.133026313	0.098488578	0.118135515	0.105470375
886	0.75	0.7	0.7	3.2	2	0.612	0.91	0.36	0.084	0.130598622	0.085440037	0.134164079	0.094572723
887	0.75	0.7	0.7	3.6	2	0.674	0.944	0.35	0.084	0.150744817	0.080399005	0.172336879	0.088
888	0.75	0.7	0.9	2.8	0.5	0.67	0.716	0.368	0.286	0.131529464	0.14472042	0.15803797	0.120016666
889	0.75	0.7	0.9	3.2	0.5	0.634	0.754	0.388	0.284	0.150479234	0.137419067	0.159549365	0.143331783
890	0.75	0.7	0.9	3.6	0.5	0.626	0.748	0.388	0.236	0.143958327	0.144554488	0.145106857	0.129243955
891	0.75	0.7	0.9	2.8	1	0.666	0.814	0.328	0.216	0.1644506	0.107721864	0.145657132	0.128623482
892	0.75	0.7	0.9	3.2	1	0.666	0.814	0.358	0.224	0.149144226	0.126506917	0.144346805	0.117575508
893	0.75	0.7	0.9	3.6	1	0.648	0.84	0.336	0.184	0.149986666	0.132664992	0.112712022	0.125475097
894	0.75	0.7	0.9	2.8	1.5	0.63	0.812	0.322	0.174	0.15132746	0.139484766	0.138982013	0.112800709
895	0.75	0.7	0.9	3.2	1.5	0.636	0.85	0.332	0.134	0.155897402	0.092195445	0.139197701	0.114210332
896	0.75	0.7	0.9	3.6	1.5	0.66	0.902	0.36	0.088	0.156204994	0.096932967	0.153622915	0.090862534
897	0.75	0.7	0.9	2.8	2	0.7	0.88	0.348	0.112	0.137113092	0.10198039	0.143164241	0.099277389
898	0.75	0.7	0.9	3.2	2	0.654	0.922	0.342	0.072	0.148606864	0.090088845	0.141548578	0.08255907
899	0.75	0.7	0.9	3.6	2	0.658	0.932	0.376	0.062	0.152433592	0.078587531	0.137927517	0.074538581
900	0.75	0.7	1	2.8	0.5	0.638	0.662	0.364	0.278	0.166	0.15347964	0.145272158	0.117115328
901	0.75	0.7	1	3.2	0.5	0.63	0.74	0.36	0.27	0.174642492	0.116619038	0.146969385	0.125299641
902	0.75	0.7	1	3.6	0.5	0.612	0.758	0.332	0.238	0.16079801	0.113296072	0.163021471	0.135484316
903	0.75	0.7	1	2.8	1	0.636	0.78	0.35	0.214	0.158442419	0.1356466	0.159059737	0.128078101
904	0.75	0.7	1	3.2	1	0.646	0.824	0.344	0.172	0.131468627	0.130476051	0.140228385	0.140057131
905	0.75	0.7	1	3.6	1	0.668	0.846	0.296	0.178	0.15803797	0.102391406	0.149612834	0.130061524
906	0.75	0.7	1	2.8	1.5	0.68	0.796	0.322	0.194	0.161245155	0.123223374	0.126948809	0.142
907	0.75	0.7	1	3.2	1.5	0.628	0.86	0.318	0.152	0.16857046	0.105830052	0.180765041	0.104383907
908	0.75	0.7	1	3.6	1.5	0.708	0.906	0.338	0.09	0.136879509	0.078511146	0.174229733	0.102469508
909	0.75	0.7	1	2.8	2	0.646	0.882	0.326	0.13	0.134476764	0.108977062	0.114560028	0.100498756
910	0.75	0.7	1	3.2	2	0.646	0.898	0.336	0.108	0.131468627	0.108609392	0.133805829	0.095582425
911	0.75	0.7	1	3.6	2	0.624	0.942	0.362	0.056	0.119264412	0.069541355	0.148175572	0.075259551
912	0.75	0.9	0.5	2.8	0.5	0.636	0.716	0.322	0.272	0.136762568	0.134699666	0.164060964	0.120066648
913	0.75	0.9	0.5	3.2	0.5	0.666	0.77	0.35	0.282	0.147797158	0.136014705	0.15132746	0.153218798
914	0.75	0.9	0.5	3.6	0.5	0.656	0.72	0.37	0.236	0.155125755	0.134164079	0.159059737	0.148
915	0.75	0.9	0.5	2.8	1	0.664	0.776	0.342	0.246	0.145272158	0.134996296	0.140128512	0.143122325
916	0.75	0.9	0.5	3.2	1	0.612	0.834	0.392	0.18	0.122702893	0.133581436	0.150784615	0.12489996
917	0.75	0.9	0.5	3.6	1	0.672	0.832	0.34	0.164	0.154970965	0.106658333	0.14	0.141081537
918	0.75	0.9	0.5	2.8	1.5	0.648	0.834	0.372	0.204	0.169988235	0.106976633	0.142884569	0.124835892
919	0.75	0.9	0.5	3.2	1.5	0.656	0.834	0.316	0.118	0.147186956	0.101212647	0.157936696	0.103324731
920	0.75	0.9	0.5	3.6	1.5	0.638	0.914	0.376	0.09	0.156064089	0.084876381	0.149077161	0.083066239
921	0.75	0.9	0.5	2.8	2	0.648	0.874	0.354	0.128	0.164	0.114560028	0.14171803	0.111427106
922	0.75	0.9	0.5	3.2	2	0.668	0.898	0.31	0.074	0.161789987	0.106752049	0.140356688	0.068731361
923	0.75	0.9	0.5	3.6	2	0.672	0.928	0.348	0.05	0.138621788	0.084947042	0.155228863	0.060827625
924	0.75	0.9	0.7	2.8	0.5	0.65	0.714	0.332	0.278	0.156524758	0.140014285	0.133326666	0.125363472
925	0.75	0.9	0.7	3.2	0.5	0.672	0.71	0.338	0.24	0.16857046	0.171172428	0.144069428	0.126491106
926	0.75	0.9	0.7	3.6	0.5	0.622	0.754	0.346	0.254	0.138982013	0.137419067	0.160262285	0.120349491
927	0.75	0.9	0.7	2.8	1	0.658	0.796	0.374	0.23	0.170985379	0.14416657	0.159762323	0.126885775
928	0.75	0.9	0.7	3.2	1	0.626	0.802	0.316	0.178	0.159762323	0.112231903	0.14192956	0.090088845
929	0.75	0.9	0.7	3.6	1	0.656	0.844	0.332	0.146	0.113419575	0.140228385	0.139197701	0.126822711
930	0.75	0.9	0.7	2.8	1.5	0.634	0.806	0.388	0.178	0.121012396	0.144789502	0.165698521	0.110072703
931	0.75	0.9	0.7	3.2	1.5	0.658	0.874	0.332	0.104	0.15374004	0.103556748	0.151578363	0.099919968
932	0.75	0.9	0.7	3.6	1.5	0.632	0.878	0.338	0.112	0.15803797	0.096519428	0.158606431	0.097241966
933	0.75	0.9	0.7	2.8	2	0.67	0.888	0.366	0.138	0.15132746	0.084	0.140868733	0.126317061
934	0.75	0.9	0.7	3.2	2	0.674	0.926	0.326	0.086	0.107349895	0.079523581	0.164693655	0.077485483
935	0.75	0.9	0.7	3.6	2	0.672	0.93	0.362	0.056	0.134223694	0.075498344	0.132499057	0.082849261
936	0.75	0.9	0.9	2.8	0.5	0.692	0.754	0.38	0.32	0.162283702	0.14171803	0.153622915	0.169705627
937	0.75	0.9	0.9	3.2	0.5	0.672	0.732	0.334	0.272	0.158795466	0.143443369	0.132075736	0.123353152
938	0.75	0.9	0.9	3.6	0.5	0.614	0.748	0.36	0.276	0.1600125	0.144554488	0.149666295	0.134996296
939	0.75	0.9	0.9	2.8	1	0.63	0.792	0.378	0.224	0.131529464	0.109252002	0.155293271	0.124193398
940	0.75	0.9	0.9	3.2	1	0.662	0.816	0.336	0.188	0.154777259	0.115516233	0.176363261	0.112498889
941	0.75	0.9	0.9	3.6	1	0.654	0.862	0.362	0.16	0.162739055	0.103711137	0.127890578	0.09591663
942	0.75	0.9	0.9	2.8	1.5	0.636	0.816	0.356	0.196	0.187360615	0.117234807	0.166324983	0.124835892
943	0.75	0.9	0.9	3.2	1.5	0.656	0.866	0.4	0.122	0.14164745	0.108830143	0.152315462	0.128514591
944	0.75	0.9	0.9	3.6	1.5	0.674	0.888	0.31	0.11	0.1411524	0.105147515	0.161554944	0.100498756
945	0.75	0.9	0.9	2.8	2	0.658	0.882	0.342	0.124	0.138693908	0.101370607	0.148445276	0.10307279
946	0.75	0.9	0.9	3.2	2	0.656	0.9	0.374	0.096	0.155125755	0.09591663	0.171825493	0.091564185
947	0.75	0.9	0.9	3.6	2	0.666	0.946	0.38	0.062	0.155704849	0.066962676	0.158745079	0.074538581
948	0.75	0.9	1	2.8	0.5	0.668	0.698	0.374	0.282	0.172557237	0.15295751	0.142562267	0.143791516
949	0.75	0.9	1	3.2	0.5	0.646	0.724	0.382	0.27	0.183532014	0.120929732	0.13067517	0.145945195
950	0.75	0.9	1	3.6	0.5	0.672	0.748	0.37	0.23	0.147023808	0.137462722	0.156524758	0.145945195
951	0.75	0.9	1	2.8	1	0.664	0.796	0.306	0.218	0.158442419	0.138506318	0.15285287	0.138115893
952	0.75	0.9	1	3.2	1	0.618	0.832	0.358	0.2	0.154518607	0.102839681	0.147091808	0.128062485
953	0.75	0.9	1	3.6	1	0.628	0.818	0.33	0.164	0.158795466	0.108977062	0.148660687	0.114472704
954	0.75	0.9	1	2.8	1.5	0.624	0.81	0.35	0.144	0.130476051	0.125299641	0.157797338	0.116893114
955	0.75	0.9	1	3.2	1.5	0.648	0.854	0.344	0.142	0.137462722	0.122	0.16390241	0.09816313
956	0.75	0.9	1	3.6	1.5	0.634	0.908	0.342	0.114	0.1436802	0.093466572	0.168629772	0.114908659
957	0.75	0.9	1	2.8	2	0.67	0.884	0.402	0.154	0.148660687	0.102683981	0.161851784	0.115256236
958	0.75	0.9	1	3.2	2	0.648	0.934	0.328	0.082	0.164	0.088566359	0.147023808	0.090972523
959	0.75	0.9	1	3.6	2	0.622	0.928	0.338	0.06	0.174688294	0.08255907	0.157340395	0.069282032
960	1	0.1	0.5	2.8	0.5	0.582	0.67	0.398	0.364	0.169339895	0.152643375	0.143513066	0.133805829
961	1	0.1	0.5	3.2	0.5	0.632	0.706	0.378	0.3	0.134818396	0.148875787	0.164060964	0.132664992
962	1	0.1	0.5	3.6	0.5	0.568	0.706	0.392	0.282	0.146205335	0.159260792	0.165939748	0.151907867
963	1	0.1	0.5	2.8	1	0.642	0.734	0.346	0.264	0.158858428	0.125872952	0.149946657	0.130782262
964	1	0.1	0.5	3.2	1	0.616	0.76	0.384	0.246	0.15147277	0.1356466	0.174768418	0.138866843
965	1	0.1	0.5	3.6	1	0.584	0.758	0.388	0.212	0.139082709	0.137244308	0.129058126	0.122702893
966	1	0.1	0.5	2.8	1.5	0.612	0.754	0.376	0.252	0.147837749	0.14171803	0.164389781	0.113560557
967	1	0.1	0.5	3.2	1.5	0.62	0.802	0.348	0.172	0.14832397	0.125682139	0.138910043	0.121720992
968	1	0.1	0.5	3.6	1.5	0.572	0.858	0.388	0.162	0.14427751	0.113296072	0.162037033	0.123109707
969	1	0.1	0.5	2.8	2	0.6	0.818	0.338	0.204	0.178885438	0.127577427	0.138405202	0.114821601
970	1	0.1	0.5	3.2	2	0.622	0.858	0.396	0.138	0.143234074	0.107870292	0.19591835	0.107498837
971	1	0.1	0.5	3.6	2	0.634	0.904	0.388	0.134	0.1436802	0.087086164	0.170458206	0.121012396
972	1	0.1	0.7	2.8	0.5	0.604	0.67	0.328	0.306	0.16365818	0.141774469	0.152367976	0.15285287
973	1	0.1	0.7	3.2	0.5	0.6	0.646	0.4	0.286	0.12328828	0.135955875	0.13114877	0.148337453
974	1	0.1	0.7	3.6	0.5	0.606	0.712	0.372	0.282	0.162984662	0.124322162	0.153674982	0.168154691
975	1	0.1	0.7	2.8	1	0.64	0.702	0.36	0.268	0.146969385	0.150319659	0.168522995	0.15025312
976	1	0.1	0.7	3.2	1	0.652	0.732	0.364	0.222	0.118726577	0.133326666	0.150678466	0.131590273
977	1	0.1	0.7	3.6	1	0.594	0.812	0.408	0.216	0.154155765	0.130598622	0.158543369	0.120598507
978	1	0.1	0.7	2.8	1.5	0.61	0.776	0.396	0.238	0.128452326	0.132	0.146914941	0.135484316
979	1	0.1	0.7	3.2	1.5	0.644	0.794	0.36	0.188	0.145821809	0.15544774	0.167332005	0.139484766
980	1	0.1	0.7	3.6	1.5	0.636	0.822	0.374	0.16	0.130782262	0.113648581	0.161009317	0.103923048
981	1	0.1	0.7	2.8	2	0.62	0.792	0.396	0.228	0.176635217	0.129367693	0.150943698	0.123353152
982	1	0.1	0.7	3.2	2	0.598	0.864	0.428	0.156	0.151644321	0.110923397	0.158795466	0.123547562
983	1	0.1	0.7	3.6	2	0.594	0.88	0.414	0.138	0.143401534	0.109544512	0.177775139	0.105621967
984	1	0.1	0.9	2.8	0.5	0.622	0.64	0.374	0.314	0.130061524	0.157480157	0.149412182	0.163719272
985	1	0.1	0.9	3.2	0.5	0.6	0.674	0.368	0.308	0.152315462	0.129321305	0.177132719	0.150784615
986	1	0.1	0.9	3.6	0.5	0.58	0.688	0.36	0.308	0.167332005	0.133626345	0.13114877	0.154712637
987	1	0.1	0.9	2.8	1	0.634	0.71	0.398	0.294	0.135070352	0.13892444	0.147634684	0.143401534
988	1	0.1	0.9	3.2	1	0.604	0.74	0.4	0.274	0.186504692	0.128062485	0.14832397	0.124595345
989	1	0.1	0.9	3.6	1	0.624	0.79	0.408	0.222	0.139370011	0.111803399	0.180930926	0.122131077
990	1	0.1	0.9	2.8	1.5	0.618	0.78	0.374	0.246	0.158354034	0.121655251	0.146710599	0.128390031
991	1	0.1	0.9	3.2	1.5	0.66	0.798	0.372	0.198	0.1356466	0.127263506	0.145657132	0.096932967
992	1	0.1	0.9	3.6	1.5	0.632	0.834	0.38	0.148	0.161789987	0.133581436	0.154919334	0.108148047
993	1	0.1	0.9	2.8	2	0.61	0.822	0.396	0.196	0.13453624	0.131590273	0.170833252	0.13558761
994	1	0.1	0.9	3.2	2	0.606	0.856	0.352	0.166	0.128701204	0.109836242	0.136	0.106976633
995	1	0.1	0.9	3.6	2	0.6	0.908	0.374	0.138	0.161245155	0.091301698	0.148067552	0.086925255
996	1	0.1	1	2.8	0.5	0.634	0.678	0.374	0.336	0.149144226	0.165275528	0.157238672	0.155897402
997	1	0.1	1	3.2	0.5	0.668	0.686	0.408	0.34	0.147566934	0.167343957	0.164730082	0.174355958
998	1	0.1	1	3.6	0.5	0.618	0.708	0.382	0.316	0.149251466	0.126237871	0.162098735	0.146095859
999	1	0.1	1	2.8	1	0.612	0.698	0.404	0.314	0.135114766	0.143513066	0.13558761	0.149679658
1000	1	0.1	1	3.2	1	0.586	0.75	0.35	0.26	0.163719272	0.140356688	0.140356688	0.146969385
1001	1	0.1	1	3.6	1	0.644	0.788	0.394	0.216	0.155125755	0.14091132	0.128701204	0.128623482
1002	1	0.1	1	2.8	1.5	0.612	0.778	0.394	0.238	0.132121157	0.117115328	0.180454981	0.101764434
1003	1	0.1	1	3.2	1.5	0.658	0.842	0.414	0.202	0.125043992	0.123434193	0.158757677	0.133401649
1004	1	0.1	1	3.6	1.5	0.604	0.834	0.394	0.17	0.161195533	0.115948264	0.148875787	0.115325626
1005	1	0.1	1	2.8	2	0.622	0.798	0.414	0.164	0.151380316	0.104861814	0.1600125	0.112712022
1006	1	0.1	1	3.2	2	0.61	0.866	0.396	0.124	0.155241747	0.112445542	0.177718879	0.104995238
1007	1	0.1	1	3.6	2	0.594	0.874	0.368	0.12	0.160511682	0.10919707	0.154194682	0.091651514
1008	1	0.3	0.5	2.8	0.5	0.622	0.65	0.404	0.348	0.148714492	0.131529464	0.129553078	0.138910043
1009	1	0.3	0.5	3.2	0.5	0.62	0.686	0.426	0.314	0.16	0.137127678	0.157238672	0.129630243
1010	1	0.3	0.5	3.6	0.5	0.6	0.726	0.338	0.272	0.132664992	0.15467385	0.15085092	0.135705564
1011	1	0.3	0.5	2.8	1	0.644	0.708	0.4	0.254	0.145821809	0.175316856	0.167332005	0.143122325
1012	1	0.3	0.5	3.2	1	0.602	0.73	0.376	0.28	0.146273716	0.15132746	0.156920362	0.141421356
1013	1	0.3	0.5	3.6	1	0.598	0.762	0.358	0.226	0.155550635	0.112942463	0.126633329	0.12134249
1014	1	0.3	0.5	2.8	1.5	0.606	0.74	0.4	0.264	0.143401534	0.134164079	0.156204994	0.133805829
1015	1	0.3	0.5	3.2	1.5	0.618	0.81	0.406	0.184	0.154518607	0.106301458	0.147526269	0.11892855
1016	1	0.3	0.5	3.6	1.5	0.67	0.804	0.382	0.176	0.148660687	0.107628992	0.154518607	0.120929732
1017	1	0.3	0.5	2.8	2	0.604	0.796	0.432	0.204	0.14416657	0.118253964	0.139197701	0.132604676
1018	1	0.3	0.5	3.2	2	0.618	0.826	0.4	0.142	0.158354034	0.122979673	0.163707055	0.104096109
1019	1	0.3	0.5	3.6	2	0.614	0.854	0.386	0.142	0.178896618	0.106226174	0.145615933	0.123434193
1020	1	0.3	0.7	2.8	0.5	0.634	0.67	0.392	0.304	0.1464377	0.147309199	0.139771242	0.138506318
1021	1	0.3	0.7	3.2	0.5	0.608	0.722	0.39	0.308	0.163511467	0.162837342	0.13453624	0.157276826
1022	1	0.3	0.7	3.6	0.5	0.61	0.678	0.378	0.29	0.164012195	0.128514591	0.148714492	0.123693169
1023	1	0.3	0.7	2.8	1	0.632	0.712	0.41	0.276	0.146205335	0.142323575	0.144568323	0.134996296
1024	1	0.3	0.7	3.2	1	0.616	0.712	0.36	0.252	0.164146276	0.12749902	0.145602198	0.12204917
1025	1	0.3	0.7	3.6	1	0.61	0.78	0.366	0.248	0.188944436	0.121655251	0.155704849	0.115308282
1026	1	0.3	0.7	2.8	1.5	0.626	0.774	0.39	0.23	0.133880544	0.1411524	0.191049732	0.13453624
1027	1	0.3	0.7	3.2	1.5	0.6	0.792	0.414	0.23	0.14	0.136879509	0.144235918	0.120415946
1028	1	0.3	0.7	3.6	1.5	0.632	0.832	0.394	0.166	0.127184905	0.128747816	0.154155765	0.105090437
1029	1	0.3	0.7	2.8	2	0.63	0.782	0.406	0.184	0.125299641	0.117796435	0.161752898	0.130169121
1030	1	0.3	0.7	3.2	2	0.612	0.86	0.412	0.15	0.153153518	0.093808315	0.14091132	0.133041347
1031	1	0.3	0.7	3.6	2	0.602	0.864	0.39	0.12	0.169103519	0.103460137	0.180277564	0.109544512
1032	1	0.3	0.9	2.8	0.5	0.602	0.678	0.41	0.31	0.137825977	0.159110025	0.160312195	0.140356688
1033	1	0.3	0.9	3.2	0.5	0.586	0.7	0.412	0.326	0.140014285	0.138564065	0.166901168	0.12776541
1034	1	0.3	0.9	3.6	0.5	0.636	0.714	0.408	0.284	0.181945047	0.145615933	0.148108069	0.146095859
1035	1	0.3	0.9	2.8	1	0.632	0.722	0.358	0.256	0.151578363	0.122131077	0.156320184	0.132905982
1036	1	0.3	0.9	3.2	1	0.596	0.742	0.36	0.26	0.15226293	0.132800602	0.144222051	0.157480157
1037	1	0.3	0.9	3.6	1	0.606	0.804	0.378	0.24	0.130245921	0.126427845	0.148714492	0.12328828
1038	1	0.3	0.9	2.8	1.5	0.616	0.762	0.41	0.264	0.162923295	0.119816526	0.133041347	0.149345238
1039	1	0.3	0.9	3.2	1.5	0.666	0.796	0.372	0.224	0.145065502	0.145547243	0.153674982	0.136469777
1040	1	0.3	0.9	3.6	1.5	0.604	0.848	0.38	0.15	0.138506318	0.117029911	0.150996689	0.113578167
1041	1	0.3	0.9	2.8	2	0.632	0.794	0.38	0.202	0.152892119	0.130245921	0.163707055	0.128825463
1042	1	0.3	0.9	3.2	2	0.584	0.852	0.418	0.148	0.162923295	0.089977775	0.157085964	0.113560557
1043	1	0.3	0.9	3.6	2	0.636	0.892	0.398	0.096	0.154609185	0.107405773	0.171452617	0.095833188
1044	1	0.3	1	2.8	0.5	0.58	0.664	0.37	0.376	0.16	0.116206712	0.143178211	0.130476051
1045	1	0.3	1	3.2	0.5	0.576	0.644	0.386	0.354	0.177268158	0.144443761	0.164936351	0.14171803
1046	1	0.3	1	3.6	0.5	0.628	0.672	0.386	0.276	0.13272528	0.177808886	0.152328592	0.158189759
1047	1	0.3	1	2.8	1	0.594	0.746	0.33	0.27	0.140584494	0.138866843	0.141774469	0.137477271
1048	1	0.3	1	3.2	1	0.61	0.75	0.378	0.248	0.165227116	0.123693169	0.14462365	0.136
1049	1	0.3	1	3.6	1	0.616	0.74	0.386	0.244	0.136176356	0.150996689	0.174367428	0.14164745
1050	1	0.3	1	2.8	1.5	0.604	0.78	0.372	0.218	0.15226293	0.14832397	0.162529997	0.145175756
1051	1	0.3	1	3.2	1.5	0.634	0.782	0.396	0.188	0.155704849	0.129135588	0.14416657	0.12749902
1052	1	0.3	1	3.6	1.5	0.612	0.856	0.422	0.164	0.138043471	0.123547562	0.130061524	0.09329523
1053	1	0.3	1	2.8	2	0.628	0.83	0.378	0.21	0.167379808	0.137477271	0.165275528	0.120415946
1054	1	0.3	1	3.2	2	0.632	0.85	0.33	0.16	0.139197701	0.117046999	0.145945195	0.118321596
1055	1	0.3	1	3.6	2	0.58	0.888	0.402	0.09	0.168522995	0.088634079	0.177189164	0.078102497
1056	1	0.5	0.5	2.8	0.5	0.578	0.656	0.39	0.364	0.152695776	0.153831076	0.164012195	0.1658433
1057	1	0.5	0.5	3.2	0.5	0.642	0.662	0.378	0.318	0.140128512	0.156064089	0.159110025	0.140982268
1058	1	0.5	0.5	3.6	0.5	0.616	0.684	0.392	0.318	0.171300905	0.128623482	0.124643492	0.132196823
1059	1	0.5	0.5	2.8	1	0.664	0.726	0.404	0.292	0.148	0.149412182	0.14416657	0.118050837
1060	1	0.5	0.5	3.2	1	0.626	0.754	0.408	0.24	0.13536617	0.138866843	0.146751491	0.118321596
1061	1	0.5	0.5	3.6	1	0.626	0.76	0.38	0.23	0.15467385	0.109544512	0.150996689	0.141774469
1062	1	0.5	0.5	2.8	1.5	0.586	0.76	0.39	0.228	0.163719272	0.121655251	0.15	0.126554336
1063	1	0.5	0.5	3.2	1.5	0.636	0.784	0.368	0.196	0.146642422	0.137637204	0.117371206	0.121589473
1064	1	0.5	0.5	3.6	1.5	0.574	0.86	0.352	0.158	0.164693655	0.09797959	0.129984614	0.089643739
1065	1	0.5	0.5	2.8	2	0.642	0.824	0.384	0.208	0.158858428	0.125793482	0.117234807	0.126237871
1066	1	0.5	0.5	3.2	2	0.616	0.886	0.388	0.148	0.148808602	0.105848949	0.129058126	0.096415766
1067	1	0.5	0.5	3.6	2	0.588	0.9	0.398	0.114	0.136586969	0.082462113	0.169103519	0.087200917
1068	1	0.5	0.7	2.8	0.5	0.59	0.658	0.42	0.316	0.156524758	0.152433592	0.18	0.110199819
1069	1	0.5	0.7	3.2	0.5	0.646	0.696	0.386	0.302	0.171125685	0.145547243	0.166144515	0.13489255
1070	1	0.5	0.7	3.6	0.5	0.59	0.704	0.384	0.306	0.13453624	0.153570831	0.152787434	0.158
1071	1	0.5	0.7	2.8	1	0.62	0.728	0.396	0.306	0.152315462	0.14427751	0.129553078	0.130245921
1072	1	0.5	0.7	3.2	1	0.612	0.74	0.384	0.266	0.158290871	0.141421356	0.147458469	0.121012396
1073	1	0.5	0.7	3.6	1	0.604	0.798	0.394	0.234	0.164875711	0.140698259	0.13915459	0.142281411
1074	1	0.5	0.7	2.8	1.5	0.574	0.766	0.358	0.258	0.171825493	0.1464377	0.15111585	0.135779233
1075	1	0.5	0.7	3.2	1.5	0.624	0.794	0.398	0.202	0.174997143	0.11208925	0.144899965	0.155550635
1076	1	0.5	0.7	3.6	1.5	0.614	0.84	0.384	0.186	0.131164019	0.1	0.155383397	0.120016666
1077	1	0.5	0.7	2.8	2	0.61	0.81	0.354	0.192	0.144568323	0.123693169	0.140299679	0.145382255
1078	1	0.5	0.7	3.2	2	0.614	0.814	0.402	0.16	0.146982992	0.102	0.139269523	0.113137085
1079	1	0.5	0.7	3.6	2	0.632	0.884	0.378	0.122	0.165456943	0.11892855	0.13753545	0.100578328
1080	1	0.5	0.9	2.8	0.5	0.612	0.676	0.358	0.33	0.164487082	0.142211111	0.142954538	0.141774469
1081	1	0.5	0.9	3.2	0.5	0.634	0.686	0.334	0.312	0.121012396	0.149679658	0.1436802	0.145106857
1082	1	0.5	0.9	3.6	0.5	0.604	0.672	0.39	0.302	0.148270024	0.134223694	0.159059737	0.130368708
1083	1	0.5	0.9	2.8	1	0.588	0.698	0.41	0.284	0.138043471	0.13489255	0.147309199	0.133206606
1084	1	0.5	0.9	3.2	1	0.6	0.744	0.354	0.256	0.161245155	0.120266371	0.134476764	0.144443761
1085	1	0.5	0.9	3.6	1	0.584	0.8	0.382	0.27	0.136176356	0.14	0.136660162	0.128452326
1086	1	0.5	0.9	2.8	1.5	0.62	0.742	0.434	0.232	0.150996689	0.129753613	0.1464377	0.137753403
1087	1	0.5	0.9	3.2	1.5	0.64	0.79	0.37	0.172	0.126491106	0.133041347	0.156524758	0.114960863
1088	1	0.5	0.9	3.6	1.5	0.636	0.836	0.4	0.192	0.143888846	0.119599331	0.134164079	0.111067547
1089	1	0.5	0.9	2.8	2	0.648	0.786	0.348	0.17	0.15651198	0.124915972	0.134521374	0.111803399
1090	1	0.5	0.9	3.2	2	0.586	0.862	0.402	0.152	0.145615933	0.103711137	0.133401649	0.125283678
1091	1	0.5	0.9	3.6	2	0.626	0.896	0.402	0.116	0.1411524	0.101901914	0.147634684	0.102683981
1092	1	0.5	1	2.8	0.5	0.582	0.678	0.398	0.344	0.172846753	0.174688294	0.158101233	0.128312119
1093	1	0.5	1	3.2	0.5	0.638	0.704	0.374	0.332	0.139842769	0.131087757	0.13536617	0.166661333
1094	1	0.5	1	3.6	0.5	0.644	0.698	0.42	0.29	0.131392542	0.127263506	0.188679623	0.133041347
1095	1	0.5	1	2.8	1	0.614	0.734	0.346	0.298	0.163719272	0.154415025	0.140299679	0.147634684
1096	1	0.5	1	3.2	1	0.616	0.746	0.38	0.234	0.120598507	0.125235778	0.149666295	0.11934823
1097	1	0.5	1	3.6	1	0.646	0.784	0.362	0.256	0.138866843	0.131696621	0.135484316	0.140228385
1098	1	0.5	1	2.8	1.5	0.608	0.742	0.358	0.252	0.141194901	0.14572577	0.158858428	0.137462722
1099	1	0.5	1	3.2	1.5	0.59	0.794	0.376	0.19	0.160312195	0.127137721	0.142211111	0.102469508
1100	1	0.5	1	3.6	1.5	0.6	0.838	0.368	0.188	0.177763888	0.121474277	0.127184905	0.119398492
1101	1	0.5	1	2.8	2	0.626	0.794	0.386	0.162	0.171825493	0.150213182	0.145615933	0.116430237
1102	1	0.5	1	3.2	2	0.568	0.854	0.39	0.136	0.151578363	0.104326411	0.141774469	0.095414884
1103	1	0.5	1	3.6	2	0.594	0.896	0.388	0.098	0.151538774	0.089353232	0.136586969	0.092714616
1104	1	0.7	0.5	2.8	0.5	0.63	0.658	0.38	0.354	0.118743421	0.14572577	0.145602198	0.137419067
1105	1	0.7	0.5	3.2	0.5	0.598	0.656	0.404	0.302	0.163082801	0.137346278	0.142772546	0.165517371
1106	1	0.7	0.5	3.6	0.5	0.648	0.716	0.374	0.282	0.144554488	0.146095859	0.152065775	0.151907867
1107	1	0.7	0.5	2.8	1	0.594	0.742	0.402	0.28	0.147526269	0.14572577	0.156831119	0.16
1108	1	0.7	0.5	3.2	1	0.614	0.74	0.394	0.264	0.152328592	0.134164079	0.15544774	0.143888846
1109	1	0.7	0.5	3.6	1	0.656	0.79	0.412	0.226	0.156409718	0.133041347	0.163266653	0.133880544
1110	1	0.7	0.5	2.8	1.5	0.608	0.758	0.364	0.24	0.142604348	0.126633329	0.160947196	0.141421356
1111	1	0.7	0.5	3.2	1.5	0.618	0.82	0.4	0.174	0.143791516	0.138564065	0.141421356	0.105470375
1112	1	0.7	0.5	3.6	1.5	0.596	0.844	0.408	0.162	0.157429349	0.092	0.139771242	0.123109707
1113	1	0.7	0.5	2.8	2	0.636	0.808	0.346	0.178	0.153310143	0.118050837	0.149946657	0.134595691
1114	1	0.7	0.5	3.2	2	0.646	0.83	0.392	0.152	0.140299679	0.131529464	0.146751491	0.104383907
1115	1	0.7	0.5	3.6	2	0.626	0.876	0.374	0.122	0.139728308	0.097077289	0.136835668	0.123757828
1116	1	0.7	0.7	2.8	0.5	0.634	0.692	0.384	0.34	0.177324561	0.154712637	0.174768418	0.142828569
1117	1	0.7	0.7	3.2	0.5	0.62	0.684	0.4	0.306	0.184390889	0.137637204	0.14832397	0.185913959
1118	1	0.7	0.7	3.6	0.5	0.642	0.674	0.358	0.324	0.15503548	0.149412182	0.134298176	0.132
1119	1	0.7	0.7	2.8	1	0.602	0.718	0.384	0.316	0.156831119	0.151907867	0.189060837	0.171300905
1120	1	0.7	0.7	3.2	1	0.624	0.762	0.382	0.274	0.143610585	0.127890578	0.132196823	0.129321305
1121	1	0.7	0.7	3.6	1	0.628	0.788	0.4	0.218	0.160049992	0.11070682	0.145602198	0.124402572
1122	1	0.7	0.7	2.8	1.5	0.612	0.8	0.376	0.212	0.155743379	0.121655251	0.168	0.121061968
1123	1	0.7	0.7	3.2	1.5	0.606	0.758	0.332	0.196	0.154155765	0.138693908	0.140627167	0.129553078
1124	1	0.7	0.7	3.6	1.5	0.64	0.822	0.418	0.19	0.172046505	0.115394974	0.132196823	0.126885775
1125	1	0.7	0.7	2.8	2	0.604	0.82	0.37	0.206	0.146914941	0.107703296	0.155241747	0.136249771
1126	1	0.7	0.7	3.2	2	0.63	0.82	0.416	0.154	0.160312195	0.12	0.131696621	0.115256236
1127	1	0.7	0.7	3.6	2	0.62	0.876	0.376	0.14	0.166132477	0.092865494	0.149077161	0.113137085
1128	1	0.7	0.9	2.8	0.5	0.604	0.682	0.414	0.356	0.157429349	0.13067517	0.135661343	0.118591737
1129	1	0.7	0.9	3.2	0.5	0.59	0.682	0.386	0.31	0.131529464	0.126	0.146982992	0.13892444
1130	1	0.7	0.9	3.6	0.5	0.622	0.654	0.41	0.312	0.170047052	0.144512975	0.184661853	0.14918445
1131	1	0.7	0.9	2.8	1	0.638	0.67	0.334	0.246	0.157340395	0.141774469	0.145065502	0.149946657
1132	1	0.7	0.9	3.2	1	0.614	0.724	0.386	0.226	0.140014285	0.150412765	0.151009933	0.146710599
1133	1	0.7	0.9	3.6	1	0.63	0.774	0.394	0.264	0.160312195	0.12776541	0.170188131	0.107256701
1134	1	0.7	0.9	2.8	1.5	0.644	0.794	0.396	0.246	0.149879952	0.117320075	0.168475518	0.129938447
1135	1	0.7	0.9	3.2	1.5	0.6	0.81	0.368	0.22	0.14	0.113578167	0.144830936	0.14
1136	1	0.7	0.9	3.6	1.5	0.614	0.832	0.41	0.17	0.167343957	0.106658333	0.167630546	0.098488578
1137	1	0.7	0.9	2.8	2	0.584	0.808	0.406	0.168	0.182603395	0.121391927	0.15285287	0.124
1138	1	0.7	0.9	3.2	2	0.528	0.838	0.392	0.168	0.141477913	0.109343495	0.148108069	0.090421236
1139	1	0.7	0.9	3.6	2	0.626	0.894	0.4	0.114	0.155961534	0.100816665	0.149666295	0.105848949
1140	1	0.7	1	2.8	0.5	0.584	0.67	0.38	0.364	0.156665248	0.157797338	0.149666295	0.141081537
1141	1	0.7	1	3.2	0.5	0.59	0.68	0.392	0.296	0.164012195	0.142828569	0.153414471	0.137054734
1142	1	0.7	1	3.6	0.5	0.612	0.694	0.348	0.308	0.16079801	0.159260792	0.168807583	0.152105227
1143	1	0.7	1	2.8	1	0.63	0.712	0.41	0.27	0.162788206	0.139484766	0.181383571	0.13453624
1144	1	0.7	1	3.2	1	0.604	0.788	0.36	0.224	0.150943698	0.12749902	0.158745079	0.124193398
1145	1	0.7	1	3.6	1	0.614	0.782	0.434	0.208	0.134178985	0.13955644	0.159511755	0.135410487
1146	1	0.7	1	2.8	1.5	0.612	0.786	0.328	0.222	0.14091132	0.135661343	0.148377896	0.130061524
1147	1	0.7	1	3.2	1.5	0.626	0.766	0.368	0.18	0.124595345	0.122653985	0.154194682	0.09591663
1148	1	0.7	1	3.6	1.5	0.626	0.804	0.396	0.15	0.153375357	0.138506318	0.153570831	0.133041347
1149	1	0.7	1	2.8	2	0.588	0.796	0.366	0.206	0.147837749	0.111283422	0.168059513	0.143401534
1150	1	0.7	1	3.2	2	0.576	0.836	0.356	0.16	0.150412765	0.117915224	0.152525408	0.109544512
1151	1	0.7	1	3.6	2	0.634	0.892	0.388	0.136	0.166865215	0.116344317	0.150519102	0.09329523
1152	1	0.9	0.5	2.8	0.5	0.604	0.67	0.4	0.316	0.141364776	0.118743421	0.138564065	0.131696621
1153	1	0.9	0.5	3.2	0.5	0.624	0.694	0.376	0.31	0.164389781	0.13915459	0.151736614	0.141774469
1154	1	0.9	0.5	3.6	0.5	0.64	0.73	0.416	0.306	0.146969385	0.136014705	0.147458469	0.162984662
1155	1	0.9	0.5	2.8	1	0.614	0.71	0.376	0.288	0.182219648	0.148660687	0.140797727	0.121061968
1156	1	0.9	0.5	3.2	1	0.596	0.748	0.352	0.294	0.164875711	0.131514258	0.144554488	0.147526269
1157	1	0.9	0.5	3.6	1	0.65	0.758	0.384	0.232	0.145945195	0.141548578	0.157936696	0.115654658
1158	1	0.9	0.5	2.8	1.5	0.6	0.754	0.366	0.256	0.13114877	0.128390031	0.163229899	0.135882302
1159	1	0.9	0.5	3.2	1.5	0.598	0.814	0.384	0.232	0.11574109	0.114908659	0.152787434	0.137753403
1160	1	0.9	0.5	3.6	1.5	0.638	0.844	0.38	0.172	0.156064089	0.120266371	0.153622915	0.123353152
1161	1	0.9	0.5	2.8	2	0.6	0.808	0.392	0.18	0.174355958	0.142604348	0.158543369	0.1356466
1162	1	0.9	0.5	3.2	2	0.648	0.838	0.384	0.128	0.159047163	0.118135515	0.157936696	0.116687617
1163	1	0.9	0.5	3.6	2	0.6	0.894	0.392	0.116	0.168522995	0.117320075	0.150784615	0.098711701
1164	1	0.9	0.7	2.8	0.5	0.636	0.68	0.376	0.338	0.168237927	0.134164079	0.153049012	0.154777259
1165	1	0.9	0.7	3.2	0.5	0.61	0.704	0.362	0.298	0.143178211	0.118253964	0.145451023	0.117456375
1166	1	0.9	0.7	3.6	0.5	0.572	0.692	0.356	0.274	0.148377896	0.163511467	0.145821809	0.124595345
1167	1	0.9	0.7	2.8	1	0.61	0.722	0.392	0.316	0.15	0.133101465	0.130904545	0.117234807
1168	1	0.9	0.7	3.2	1	0.606	0.764	0.372	0.244	0.162984662	0.130782262	0.175544866	0.129861465
1169	1	0.9	0.7	3.6	1	0.616	0.792	0.376	0.238	0.140513345	0.142604348	0.136469777	0.127890578
1170	1	0.9	0.7	2.8	1.5	0.642	0.77	0.354	0.254	0.15374004	0.123693169	0.14589037	0.123628476
1171	1	0.9	0.7	3.2	1.5	0.57	0.814	0.386	0.184	0.156524758	0.132680066	0.140014285	0.139082709
1172	1	0.9	0.7	3.6	1.5	0.582	0.814	0.408	0.164	0.166961073	0.103942292	0.157276826	0.109105454
1173	1	0.9	0.7	2.8	2	0.588	0.804	0.406	0.222	0.170458206	0.138506318	0.13770984	0.104479663
1174	1	0.9	0.7	3.2	2	0.63	0.876	0.364	0.17	0.16643317	0.108738218	0.126111062	0.118743421
1175	1	0.9	0.7	3.6	2	0.598	0.876	0.372	0.13	0.142112631	0.104995238	0.152367976	0.094339811
1176	1	0.9	0.9	2.8	0.5	0.578	0.708	0.38	0.384	0.164060964	0.148108069	0.142828569	0.14472042
1177	1	0.9	0.9	3.2	0.5	0.614	0.656	0.394	0.332	0.156217797	0.125155903	0.154155765	0.131818056
1178	1	0.9	0.9	3.6	0.5	0.62	0.674	0.35	0.322	0.154919334	0.168297356	0.131529464	0.141830885
1179	1	0.9	0.9	2.8	1	0.626	0.728	0.4	0.254	0.142562267	0.123353152	0.141421356	0.144512975
1180	1	0.9	0.9	3.2	1	0.604	0.784	0.376	0.274	0.177718879	0.14192956	0.160698475	0.133880544
1181	1	0.9	0.9	3.6	1	0.574	0.792	0.344	0.27	0.169481562	0.121391927	0.157683227	0.162788206
1182	1	0.9	0.9	2.8	1.5	0.602	0.784	0.386	0.196	0.146273716	0.137637204	0.154932243	0.118253964
1183	1	0.9	0.9	3.2	1.5	0.584	0.816	0.366	0.188	0.143331783	0.112	0.142281411	0.122702893
1184	1	0.9	0.9	3.6	1.5	0.632	0.824	0.392	0.188	0.140627167	0.125793482	0.167140659	0.117711512
1185	1	0.9	0.9	2.8	2	0.624	0.81	0.41	0.204	0.147729483	0.133041347	0.148660687	0.131087757
1186	1	0.9	0.9	3.2	2	0.634	0.868	0.374	0.166	0.162	0.104766407	0.149412182	0.101212647
1187	1	0.9	0.9	3.6	2	0.588	0.894	0.38	0.11	0.163266653	0.098812955	0.121655251	0.09
1188	1	0.9	1	2.8	0.5	0.638	0.644	0.382	0.328	0.152170956	0.137346278	0.140982268	0.153674982
1189	1	0.9	1	3.2	0.5	0.62	0.71	0.398	0.302	0.138564065	0.147309199	0.164304595	0.137825977
1190	1	0.9	1	3.6	0.5	0.612	0.704	0.378	0.35	0.16079801	0.126427845	0.154	0.162788206
1191	1	0.9	1	2.8	1	0.622	0.752	0.38	0.292	0.157848028	0.120399336	0.178885438	0.133925352
1192	1	0.9	1	3.2	1	0.644	0.728	0.41	0.258	0.144443761	0.141477913	0.15132746	0.115047816
1193	1	0.9	1	3.6	1	0.628	0.788	0.372	0.23	0.166180625	0.14918445	0.1562562	0.128452326
1194	1	0.9	1	2.8	1.5	0.608	0.724	0.356	0.22	0.162283702	0.158189759	0.160199875	0.116619038
1195	1	0.9	1	3.2	1.5	0.656	0.79	0.368	0.202	0.120266371	0.118743421	0.159298462	0.139269523
1196	1	0.9	1	3.6	1.5	0.644	0.824	0.354	0.17	0.156409718	0.112356575	0.135955875	0.111803399
1197	1	0.9	1	2.8	2	0.646	0.828	0.386	0.184	0.147254881	0.123353152	0.138578498	0.106508216
1198	1	0.9	1	3.2	2	0.6	0.84	0.362	0.15	0.132664992	0.109544512	0.146819617	0.111803399
1199	1	0.9	1	3.6	2	0.598	0.888	0.36	0.126	0.151644321	0.108885261	0.174355958	0.095519631
1200	1.5	0.1	0.5	2.8	0.5	0.562	0.586	0.424	0.392	0.175373886	0.137127678	0.166805276	0.167140659
1201	1.5	0.1	0.5	3.2	0.5	0.588	0.606	0.408	0.346	0.164487082	0.193297698	0.136879509	0.131468627
1202	1.5	0.1	0.5	3.6	0.5	0.596	0.648	0.41	0.364	0.157429349	0.149986666	0.13	0.162185079
1203	1.5	0.1	0.5	2.8	1	0.636	0.666	0.43	0.39	0.164632925	0.166865215	0.174642492	0.131529464
1204	1.5	0.1	0.5	3.2	1	0.572	0.676	0.432	0.286	0.176680503	0.142211111	0.148916084	0.141435498
1205	1.5	0.1	0.5	3.6	1	0.562	0.694	0.408	0.29	0.134	0.131772531	0.161046577	0.120415946
1206	1.5	0.1	0.5	2.8	1.5	0.546	0.684	0.414	0.336	0.144512975	0.167761736	0.144235918	0.162185079
1207	1.5	0.1	0.5	3.2	1.5	0.562	0.704	0.382	0.282	0.130980915	0.123223374	0.143791516	0.124402572
1208	1.5	0.1	0.5	3.6	1.5	0.63	0.706	0.43	0.252	0.131529464	0.143401534	0.140356688	0.128436755
1209	1.5	0.1	0.5	2.8	2	0.55	0.712	0.424	0.31	0.167630546	0.153153518	0.150412765	0.143178211
1210	1.5	0.1	0.5	3.2	2	0.574	0.756	0.39	0.23	0.150744817	0.123547562	0.141774469	0.102469508
1211	1.5	0.1	0.5	3.6	2	0.556	0.798	0.406	0.198	0.153831076	0.140698259	0.134773885	0.137825977
1212	1.5	0.1	0.7	2.8	0.5	0.566	0.638	0.43	0.416	0.1644506	0.114699608	0.156524758	0.125475097
1213	1.5	0.1	0.7	3.2	0.5	0.572	0.662	0.404	0.366	0.14427751	0.145451023	0.158694675	0.129011627
1214	1.5	0.1	0.7	3.6	0.5	0.578	0.634	0.41	0.38	0.155293271	0.135070352	0.148660687	0.150996689
1215	1.5	0.1	0.7	2.8	1	0.59	0.648	0.372	0.322	0.122065556	0.131514258	0.148377896	0.155293271
1216	1.5	0.1	0.7	3.2	1	0.618	0.672	0.408	0.308	0.15961203	0.161294761	0.149452334	0.145382255
1217	1.5	0.1	0.7	3.6	1	0.572	0.684	0.38	0.318	0.157530949	0.146095859	0.1356466	0.124402572
1218	1.5	0.1	0.7	2.8	1.5	0.572	0.686	0.392	0.304	0.124963995	0.1600125	0.161046577	0.15226293
1219	1.5	0.1	0.7	3.2	1.5	0.566	0.714	0.422	0.282	0.153114336	0.137127678	0.161604455	0.160860188
1220	1.5	0.1	0.7	3.6	1.5	0.572	0.766	0.438	0.254	0.183346666	0.125872952	0.161108659	0.120349491
1221	1.5	0.1	0.7	2.8	2	0.586	0.684	0.414	0.316	0.153635933	0.130169121	0.158757677	0.133206606
1222	1.5	0.1	0.7	3.2	2	0.602	0.762	0.444	0.234	0.148983221	0.126317061	0.174539394	0.138
1223	1.5	0.1	0.7	3.6	2	0.634	0.772	0.392	0.218	0.172754161	0.13272528	0.161046577	0.105242577
1224	1.5	0.1	0.9	2.8	0.5	0.55	0.63	0.45	0.388	0.13453624	0.141774469	0.155241747	0.14918445
1225	1.5	0.1	0.9	3.2	0.5	0.61	0.636	0.424	0.364	0.15	0.139656722	0.170364316	0.129243955
1226	1.5	0.1	0.9	3.6	0.5	0.594	0.604	0.432	0.37	0.140584494	0.139942845	0.120731106	0.156524758
1227	1.5	0.1	0.9	2.8	1	0.57	0.662	0.4	0.334	0.126885775	0.157340395	0.162480768	0.170423003
1228	1.5	0.1	0.9	3.2	1	0.584	0.694	0.466	0.324	0.175909067	0.133281657	0.172754161	0.143610585
1229	1.5	0.1	0.9	3.6	1	0.552	0.704	0.414	0.308	0.143164241	0.142772546	0.142842571	0.135410487
1230	1.5	0.1	0.9	2.8	1.5	0.59	0.72	0.444	0.284	0.153948043	0.176635217	0.148539557	0.139082709
1231	1.5	0.1	0.9	3.2	1.5	0.596	0.726	0.424	0.286	0.142772546	0.13536617	0.164389781	0.142842571
1232	1.5	0.1	0.9	3.6	1.5	0.588	0.734	0.4	0.246	0.170458206	0.1464377	0.154919334	0.148606864
1233	1.5	0.1	0.9	2.8	2	0.562	0.702	0.4	0.27	0.177640086	0.136367151	0.161245155	0.152643375
1234	1.5	0.1	0.9	3.2	2	0.582	0.758	0.45	0.254	0.15961203	0.116773285	0.160312195	0.14589037
1235	1.5	0.1	0.9	3.6	2	0.582	0.8	0.44	0.206	0.132196823	0.128062485	0.14	0.150213182
1236	1.5	0.1	1	2.8	0.5	0.6	0.574	0.418	0.366	0.167332005	0.149412182	0.15961203	0.185051344
1237	1.5	0.1	1	3.2	0.5	0.6	0.658	0.422	0.36	0.167332005	0.16503333	0.157848028	0.113137085
1238	1.5	0.1	1	3.6	0.5	0.594	0.652	0.39	0.342	0.160511682	0.147295621	0.141774469	0.161356748
1239	1.5	0.1	1	2.8	1	0.59	0.648	0.438	0.37	0.148660687	0.143164241	0.164790776	0.137477271
1240	1.5	0.1	1	3.2	1	0.586	0.654	0.462	0.324	0.142842571	0.167582815	0.135484316	0.146369396
1241	1.5	0.1	1	3.6	1	0.594	0.666	0.416	0.31	0.134773885	0.150479234	0.130169121	0.136014705
1242	1.5	0.1	1	2.8	1.5	0.544	0.71	0.422	0.296	0.151208465	0.144568323	0.146	0.167284189
1243	1.5	0.1	1	3.2	1.5	0.552	0.738	0.428	0.27	0.153935051	0.146819617	0.135705564	0.140356688
1244	1.5	0.1	1	3.6	1.5	0.608	0.742	0.414	0.248	0.152105227	0.12180312	0.138578498	0.145931491
1245	1.5	0.1	1	2.8	2	0.544	0.718	0.426	0.248	0.156409718	0.135188757	0.152065775	0.148647233
1246	1.5	0.1	1	3.2	2	0.556	0.762	0.436	0.238	0.18238421	0.101764434	0.142492105	0.146819617
1247	1.5	0.1	1	3.6	2	0.552	0.782	0.406	0.218	0.15651198	0.133701159	0.098812955	0.140982268
1248	1.5	0.3	0.5	2.8	0.5	0.582	0.594	0.426	0.394	0.151907867	0.162984662	0.129321305	0.146164291
1249	1.5	0.3	0.5	3.2	0.5	0.62	0.648	0.398	0.374	0.14832397	0.140342438	0.139269523	0.163474769
1250	1.5	0.3	0.5	3.6	0.5	0.552	0.63	0.41	0.402	0.15651198	0.145945195	0.144568323	0.143513066
1251	1.5	0.3	0.5	2.8	1	0.592	0.636	0.406	0.374	0.146751491	0.181945047	0.130245921	0.143958327
1252	1.5	0.3	0.5	3.2	1	0.584	0.664	0.452	0.306	0.150146595	0.175225569	0.17463104	0.156729066
1253	1.5	0.3	0.5	3.6	1	0.58	0.714	0.438	0.292	0.1356466	0.145615933	0.15085092	0.127812362
1254	1.5	0.3	0.5	2.8	1.5	0.618	0.68	0.392	0.366	0.13955644	0.1356466	0.168333003	0.127451952
1255	1.5	0.3	0.5	3.2	1.5	0.578	0.748	0.446	0.258	0.171219158	0.120399336	0.153896069	0.14572577
1256	1.5	0.3	0.5	3.6	1.5	0.576	0.73	0.404	0.24	0.153049012	0.145945195	0.161195533	0.1356466
1257	1.5	0.3	0.5	2.8	2	0.586	0.714	0.404	0.268	0.153635933	0.142842571	0.142772546	0.137753403
1258	1.5	0.3	0.5	3.2	2	0.55	0.766	0.388	0.21	0.148660687	0.136543034	0.154453877	0.125299641
1259	1.5	0.3	0.5	3.6	2	0.598	0.784	0.412	0.2	0.159361225	0.115516233	0.133626345	0.12
1260	1.5	0.3	0.7	2.8	0.5	0.574	0.636	0.364	0.362	0.150744817	0.150678466	0.155897402	0.142674455
1261	1.5	0.3	0.7	3.2	0.5	0.56	0.646	0.43	0.412	0.172046505	0.126822711	0.145945195	0.171627504
1262	1.5	0.3	0.7	3.6	0.5	0.558	0.624	0.468	0.376	0.116773285	0.163168624	0.166661333	0.128934092
1263	1.5	0.3	0.7	2.8	1	0.602	0.692	0.44	0.34	0.158101233	0.141194901	0.158745079	0.142828569
1264	1.5	0.3	0.7	3.2	1	0.558	0.666	0.39	0.304	0.148445276	0.133581436	0.164012195	0.128
1265	1.5	0.3	0.7	3.6	1	0.57	0.702	0.45	0.312	0.165227116	0.120813906	0.147309199	0.136586969
1266	1.5	0.3	0.7	2.8	1.5	0.6	0.67	0.436	0.328	0.14	0.15	0.142492105	0.148377896
1267	1.5	0.3	0.7	3.2	1.5	0.536	0.694	0.414	0.256	0.159699718	0.128701204	0.169717412	0.123547562
1268	1.5	0.3	0.7	3.6	1.5	0.6	0.76	0.43	0.254	0.137113092	0.142828569	0.145945195	0.131468627
1269	1.5	0.3	0.7	2.8	2	0.598	0.736	0.434	0.274	0.147634684	0.126111062	0.150479234	0.12776541
1270	1.5	0.3	0.7	3.2	2	0.568	0.734	0.44	0.252	0.156767344	0.122653985	0.176635217	0.128436755
1271	1.5	0.3	0.7	3.6	2	0.578	0.784	0.44	0.192	0.152695776	0.134699666	0.12489996	0.127812362
1272	1.5	0.3	0.9	2.8	0.5	0.54	0.598	0.422	0.38	0.134164079	0.164304595	0.183619171	0.1356466
1273	1.5	0.3	0.9	3.2	0.5	0.576	0.64	0.454	0.388	0.174997143	0.156204994	0.175738442	0.177358394
1274	1.5	0.3	0.9	3.6	0.5	0.616	0.656	0.42	0.38	0.137637204	0.137346278	0.137113092	0.168522995
1275	1.5	0.3	0.9	2.8	1	0.558	0.624	0.41	0.308	0.16503333	0.150412765	0.156524758	0.156
1276	1.5	0.3	0.9	3.2	1	0.564	0.63	0.382	0.35	0.143888846	0.13892444	0.158354034	0.147309199
1277	1.5	0.3	0.9	3.6	1	0.58	0.702	0.42	0.316	0.154919334	0.13489255	0.149666295	0.160449369
1278	1.5	0.3	0.9	2.8	1.5	0.568	0.692	0.402	0.342	0.161789987	0.133925352	0.159361225	0.135779233
1279	1.5	0.3	0.9	3.2	1.5	0.524	0.704	0.414	0.246	0.144996552	0.145547243	0.185483153	0.137419067
1280	1.5	0.3	0.9	3.6	1.5	0.572	0.754	0.462	0.296	0.158795466	0.137419067	0.176510623	0.14416657
1281	1.5	0.3	0.9	2.8	2	0.58	0.724	0.418	0.326	0.146969385	0.106883114	0.135188757	0.157238672
1282	1.5	0.3	0.9	3.2	2	0.522	0.716	0.446	0.256	0.143234074	0.154090882	0.134476764	0.143052438
1283	1.5	0.3	0.9	3.6	2	0.586	0.748	0.412	0.192	0.149679658	0.143164241	0.142323575	0.124643492
1284	1.5	0.3	1	2.8	0.5	0.618	0.622	0.47	0.402	0.15961203	0.152695776	0.167630546	0.146273716
1285	1.5	0.3	1	3.2	0.5	0.558	0.612	0.432	0.386	0.168629772	0.138043471	0.164243721	0.168534863
1286	1.5	0.3	1	3.6	0.5	0.526	0.626	0.426	0.362	0.169481562	0.143958327	0.182	0.14951923
1287	1.5	0.3	1	2.8	1	0.572	0.662	0.448	0.358	0.166180625	0.152170956	0.168807583	0.140128512
1288	1.5	0.3	1	3.2	1	0.6	0.676	0.4	0.324	0.163707055	0.149077161	0.163707055	0.124193398
1289	1.5	0.3	1	3.6	1	0.524	0.694	0.386	0.322	0.136469777	0.117320075	0.146982992	0.14462365
1290	1.5	0.3	1	2.8	1.5	0.594	0.696	0.432	0.33	0.156729066	0.126427845	0.137753403	0.15
1291	1.5	0.3	1	3.2	1.5	0.552	0.702	0.412	0.254	0.149986666	0.155550635	0.153153518	0.147254881
1292	1.5	0.3	1	3.6	1.5	0.534	0.714	0.434	0.236	0.170423003	0.151009933	0.160760692	0.148
1293	1.5	0.3	1	2.8	2	0.562	0.724	0.44	0.278	0.152170956	0.122572428	0.162480768	0.157848028
1294	1.5	0.3	1	3.2	2	0.56	0.75	0.408	0.268	0.137113092	0.131529464	0.144	0.154194682
1295	1.5	0.3	1	3.6	2	0.596	0.774	0.448	0.19	0.150943698	0.093402355	0.145931491	0.136014705
1296	1.5	0.5	0.5	2.8	0.5	0.6	0.67	0.414	0.406	0.158745079	0.13	0.149679658	0.159260792
1297	1.5	0.5	0.5	3.2	0.5	0.554	0.612	0.428	0.366	0.160262285	0.145106857	0.153674982	0.1436802
1298	1.5	0.5	0.5	3.6	0.5	0.566	0.62	0.442	0.35	0.181780087	0.176635217	0.158858428	0.17
1299	1.5	0.5	0.5	2.8	1	0.57	0.702	0.37	0.324	0.143178211	0.151644321	0.13892444	0.154350251
1300	1.5	0.5	0.5	3.2	1	0.572	0.634	0.434	0.306	0.160049992	0.163229899	0.145065502	0.150213182
1301	1.5	0.5	0.5	3.6	1	0.584	0.722	0.444	0.316	0.140513345	0.134595691	0.140228385	0.15147277
1302	1.5	0.5	0.5	2.8	1.5	0.562	0.678	0.44	0.312	0.157340395	0.15657586	0.175499288	0.133626345
1303	1.5	0.5	0.5	3.2	1.5	0.572	0.726	0.402	0.31	0.170926885	0.15467385	0.144899965	0.157797338
1304	1.5	0.5	0.5	3.6	1.5	0.578	0.752	0.47	0.256	0.154	0.129984614	0.153948043	0.14164745
1305	1.5	0.5	0.5	2.8	2	0.552	0.73	0.444	0.27	0.168807583	0.136014705	0.155125755	0.148660687
1306	1.5	0.5	0.5	3.2	2	0.6	0.756	0.432	0.24	0.146969385	0.148539557	0.180488227	0.134164079
1307	1.5	0.5	0.5	3.6	2	0.558	0.776	0.432	0.208	0.181207064	0.099116094	0.173712406	0.111067547
1308	1.5	0.5	0.7	2.8	0.5	0.55	0.65	0.414	0.37	0.178044938	0.160312195	0.166144515	0.153948043
1309	1.5	0.5	0.7	3.2	0.5	0.614	0.598	0.404	0.374	0.128078101	0.155550635	0.139942845	0.139728308
1310	1.5	0.5	0.7	3.6	0.5	0.612	0.622	0.402	0.364	0.168095211	0.147363496	0.166721324	0.143888846
1311	1.5	0.5	0.7	2.8	1	0.576	0.644	0.456	0.328	0.156920362	0.152525408	0.162677595	0.140057131
1312	1.5	0.5	0.7	3.2	1	0.566	0.686	0.44	0.304	0.142281411	0.167343957	0.162480768	0.121589473
1313	1.5	0.5	0.7	3.6	1	0.568	0.688	0.406	0.33	0.143443369	0.14918445	0.13770984	0.165227116
1314	1.5	0.5	0.7	2.8	1.5	0.568	0.676	0.398	0.318	0.133326666	0.146369396	0.170282119	0.124402572
1315	1.5	0.5	0.7	3.2	1.5	0.572	0.73	0.44	0.328	0.152367976	0.159059737	0.164924225	0.166180625
1316	1.5	0.5	0.7	3.6	1.5	0.57	0.734	0.426	0.29	0.165227116	0.138	0.170657552	0.148660687
1317	1.5	0.5	0.7	2.8	2	0.556	0.712	0.418	0.272	0.172232401	0.12592061	0.154518607	0.135705564
1318	1.5	0.5	0.7	3.2	2	0.564	0.788	0.356	0.222	0.149345238	0.112498889	0.158946532	0.133101465
1319	1.5	0.5	0.7	3.6	2	0.566	0.79	0.428	0.224	0.145065502	0.126885775	0.145657132	0.115861987
1320	1.5	0.5	0.9	2.8	0.5	0.548	0.614	0.412	0.32	0.168807583	0.1600125	0.155743379	0.128062485
1321	1.5	0.5	0.9	3.2	0.5	0.558	0.618	0.44	0.394	0.138693908	0.154518607	0.152315462	0.162984662
1322	1.5	0.5	0.9	3.6	0.5	0.6	0.65	0.38	0.384	0.163707055	0.155241747	0.157480157	0.14192956
1323	1.5	0.5	0.9	2.8	1	0.608	0.664	0.414	0.356	0.139771242	0.152	0.162493077	0.129861465
1324	1.5	0.5	0.9	3.2	1	0.564	0.662	0.434	0.296	0.122898332	0.176510623	0.1644506	0.13558761
1325	1.5	0.5	0.9	3.6	1	0.606	0.672	0.4	0.292	0.127137721	0.138621788	0.149666295	0.149452334
1326	1.5	0.5	0.9	2.8	1.5	0.556	0.678	0.444	0.338	0.138794813	0.13753545	0.155125755	0.146819617
1327	1.5	0.5	0.9	3.2	1.5	0.586	0.718	0.414	0.262	0.164936351	0.140982268	0.167343957	0.134
1328	1.5	0.5	0.9	3.6	1.5	0.54	0.746	0.408	0.258	0.126491106	0.138866843	0.157276826	0.141548578
1329	1.5	0.5	0.9	2.8	2	0.596	0.688	0.458	0.286	0.185429232	0.130598622	0.177865117	0.137127678
1330	1.5	0.5	0.9	3.2	2	0.572	0.748	0.446	0.258	0.152367976	0.126870012	0.144512975	0.142954538
1331	1.5	0.5	0.9	3.6	2	0.564	0.778	0.48	0.216	0.136762568	0.138982013	0.16	0.140513345
1332	1.5	0.5	1	2.8	0.5	0.54	0.612	0.432	0.366	0.141421356	0.157022291	0.15025312	0.163229899
1333	1.5	0.5	1	3.2	0.5	0.572	0.652	0.406	0.37	0.157530949	0.153935051	0.142	0.13
1334	1.5	0.5	1	3.6	0.5	0.56	0.64	0.398	0.352	0.154919334	0.16	0.164304595	0.171160743
1335	1.5	0.5	1	2.8	1	0.572	0.624	0.426	0.36	0.152367976	0.159449051	0.13536617	0.156204994
1336	1.5	0.5	1	3.2	1	0.566	0.648	0.41	0.328	0.159511755	0.153935051	0.160312195	0.129676521
1337	1.5	0.5	1	3.6	1	0.604	0.706	0.416	0.304	0.157429349	0.146164291	0.164146276	0.145547243
1338	1.5	0.5	1	2.8	1.5	0.572	0.684	0.412	0.258	0.164972725	0.164146276	0.14918445	0.116773285
1339	1.5	0.5	1	3.2	1.5	0.556	0.734	0.442	0.27	0.143052438	0.1436802	0.142954538	0.152643375
1340	1.5	0.5	1	3.6	1.5	0.538	0.728	0.414	0.266	0.162345311	0.145657132	0.152328592	0.149144226
1341	1.5	0.5	1	2.8	2	0.612	0.75	0.434	0.292	0.129058126	0.13	0.176193076	0.139771242
1342	1.5	0.5	1	3.2	2	0.544	0.758	0.426	0.268	0.162677595	0.137244308	0.153375357	0.128747816
1343	1.5	0.5	1	3.6	2	0.582	0.794	0.418	0.22	0.162098735	0.11208925	0.133701159	0.12328828
1344	1.5	0.7	0.5	2.8	0.5	0.516	0.604	0.436	0.338	0.154090882	0.15615377	0.145272158	0.129444969
1345	1.5	0.7	0.5	3.2	0.5	0.546	0.616	0.398	0.402	0.192052076	0.172464489	0.143513066	0.150319659
1346	1.5	0.7	0.5	3.6	0.5	0.592	0.664	0.454	0.346	0.154712637	0.136762568	0.159009434	0.184618526
1347	1.5	0.7	0.5	2.8	1	0.632	0.698	0.41	0.356	0.134818396	0.148983221	0.153948043	0.162677595
1348	1.5	0.7	0.5	3.2	1	0.626	0.688	0.414	0.338	0.138289551	0.138043471	0.161257558	0.162345311
1349	1.5	0.7	0.5	3.6	1	0.61	0.712	0.45	0.316	0.137477271	0.14918445	0.16643317	0.15919799
1350	1.5	0.7	0.5	2.8	1.5	0.588	0.674	0.434	0.346	0.153153518	0.145340978	0.124273891	0.195151223
1351	1.5	0.7	0.5	3.2	1.5	0.562	0.724	0.416	0.326	0.178762412	0.133506554	0.15147277	0.149412182
1352	1.5	0.7	0.5	3.6	1.5	0.604	0.752	0.4	0.31	0.15226293	0.159047163	0.126491106	0.153948043
1353	1.5	0.7	0.5	2.8	2	0.558	0.684	0.462	0.336	0.138693908	0.15147277	0.136952547	0.145272158
1354	1.5	0.7	0.5	3.2	2	0.522	0.746	0.42	0.232	0.15657586	0.115256236	0.156204994	0.122376468
1355	1.5	0.7	0.5	3.6	2	0.598	0.8	0.452	0.232	0.148983221	0.121655251	0.141760361	0.133326666
1356	1.5	0.7	0.7	2.8	0.5	0.62	0.61	0.432	0.388	0.168522995	0.147309199	0.155486334	0.170458206
1357	1.5	0.7	0.7	3.2	0.5	0.578	0.63	0.384	0.394	0.168866811	0.148660687	0.148808602	0.156729066
1358	1.5	0.7	0.7	3.6	0.5	0.604	0.634	0.426	0.32	0.157429349	0.145065502	0.170657552	0.146969385
1359	1.5	0.7	0.7	2.8	1	0.56	0.646	0.414	0.36	0.174355958	0.134476764	0.166144515	0.129614814
1360	1.5	0.7	0.7	3.2	1	0.576	0.68	0.398	0.33	0.169186288	0.137113092	0.139269523	0.137477271
1361	1.5	0.7	0.7	3.6	1	0.59	0.696	0.428	0.352	0.13453624	0.137054734	0.141477913	0.166421153
1362	1.5	0.7	0.7	2.8	1.5	0.548	0.702	0.422	0.272	0.173481988	0.125682139	0.16036209	0.137171426
1363	1.5	0.7	0.7	3.2	1.5	0.56	0.726	0.432	0.306	0.152315462	0.136835668	0.142042247	0.142
1364	1.5	0.7	0.7	3.6	1.5	0.546	0.772	0.434	0.27	0.149946657	0.131209756	0.165662307	0.161554944
1365	1.5	0.7	0.7	2.8	2	0.608	0.718	0.436	0.292	0.170692706	0.135188757	0.171767284	0.168333003
1366	1.5	0.7	0.7	3.2	2	0.572	0.764	0.394	0.242	0.173251263	0.129243955	0.15544774	0.125043992
1367	1.5	0.7	0.7	3.6	2	0.594	0.796	0.408	0.222	0.154155765	0.118253964	0.169516961	0.131590273
1368	1.5	0.7	0.9	2.8	0.5	0.554	0.624	0.448	0.39	0.163963411	0.165601932	0.189989473	0.15
1369	1.5	0.7	0.9	3.2	0.5	0.572	0.638	0.408	0.378	0.162529997	0.177640086	0.163511467	0.152695776
1370	1.5	0.7	0.9	3.6	0.5	0.564	0.648	0.408	0.374	0.139656722	0.141760361	0.149452334	0.155961534
1371	1.5	0.7	0.9	2.8	1	0.568	0.642	0.42	0.35	0.177132719	0.142954538	0.177763888	0.16643317
1372	1.5	0.7	0.9	3.2	1	0.574	0.668	0.442	0.336	0.153375357	0.17825824	0.177865117	0.152
1373	1.5	0.7	0.9	3.6	1	0.574	0.688	0.424	0.318	0.159762323	0.138043471	0.178392825	0.143791516
1374	1.5	0.7	0.9	2.8	1.5	0.546	0.682	0.43	0.298	0.14589037	0.151907867	0.153948043	0.137825977
1375	1.5	0.7	0.9	3.2	1.5	0.606	0.712	0.422	0.292	0.146164291	0.145106857	0.141830885	0.145382255
1376	1.5	0.7	0.9	3.6	1.5	0.586	0.736	0.45	0.254	0.158757677	0.164632925	0.137477271	0.161505418
1377	1.5	0.7	0.9	2.8	2	0.576	0.732	0.416	0.27	0.146369396	0.133326666	0.15147277	0.153948043
1378	1.5	0.7	0.9	3.2	2	0.564	0.758	0.392	0.268	0.136762568	0.135779233	0.169516961	0.142042247
1379	1.5	0.7	0.9	3.6	2	0.56	0.742	0.438	0.254	0.1356466	0.125043992	0.152170956	0.140299679
1380	1.5	0.7	1	2.8	0.5	0.578	0.62	0.418	0.41	0.148714492	0.132664992	0.132196823	0.164012195
1381	1.5	0.7	1	3.2	0.5	0.568	0.604	0.43	0.392	0.125602548	0.161195533	0.147309199	0.163511467
1382	1.5	0.7	1	3.6	0.5	0.532	0.658	0.438	0.354	0.156767344	0.144346805	0.167200478	0.171125685
1383	1.5	0.7	1	2.8	1	0.578	0.66	0.398	0.344	0.167678263	0.116619038	0.148983221	0.148539557
1384	1.5	0.7	1	3.2	1	0.592	0.7	0.416	0.342	0.146751491	0.157480157	0.134699666	0.158858428
1385	1.5	0.7	1	3.6	1	0.586	0.686	0.424	0.35	0.182219648	0.132680066	0.150412765	0.140356688
1386	1.5	0.7	1	2.8	1.5	0.602	0.696	0.474	0.32	0.148983221	0.14416657	0.15467385	0.154919334
1387	1.5	0.7	1	3.2	1.5	0.604	0.688	0.404	0.308	0.177718879	0.136586969	0.170833252	0.129367693
1388	1.5	0.7	1	3.6	1.5	0.602	0.702	0.364	0.29	0.151644321	0.124080619	0.142492105	0.13892444
1389	1.5	0.7	1	2.8	2	0.598	0.706	0.418	0.234	0.130368708	0.142	0.136660162	0.117660529
1390	1.5	0.7	1	3.2	2	0.556	0.758	0.446	0.246	0.143052438	0.134298176	0.166385095	0.131468627
1391	1.5	0.7	1	3.6	2	0.608	0.786	0.402	0.22	0.132423563	0.132680066	0.151644321	0.137113092
1392	1.5	0.9	0.5	2.8	0.5	0.556	0.594	0.428	0.406	0.161443489	0.166625328	0.14427751	0.15285287
1393	1.5	0.9	0.5	3.2	0.5	0.562	0.646	0.412	0.384	0.167200478	0.161505418	0.151842023	0.128623482
1394	1.5	0.9	0.5	3.6	0.5	0.552	0.608	0.406	0.346	0.155228863	0.144	0.140584494	0.155190206
1395	1.5	0.9	0.5	2.8	1	0.588	0.636	0.428	0.382	0.165698521	0.158442419	0.173251263	0.162098735
1396	1.5	0.9	0.5	3.2	1	0.528	0.68	0.41	0.372	0.147023808	0.166132477	0.13453624	0.134223694
1397	1.5	0.9	0.5	3.6	1	0.62	0.648	0.416	0.33	0.129614814	0.180266469	0.150146595	0.15132746
1398	1.5	0.9	0.5	2.8	1.5	0.546	0.686	0.426	0.316	0.183532014	0.138578498	0.15467385	0.166565303
1399	1.5	0.9	0.5	3.2	1.5	0.594	0.728	0.408	0.278	0.178224577	0.147023808	0.152105227	0.131590273
1400	1.5	0.9	0.5	3.6	1.5	0.552	0.764	0.436	0.246	0.159047163	0.152	0.164632925	0.126822711
1401	1.5	0.9	0.5	2.8	2	0.562	0.712	0.428	0.268	0.161108659	0.142323575	0.147023808	0.154194682
1402	1.5	0.9	0.5	3.2	2	0.596	0.76	0.438	0.246	0.170833252	0.128062485	0.139842769	0.135955875
1403	1.5	0.9	0.5	3.6	2	0.556	0.8	0.444	0.19	0.147186956	0.134164079	0.129861465	0.13
1404	1.5	0.9	0.7	2.8	0.5	0.584	0.562	0.432	0.392	0.14192956	0.175373886	0.147566934	0.159799875
1405	1.5	0.9	0.7	3.2	0.5	0.578	0.6	0.442	0.392	0.141830885	0.128062485	0.142954538	0.164730082
1406	1.5	0.9	0.7	3.6	0.5	0.578	0.648	0.404	0.328	0.131590273	0.144554488	0.154867685	0.124963995
1407	1.5	0.9	0.7	2.8	1	0.584	0.67	0.422	0.382	0.171300905	0.16881943	0.141830885	0.153218798
1408	1.5	0.9	0.7	3.2	1	0.582	0.676	0.454	0.314	0.147905375	0.133506554	0.167582815	0.105848949
1409	1.5	0.9	0.7	3.6	1	0.59	0.694	0.428	0.304	0.161554944	0.127137721	0.148377896	0.141364776
1410	1.5	0.9	0.7	2.8	1.5	0.58	0.686	0.45	0.312	0.145602198	0.132680066	0.182482876	0.138043471
1411	1.5	0.9	0.7	3.2	1.5	0.592	0.682	0.44	0.272	0.145382255	0.13067517	0.156204994	0.151049661
1412	1.5	0.9	0.7	3.6	1.5	0.562	0.754	0.432	0.29	0.139842769	0.115256236	0.163021471	0.117046999
1413	1.5	0.9	0.7	2.8	2	0.592	0.754	0.442	0.312	0.162283702	0.159009434	0.148445276	0.124322162
1414	1.5	0.9	0.7	3.2	2	0.576	0.738	0.394	0.276	0.16193826	0.130980915	0.150213182	0.101113797
1415	1.5	0.9	0.7	3.6	2	0.574	0.798	0.388	0.198	0.182	0.139269523	0.146478667	0.106752049
1416	1.5	0.9	0.9	2.8	0.5	0.588	0.596	0.43	0.39	0.162037033	0.16965848	0.15132746	0.172336879
1417	1.5	0.9	0.9	3.2	0.5	0.576	0.646	0.444	0.38	0.16193826	0.144512975	0.173389734	0.175499288
1418	1.5	0.9	0.9	3.6	0.5	0.588	0.644	0.422	0.362	0.153153518	0.121918005	0.162837342	0.166
1419	1.5	0.9	0.9	2.8	1	0.576	0.702	0.418	0.376	0.154350251	0.148983221	0.157085964	0.17385051
1420	1.5	0.9	0.9	3.2	1	0.576	0.67	0.432	0.332	0.140797727	0.141774469	0.137753403	0.144830936
1421	1.5	0.9	0.9	3.6	1	0.588	0.676	0.4	0.282	0.165698521	0.155640612	0.153622915	0.147905375
1422	1.5	0.9	0.9	2.8	1.5	0.592	0.702	0.414	0.318	0.159799875	0.125682139	0.173216627	0.147905375
1423	1.5	0.9	0.9	3.2	1.5	0.556	0.738	0.414	0.292	0.155125755	0.123109707	0.129630243	0.149452334
1424	1.5	0.9	0.9	3.6	1.5	0.556	0.732	0.404	0.274	0.147186956	0.134818396	0.170833252	0.152065775
1425	1.5	0.9	0.9	2.8	2	0.604	0.738	0.43	0.268	0.142772546	0.109343495	0.136014705	0.154194682
1426	1.5	0.9	0.9	3.2	2	0.596	0.742	0.418	0.198	0.14416657	0.142954538	0.151907867	0.120813906
1427	1.5	0.9	0.9	3.6	2	0.568	0.82	0.38	0.22	0.134818396	0.12328828	0.154919334	0.146969385
1428	1.5	0.9	1	2.8	0.5	0.576	0.624	0.46	0.364	0.159449051	0.158189759	0.142828569	0.152
1429	1.5	0.9	1	3.2	0.5	0.62	0.616	0.402	0.358	0.13114877	0.161691063	0.144899965	0.167439541
1430	1.5	0.9	1	3.6	0.5	0.568	0.656	0.418	0.35	0.1362938	0.132905982	0.168154691	0.165227116
1431	1.5	0.9	1	2.8	1	0.558	0.622	0.42	0.36	0.132800602	0.133101465	0.146969385	0.1356466
1432	1.5	0.9	1	3.2	1	0.554	0.712	0.418	0.352	0.174596678	0.132121157	0.129135588	0.148647233
1433	1.5	0.9	1	3.6	1	0.586	0.686	0.43	0.322	0.170891779	0.132680066	0.157797338	0.159110025
1434	1.5	0.9	1	2.8	1.5	0.62	0.68	0.398	0.352	0.14	0.146969385	0.159361225	0.140342438
1435	1.5	0.9	1	3.2	1.5	0.57	0.732	0.43	0.304	0.141774469	0.128747816	0.155241747	0.145547243
1436	1.5	0.9	1	3.6	1.5	0.576	0.746	0.43	0.244	0.153049012	0.132981202	0.152643375	0.143052438
1437	1.5	0.9	1	2.8	2	0.568	0.706	0.414	0.288	0.142042247	0.162984662	0.153635933	0.143721954
1438	1.5	0.9	1	3.2	2	0.586	0.77	0.378	0.252	0.120016666	0.115325626	0.143234074	0.151314243
1439	1.5	0.9	1	3.6	2	0.578	0.822	0.478	0.218	0.141830885	0.157848028	0.143234074	0.114350339
