# Supplementary material for: Core Cognitive Mechanisms Underlying Syntactic Priming: A Comparison of Three Alternative Models
Source: Front Psychol. 2021 Jun 28;12:662345. doi: 10.3389/fpsyg.2021.662345 (PMC8273879; doi:10.3389/fpsyg.2021.662345)
Supplement: Supplementary file 1 [file Data_Sheet_1.zip › 662345_Yang_Data_Sheet_1/supplementary_materials/MODEL3_wide.csv]

mid	alpha	egs	r1	r2	DOC	DOI	POC	POI	DOC_sd	DOI_sd	POC_sd	POI_sd
0	0.1	0.01	0	-10	0.3	0	0.69	1	0.138564065	0	0.159059737	0
1	0.1	0.01	0	-5	0.36	0	0.668	1	0.161245155	0	0.127184905	0
2	0.1	0.01	0	-1	0.32	0	0.65	1	0.14832397	0	0.128452326	0
3	0.1	0.01	0	-0.5	0.39	0.012	0.674	0.986	0.159059737	0.032496154	0.1411524	0.040049969
4	0.1	0.01	0	-0.1	0.286	0.216	0.656	0.798	0.135661343	0.128623482	0.131392542	0.133401649
5	0.1	0.01	0	0	0.358	0.3	0.658	0.68	0.152433592	0.128062485	0.129753613	0.126491106
6	0.1	0.01	0.1	-10	0.462	0	0.458	1	0.130980915	0	0.131285947	0
7	0.1	0.01	0.1	-5	0.47	0	0.508	1	0.164012195	0	0.177583783	0
8	0.1	0.01	0.1	-1	0.52	0	0.502	1	0.154919334	0	0.169103519	0
9	0.1	0.01	0.1	-0.5	0.516	0.01	0.51	0.984	0.15147277	0.03	0.15132746	0.05425864
10	0.1	0.01	0.1	-0.1	0.492	0.22	0.5	0.82	0.175316856	0.1356466	0.157480157	0.103923048
11	0.1	0.01	0.1	0	0.51	0.354	0.448	0.648	0.144568323	0.162739055	0.148647233	0.131514258
12	0.1	0.01	0.5	-10	0.936	0	0.04	1	0.081877958	0	0.06	0
13	0.1	0.01	0.5	-5	0.932	0	0.044	1	0.070540768	0	0.066813172	0
14	0.1	0.01	0.5	-1	0.962	0	0.062	1	0.062896741	0	0.066	0
15	0.1	0.01	0.5	-0.5	0.952	0.002	0.062	0.988	0.064	0.014	0.08219489	0.038157568
16	0.1	0.01	0.5	-0.1	0.95	0.214	0.058	0.786	0.060827625	0.142842571	0.080224684	0.124915972
17	0.1	0.01	0.5	0	0.952	0.306	0.046	0.664	0.067052218	0.154155765	0.066962676	0.154609185
18	0.1	0.01	1	-10	0.998	0	0	1	0.014	0	0	0
19	0.1	0.01	1	-5	1	0	0.002	1	0	0	0.014	0
20	0.1	0.01	1	-1	1	0	0	1	0	0	0	0
21	0.1	0.01	1	-0.5	1	0.004	0	0.982	0	0.028	0	0.047707442
22	0.1	0.01	1	-0.1	1	0.212	0.002	0.8	0	0.132121157	0.014	0.109544512
23	0.1	0.01	1	0	0.998	0.338	0	0.668	0.014	0.156064089	0	0.1362938
24	0.1	0.01	5	-10	1	0	0	1	0	0	0	0
25	0.1	0.01	5	-5	1	0	0	1	0	0	0	0
26	0.1	0.01	5	-1	1	0	0	1	0	0	0	0
27	0.1	0.01	5	-0.5	1	0.02	0	0.976	0	0.048989795	0	0.042708313
28	0.1	0.01	5	-0.1	1	0.214	0	0.798	0	0.111373246	0	0.142112631
29	0.1	0.01	5	0	1	0.328	0	0.686	0	0.138621788	0	0.148337453
30	0.1	0.01	10	-10	1	0	0	1	0	0	0	0
31	0.1	0.01	10	-5	1	0	0	1	0	0	0	0
32	0.1	0.01	10	-1	1	0	0	1	0	0	0	0
33	0.1	0.01	10	-0.5	1	0.016	0	0.99	0	0.036660606	0	0.03
34	0.1	0.01	10	-0.1	1	0.188	0	0.788	0	0.135114766	0	0.12749902
35	0.1	0.01	10	0	1	0.294	0	0.632	0	0.148875787	0	0.146205335
36	0.1	0.1	0	-10	0.498	0	0.564	0.998	0.154259522	0	0.139656722	0.014
37	0.1	0.1	0	-5	0.452	0.02	0.528	0.964	0.16277592	0.04472136	0.151049661	0.055713553
38	0.1	0.1	0	-1	0.472	0.32	0.492	0.688	0.147023808	0.150996689	0.142604348	0.146478667
39	0.1	0.1	0	-0.5	0.494	0.38	0.556	0.58	0.179343246	0.167332005	0.148539557	0.145602198
40	0.1	0.1	0	-0.1	0.486	0.48	0.526	0.54	0.151009933	0.161245155	0.143958327	0.156204994
41	0.1	0.1	0	0	0.488	0.438	0.532	0.532	0.145106857	0.166	0.17825824	0.151578363
42	0.1	0.1	0.1	-10	0.474	0	0.486	1	0.142562267	0	0.153635933	0
43	0.1	0.1	0.1	-5	0.528	0.03	0.506	0.956	0.169752761	0.05	0.188053184	0.057131427
44	0.1	0.1	0.1	-1	0.52	0.318	0.472	0.69	0.164924225	0.145175756	0.16857046	0.144568323
45	0.1	0.1	0.1	-0.5	0.512	0.384	0.496	0.57	0.150519102	0.134699666	0.141364776	0.123693169
46	0.1	0.1	0.1	-0.1	0.498	0.474	0.486	0.542	0.165517371	0.1411524	0.163719272	0.187712546
47	0.1	0.1	0.1	0	0.48	0.472	0.466	0.532	0.157480157	0.154970965	0.138	0.159298462
48	0.1	0.1	0.5	-10	0.54	0	0.45	1	0.145602198	0	0.157797338	0
49	0.1	0.1	0.5	-5	0.57	0.026	0.434	0.974	0.17	0.043863424	0.136543034	0.048207883
50	0.1	0.1	0.5	-1	0.544	0.322	0.442	0.702	0.16390241	0.143234074	0.157594416	0.139269523
51	0.1	0.1	0.5	-0.5	0.568	0.424	0.45	0.562	0.143443369	0.16193826	0.175783958	0.168392399
52	0.1	0.1	0.5	-0.1	0.56	0.456	0.436	0.548	0.161245155	0.179064234	0.160947196	0.16277592
53	0.1	0.1	0.5	0	0.566	0.488	0.442	0.492	0.168059513	0.165698521	0.173308973	0.165939748
54	0.1	0.1	1	-10	0.648	0	0.328	1	0.168807583	0	0.129676521	0
55	0.1	0.1	1	-5	0.654	0.028	0.37	0.984	0.166385095	0.044899889	0.137477271	0.036660606
56	0.1	0.1	1	-1	0.634	0.312	0.354	0.676	0.145065502	0.171627504	0.14171803	0.142211111
57	0.1	0.1	1	-0.5	0.66	0.34	0.362	0.588	0.153622915	0.128062485	0.167200478	0.122702893
58	0.1	0.1	1	-0.1	0.65	0.484	0.35	0.518	0.108166538	0.161691063	0.156524758	0.182964477
59	0.1	0.1	1	0	0.654	0.508	0.388	0.504	0.155190206	0.142604348	0.143721954	0.149612834
60	0.1	0.1	5	-10	0.974	0	0.028	1	0.048207883	0	0.053065997	0
61	0.1	0.1	5	-5	0.958	0.024	0.028	0.976	0.066603303	0.051224994	0.044899889	0.054990908
62	0.1	0.1	5	-1	0.972	0.338	0.028	0.682	0.053065997	0.170751281	0.044899889	0.132196823
63	0.1	0.1	5	-0.5	0.98	0.39	0.024	0.588	0.04	0.13453624	0.047159304	0.147837749
64	0.1	0.1	5	-0.1	0.966	0.446	0.034	0.564	0.051419841	0.109927249	0.062	0.154609185
65	0.1	0.1	5	0	0.974	0.49	0.038	0.528	0.052191953	0.152643375	0.056178288	0.149719738
66	0.1	0.1	10	-10	1	0	0	1	0	0	0	0
67	0.1	0.1	10	-5	1	0.022	0	0.976	0	0.04142463	0	0.047159304
68	0.1	0.1	10	-1	1	0.302	0	0.684	0	0.156831119	0	0.157936696
69	0.1	0.1	10	-0.5	1	0.374	0	0.562	0	0.129321305	0	0.167200478
70	0.1	0.1	10	-0.1	0.998	0.476	0.002	0.522	0.014	0.174997143	0.014	0.147363496
71	0.1	0.1	10	0	0.998	0.468	0	0.564	0.014	0.142042247	0	0.153310143
72	0.1	0.5	0	-10	0.48	0.188	0.478	0.798	0.152315462	0.11070682	0.155293271	0.131893897
73	0.1	0.5	0	-5	0.542	0.348	0.5	0.644	0.15503548	0.151314243	0.152315462	0.147186956
74	0.1	0.5	0	-1	0.52	0.442	0.52	0.57	0.152315462	0.142954538	0.177763888	0.13
75	0.1	0.5	0	-0.5	0.534	0.45	0.472	0.526	0.139441744	0.15132746	0.142884569	0.150744817
76	0.1	0.5	0	-0.1	0.47	0.508	0.444	0.556	0.156524758	0.156	0.126743836	0.176816289
77	0.1	0.5	0	0	0.532	0.502	0.492	0.51	0.154194682	0.142112631	0.161046577	0.178044938
78	0.1	0.5	0.1	-10	0.5	0.184	0.486	0.788	0.13114877	0.115516233	0.151009933	0.130598622
79	0.1	0.5	0.1	-5	0.522	0.388	0.528	0.65	0.172383294	0.159549365	0.154970965	0.126885775
80	0.1	0.5	0.1	-1	0.518	0.47	0.53	0.502	0.158354034	0.152643375	0.159059737	0.176056809
81	0.1	0.5	0.1	-0.5	0.458	0.54	0.504	0.532	0.156320184	0.13114877	0.17658992	0.142042247
82	0.1	0.5	0.1	-0.1	0.462	0.496	0.518	0.504	0.163572614	0.148270024	0.157085964	0.157429349
83	0.1	0.5	0.1	0	0.442	0.55	0.492	0.478	0.138693908	0.16643317	0.191666377	0.175829463
84	0.1	0.5	0.5	-10	0.51	0.204	0.486	0.816	0.152643375	0.148270024	0.154932243	0.11892855
85	0.1	0.5	0.5	-5	0.538	0.33	0.516	0.704	0.168392399	0.131529464	0.165360213	0.142772546
86	0.1	0.5	0.5	-1	0.538	0.448	0.48	0.566	0.146819617	0.141760361	0.167332005	0.162
87	0.1	0.5	0.5	-0.5	0.56	0.468	0.484	0.52	0.14	0.176	0.168949697	0.116619038
88	0.1	0.5	0.5	-0.1	0.54	0.516	0.492	0.556	0.14	0.171300905	0.144	0.169894085
89	0.1	0.5	0.5	0	0.474	0.512	0.48	0.482	0.152065775	0.166901168	0.183303028	0.143791516
90	0.1	0.5	1	-10	0.502	0.212	0.402	0.816	0.160611332	0.121061968	0.124080619	0.139082709
91	0.1	0.5	1	-5	0.512	0.346	0.478	0.656	0.146478667	0.174596678	0.157848028	0.145821809
92	0.1	0.5	1	-1	0.512	0.452	0.424	0.532	0.136586969	0.145931491	0.133506554	0.146205335
93	0.1	0.5	1	-0.5	0.528	0.5	0.486	0.53	0.188722018	0.170880075	0.138578498	0.136014705
94	0.1	0.5	1	-0.1	0.51	0.506	0.484	0.512	0.15132746	0.150213182	0.157936696	0.159549365
95	0.1	0.5	1	0	0.566	0.464	0.472	0.478	0.133581436	0.174080441	0.140057131	0.165275528
96	0.1	0.5	5	-10	0.626	0.208	0.344	0.774	0.142562267	0.11461239	0.134402381	0.139728308
97	0.1	0.5	5	-5	0.614	0.316	0.342	0.65	0.145615933	0.110199819	0.15374004	0.155241747
98	0.1	0.5	5	-1	0.674	0.472	0.33	0.508	0.161009317	0.153674982	0.13453624	0.161046577
99	0.1	0.5	5	-0.5	0.638	0.512	0.322	0.516	0.156064089	0.190410084	0.16648123	0.190115754
100	0.1	0.5	5	-0.1	0.656	0.496	0.318	0.508	0.149879952	0.145547243	0.140982268	0.156
101	0.1	0.5	5	0	0.678	0.51	0.34	0.514	0.128514591	0.143178211	0.144222051	0.153635933
102	0.1	0.5	10	-10	0.784	0.186	0.226	0.768	0.112	0.134178985	0.150744817	0.1362938
103	0.1	0.5	10	-5	0.776	0.322	0.218	0.592	0.122572428	0.155293271	0.14239382	0.130904545
104	0.1	0.5	10	-1	0.814	0.47	0.22	0.53	0.124915972	0.15132746	0.1356466	0.173493516
105	0.1	0.5	10	-0.5	0.754	0.45	0.216	0.52	0.14171803	0.162788206	0.130169121	0.157480157
106	0.1	0.5	10	-0.1	0.79	0.484	0.216	0.512	0.126885775	0.157936696	0.113771701	0.121061968
107	0.1	0.5	10	0	0.802	0.488	0.208	0.496	0.104861814	0.155743379	0.167140659	0.15615377
108	0.1	0.9	0	-10	0.506	0.296	0.504	0.698	0.166625328	0.118253964	0.16965848	0.142112631
109	0.1	0.9	0	-5	0.522	0.368	0.464	0.614	0.15657586	0.160549058	0.153310143	0.148337453
110	0.1	0.9	0	-1	0.494	0.508	0.514	0.542	0.151538774	0.141194901	0.145615933	0.142954538
111	0.1	0.9	0	-0.5	0.546	0.494	0.492	0.474	0.14589037	0.144789502	0.129367693	0.148067552
112	0.1	0.9	0	-0.1	0.506	0.512	0.502	0.508	0.147526269	0.150519102	0.171452617	0.142604348
113	0.1	0.9	0	0	0.464	0.468	0.438	0.462	0.141081537	0.170223383	0.144069428	0.171918585
114	0.1	0.9	0.1	-10	0.494	0.308	0.5	0.704	0.162984662	0.145382255	0.1356466	0.15615377
115	0.1	0.9	0.1	-5	0.52	0.392	0.51	0.582	0.158745079	0.157276826	0.155241747	0.154518607
116	0.1	0.9	0.1	-1	0.542	0.484	0.524	0.572	0.14572577	0.171300905	0.174997143	0.142884569
117	0.1	0.9	0.1	-0.5	0.512	0.466	0.54	0.524	0.173942519	0.147797158	0.138564065	0.133506554
118	0.1	0.9	0.1	-0.1	0.526	0.47	0.512	0.506	0.146710599	0.16881943	0.170458206	0.166625328
119	0.1	0.9	0.1	0	0.464	0.52	0.478	0.498	0.135292276	0.134164079	0.152695776	0.155550635
120	0.1	0.9	0.5	-10	0.51	0.326	0.514	0.694	0.160312195	0.143958327	0.169717412	0.142
121	0.1	0.9	0.5	-5	0.518	0.4	0.534	0.62	0.18405434	0.154919334	0.138	0.178885438
122	0.1	0.9	0.5	-1	0.512	0.44	0.47	0.558	0.142323575	0.134164079	0.148660687	0.161356748
123	0.1	0.9	0.5	-0.5	0.496	0.464	0.51	0.55	0.138506318	0.170598945	0.140356688	0.15
124	0.1	0.9	0.5	-0.1	0.514	0.506	0.444	0.52	0.170891779	0.15285287	0.143052438	0.158745079
125	0.1	0.9	0.5	0	0.498	0.466	0.488	0.52	0.158101233	0.1436802	0.169280832	0.163707055
126	0.1	0.9	1	-10	0.516	0.312	0.476	0.704	0.157936696	0.135114766	0.16193826	0.129553078
127	0.1	0.9	1	-5	0.582	0.404	0.486	0.586	0.14239382	0.159949992	0.156217797	0.134178985
128	0.1	0.9	1	-1	0.492	0.46	0.45	0.494	0.154712637	0.161245155	0.13892444	0.180454981
129	0.1	0.9	1	-0.5	0.49	0.49	0.492	0.482	0.185741756	0.161554944	0.162283702	0.149251466
130	0.1	0.9	1	-0.1	0.504	0.522	0.494	0.514	0.159949992	0.14462365	0.161752898	0.156217797
131	0.1	0.9	1	0	0.512	0.492	0.424	0.516	0.142323575	0.148108069	0.143610585	0.164146276
132	0.1	0.9	5	-10	0.562	0.288	0.418	0.67	0.144069428	0.145106857	0.155807574	0.118743421
133	0.1	0.9	5	-5	0.596	0.404	0.416	0.58	0.138506318	0.132604676	0.146095859	0.175499288
134	0.1	0.9	5	-1	0.592	0.47	0.412	0.518	0.146751491	0.122065556	0.133626345	0.153218798
135	0.1	0.9	5	-0.5	0.554	0.486	0.378	0.482	0.157746632	0.188690222	0.141830885	0.133701159
136	0.1	0.9	5	-0.1	0.58	0.51	0.4	0.516	0.168522995	0.137477271	0.16	0.148808602
137	0.1	0.9	5	0	0.562	0.51	0.41	0.472	0.159862441	0.155241747	0.144568323	0.152367976
138	0.1	0.9	10	-10	0.708	0.354	0.324	0.69	0.144	0.14589037	0.154350251	0.13892444
139	0.1	0.9	10	-5	0.696	0.372	0.33	0.58	0.15615377	0.142884569	0.155241747	0.164924225
140	0.1	0.9	10	-1	0.704	0.47	0.31	0.554	0.123223374	0.147309199	0.165227116	0.137419067
141	0.1	0.9	10	-0.5	0.664	0.476	0.314	0.514	0.139656722	0.142211111	0.131164019	0.169717412
142	0.1	0.9	10	-0.1	0.658	0.49	0.344	0.464	0.140128512	0.156524758	0.145821809	0.146642422
143	0.1	0.9	10	0	0.69	0.5	0.362	0.506	0.148660687	0.145602198	0.162345311	0.13915459
144	0.1	1.3	0	-10	0.492	0.35	0.502	0.646	0.153414471	0.17	0.151644321	0.152590956
145	0.1	1.3	0	-5	0.452	0.422	0.502	0.552	0.149986666	0.152695776	0.179432439	0.141760361
146	0.1	1.3	0	-1	0.504	0.452	0.482	0.498	0.158694675	0.161542564	0.155807574	0.164304595
147	0.1	1.3	0	-0.5	0.494	0.488	0.506	0.532	0.166625328	0.162037033	0.162984662	0.167857082
148	0.1	1.3	0	-0.1	0.458	0.544	0.504	0.51	0.170985379	0.172232401	0.15226293	0.159059737
149	0.1	1.3	0	0	0.512	0.488	0.482	0.48	0.158290871	0.169280832	0.164547865	0.137113092
150	0.1	1.3	0.1	-10	0.522	0.404	0.512	0.646	0.164060964	0.13558761	0.16079801	0.14171803
151	0.1	1.3	0.1	-5	0.508	0.436	0.494	0.584	0.156	0.163413586	0.165420676	0.173620275
152	0.1	1.3	0.1	-1	0.482	0.52	0.5	0.508	0.162098735	0.157480157	0.178885438	0.133925352
153	0.1	1.3	0.1	-0.5	0.48	0.5	0.51	0.49	0.154919334	0.137113092	0.143178211	0.184661853
154	0.1	1.3	0.1	-0.1	0.496	0.464	0.466	0.476	0.158694675	0.153310143	0.193504522	0.160698475
155	0.1	1.3	0.1	0	0.534	0.504	0.51	0.516	0.136543034	0.167284189	0.141774469	0.168949697
156	0.1	1.3	0.5	-10	0.526	0.376	0.514	0.592	0.161009317	0.146369396	0.1600125	0.162283702
157	0.1	1.3	0.5	-5	0.542	0.418	0.522	0.544	0.172151096	0.170516861	0.125363472	0.145821809
158	0.1	1.3	0.5	-1	0.488	0.484	0.504	0.536	0.14918445	0.162923295	0.132604676	0.142492105
159	0.1	1.3	0.5	-0.5	0.532	0.496	0.482	0.486	0.165456943	0.16965848	0.149251466	0.162493077
160	0.1	1.3	0.5	-0.1	0.47	0.508	0.518	0.516	0.13892444	0.132423563	0.133701159	0.168949697
161	0.1	1.3	0.5	0	0.554	0.498	0.492	0.504	0.183532014	0.150319659	0.167140659	0.168475518
162	0.1	1.3	1	-10	0.524	0.404	0.472	0.584	0.140797727	0.157429349	0.140057131	0.15147277
163	0.1	1.3	1	-5	0.52	0.422	0.508	0.516	0.16	0.157848028	0.145382255	0.15919799
164	0.1	1.3	1	-1	0.526	0.524	0.482	0.51	0.163474769	0.186075254	0.180765041	0.155241747
165	0.1	1.3	1	-0.5	0.522	0.484	0.5	0.476	0.172383294	0.152787434	0.156204994	0.127373467
166	0.1	1.3	1	-0.1	0.514	0.504	0.512	0.518	0.151009933	0.148270024	0.153153518	0.178538511
167	0.1	1.3	1	0	0.56	0.506	0.486	0.52	0.169705627	0.123951603	0.180011111	0.153622915
168	0.1	1.3	5	-10	0.544	0.334	0.41	0.622	0.158946532	0.124273891	0.172336879	0.147363496
169	0.1	1.3	5	-5	0.576	0.398	0.492	0.572	0.139370011	0.163082801	0.154712637	0.182252572
170	0.1	1.3	5	-1	0.568	0.518	0.452	0.522	0.147566934	0.150585524	0.143164241	0.150053324
171	0.1	1.3	5	-0.5	0.562	0.464	0.42	0.518	0.167200478	0.146642422	0.163707055	0.162098735
172	0.1	1.3	5	-0.1	0.598	0.514	0.468	0.494	0.13489255	0.166144515	0.148916084	0.19226024
173	0.1	1.3	5	0	0.578	0.512	0.426	0.496	0.157848028	0.151842023	0.153375357	0.159949992
174	0.1	1.3	10	-10	0.624	0.36	0.378	0.558	0.165601932	0.146969385	0.134595691	0.16503333
175	0.1	1.3	10	-5	0.678	0.414	0.376	0.56	0.14462365	0.157492857	0.142211111	0.16
176	0.1	1.3	10	-1	0.672	0.496	0.36	0.518	0.1562562	0.14416657	0.129614814	0.164547865
177	0.1	1.3	10	-0.5	0.642	0.546	0.408	0.5	0.161356748	0.157746632	0.146751491	0.166132477
178	0.1	1.3	10	-0.1	0.636	0.496	0.35	0.538	0.148	0.157429349	0.148660687	0.154777259
179	0.1	1.3	10	0	0.614	0.536	0.38	0.506	0.1600125	0.171767284	0.144222051	0.150213182
180	0.3	0.01	0	-10	0.118	0	0.888	1	0.103324731	0	0.090862534	0
181	0.3	0.01	0	-5	0.11	0	0.874	1	0.085440037	0	0.105470375	0
182	0.3	0.01	0	-1	0.112	0	0.906	1	0.086348133	0	0.090354856	0
183	0.3	0.01	0	-0.5	0.122	0	0.882	1	0.096519428	0	0.101370607	0
184	0.3	0.01	0	-0.1	0.144	0.01	0.864	0.99	0.113419575	0.03	0.103460137	0.03
185	0.3	0.01	0	0	0.092	0.096	0.908	0.872	0.082073138	0.101901914	0.093466572	0.104
186	0.3	0.01	0.1	-10	0.55	0	0.48	1	0.183575598	0	0.156204994	0
187	0.3	0.01	0.1	-5	0.49	0	0.502	1	0.157797338	0	0.159361225	0
188	0.3	0.01	0.1	-1	0.464	0	0.47	1	0.175225569	0	0.145945195	0
189	0.3	0.01	0.1	-0.5	0.514	0	0.468	1	0.180011111	0	0.142042247	0
190	0.3	0.01	0.1	-0.1	0.524	0.01	0.494	0.99	0.164389781	0.03	0.161752898	0.03
191	0.3	0.01	0.1	0	0.518	0.124	0.498	0.888	0.176283862	0.092865494	0.160611332	0.097241966
192	0.3	0.01	0.5	-10	1	0	0	1	0	0	0	0
193	0.3	0.01	0.5	-5	1	0	0	1	0	0	0	0
194	0.3	0.01	0.5	-1	1	0	0	1	0	0	0	0
195	0.3	0.01	0.5	-0.5	1	0	0	1	0	0	0	0
196	0.3	0.01	0.5	-0.1	1	0.012	0	0.99	0	0.038157568	0	0.03
197	0.3	0.01	0.5	0	1	0.116	0	0.858	0	0.120598507	0	0.085064681
198	0.3	0.01	1	-10	1	0	0	1	0	0	0	0
199	0.3	0.01	1	-5	1	0	0	1	0	0	0	0
200	0.3	0.01	1	-1	1	0	0	1	0	0	0	0
201	0.3	0.01	1	-0.5	1	0	0	1	0	0	0	0
202	0.3	0.01	1	-0.1	1	0.036	0	0.98	0	0.076837491	0	0.04472136
203	0.3	0.01	1	0	1	0.096	0	0.872	0	0.093722996	0	0.121720992
204	0.3	0.01	5	-10	1	0	0	1	0	0	0	0
205	0.3	0.01	5	-5	1	0	0	1	0	0	0	0
206	0.3	0.01	5	-1	1	0	0	1	0	0	0	0
207	0.3	0.01	5	-0.5	1	0	0	1	0	0	0	0
208	0.3	0.01	5	-0.1	1	0.016	0	0.992	0	0.041761226	0	0.02712932
209	0.3	0.01	5	0	1	0.116	0	0.904	0	0.09243376	0	0.077356318
210	0.3	0.01	10	-10	1	0	0	1	0	0	0	0
211	0.3	0.01	10	-5	1	0	0	1	0	0	0	0
212	0.3	0.01	10	-1	1	0	0	1	0	0	0	0
213	0.3	0.01	10	-0.5	1	0	0	1	0	0	0	0
214	0.3	0.01	10	-0.1	1	0.012	0	0.994	0	0.032496154	0	0.023748684
215	0.3	0.01	10	0	1	0.122	0	0.894	0	0.113648581	0	0.094678403
216	0.3	0.1	0	-10	0.486	0	0.592	1	0.152328592	0	0.167140659	0
217	0.3	0.1	0	-5	0.482	0	0.5	1	0.153218798	0	0.177763888	0
218	0.3	0.1	0	-1	0.472	0.1	0.572	0.904	0.161294761	0.082462113	0.142884569	0.091564185
219	0.3	0.1	0	-0.5	0.46	0.242	0.562	0.758	0.128062485	0.131285947	0.163572614	0.12180312
220	0.3	0.1	0	-0.1	0.438	0.404	0.566	0.56	0.141265707	0.170833252	0.160760692	0.167332005
221	0.3	0.1	0	0	0.432	0.47	0.544	0.53	0.163021471	0.136014705	0.149879952	0.160312195
222	0.3	0.1	0.1	-10	0.49	0	0.53	1	0.157797338	0	0.120415946	0
223	0.3	0.1	0.1	-5	0.514	0	0.496	1	0.140014285	0	0.129553078	0
224	0.3	0.1	0.1	-1	0.46	0.09	0.514	0.932	0.138564065	0.083066239	0.149679658	0.076
225	0.3	0.1	0.1	-0.5	0.52	0.266	0.498	0.778	0.16	0.135070352	0.188138247	0.120482364
226	0.3	0.1	0.1	-0.1	0.472	0.394	0.53	0.566	0.141477913	0.179343246	0.15	0.142281411
227	0.3	0.1	0.1	0	0.492	0.43	0.482	0.53	0.136879509	0.15	0.153218798	0.173493516
228	0.3	0.1	0.5	-10	0.69	0	0.314	1	0.15	0	0.126506917	0
229	0.3	0.1	0.5	-5	0.68	0	0.318	1	0.149666295	0	0.158354034	0
230	0.3	0.1	0.5	-1	0.684	0.11	0.298	0.9	0.125475097	0.102469508	0.169103519	0.082462113
231	0.3	0.1	0.5	-0.5	0.696	0.216	0.34	0.776	0.159949992	0.11892855	0.150996689	0.140797727
232	0.3	0.1	0.5	-0.1	0.668	0.424	0.284	0.572	0.15025312	0.154350251	0.156665248	0.137171426
233	0.3	0.1	0.5	0	0.716	0.474	0.298	0.56	0.122245654	0.146710599	0.148983221	0.202977831
234	0.3	0.1	1	-10	0.844	0	0.128	1	0.108	0	0.096	0
235	0.3	0.1	1	-5	0.862	0	0.114	1	0.103711137	0	0.082486363	0
236	0.3	0.1	1	-1	0.848	0.074	0.156	0.888	0.098468269	0.074323617	0.11516944	0.090862534
237	0.3	0.1	1	-0.5	0.88	0.226	0.102	0.764	0.103923048	0.119682914	0.083642095	0.135292276
238	0.3	0.1	1	-0.1	0.868	0.402	0.154	0.622	0.10851728	0.143513066	0.111731822	0.146
239	0.3	0.1	1	0	0.858	0.46	0.132	0.52	0.135779233	0.170880075	0.092606695	0.141421356
240	0.3	0.1	5	-10	1	0	0	1	0	0	0	0
241	0.3	0.1	5	-5	1	0	0	1	0	0	0	0
242	0.3	0.1	5	-1	1	0.096	0	0.908	0	0.089353232	0	0.091301698
243	0.3	0.1	5	-0.5	1	0.25	0	0.756	0	0.147309199	0	0.123547562
244	0.3	0.1	5	-0.1	1	0.428	0	0.608	0	0.157530949	0	0.141194901
245	0.3	0.1	5	0	1	0.48	0	0.526	0	0.16	0	0.161009317
246	0.3	0.1	10	-10	1	0	0	1	0	0	0	0
247	0.3	0.1	10	-5	1	0	0	1	0	0	0	0
248	0.3	0.1	10	-1	1	0.086	0	0.886	0	0.082486363	0	0.111373246
249	0.3	0.1	10	-0.5	1	0.22	0	0.77	0	0.111355287	0	0.128452326
250	0.3	0.1	10	-0.1	1	0.424	0	0.598	0	0.160698475	0	0.146273716
251	0.3	0.1	10	0	1	0.436	0	0.552	0	0.167044904	0	0.144554488
252	0.3	0.5	0	-10	0.478	0.012	0.516	0.99	0.14462365	0.032496154	0.164146276	0.03
253	0.3	0.5	0	-5	0.466	0.134	0.504	0.898	0.151802503	0.11065261	0.16965848	0.098974744
254	0.3	0.5	0	-1	0.498	0.374	0.526	0.6	0.158101233	0.150744817	0.164693655	0.146969385
255	0.3	0.5	0	-0.5	0.482	0.424	0.532	0.566	0.13067517	0.158189759	0.128747816	0.160760692
256	0.3	0.5	0	-0.1	0.482	0.488	0.518	0.518	0.151907867	0.150519102	0.158354034	0.140982268
257	0.3	0.5	0	0	0.474	0.508	0.522	0.498	0.145340978	0.144	0.143234074	0.170282119
258	0.3	0.5	0.1	-10	0.522	0.016	0.518	0.988	0.159110025	0.041761226	0.150585524	0.032496154
259	0.3	0.5	0.1	-5	0.47	0.116	0.524	0.892	0.160312195	0.104613575	0.149077161	0.097652445
260	0.3	0.5	0.1	-1	0.494	0.414	0.484	0.598	0.133281657	0.149679658	0.136176356	0.143513066
261	0.3	0.5	0.1	-0.5	0.522	0.454	0.478	0.576	0.162837342	0.153896069	0.151380316	0.144996552
262	0.3	0.5	0.1	-0.1	0.54	0.476	0.548	0.526	0.14832397	0.137927517	0.15651198	0.155961534
263	0.3	0.5	0.1	0	0.53	0.478	0.502	0.524	0.164012195	0.152695776	0.171452617	0.147729483
264	0.3	0.5	0.5	-10	0.492	0.006	0.48	0.988	0.167140659	0.023748684	0.16	0.032496154
265	0.3	0.5	0.5	-5	0.578	0.11	0.414	0.886	0.186858235	0.108166538	0.141435498	0.102
266	0.3	0.5	0.5	-1	0.542	0.408	0.466	0.588	0.15111585	0.135410487	0.171592541	0.146478667
267	0.3	0.5	0.5	-0.5	0.544	0.456	0.456	0.526	0.156409718	0.157683227	0.131392542	0.164693655
268	0.3	0.5	0.5	-0.1	0.514	0.48	0.486	0.536	0.164936351	0.173205081	0.173216627	0.159699718
269	0.3	0.5	0.5	0	0.522	0.496	0.446	0.526	0.155293271	0.154867685	0.148606864	0.130858702
270	0.3	0.5	1	-10	0.594	0.024	0.408	0.986	0.140584494	0.047159304	0.174172328	0.040049969
271	0.3	0.5	1	-5	0.586	0.112	0.396	0.878	0.167343957	0.097241966	0.14416657	0.10254755
272	0.3	0.5	1	-1	0.604	0.412	0.366	0.616	0.162431524	0.170458206	0.153114336	0.166565303
273	0.3	0.5	1	-0.5	0.564	0.436	0.416	0.556	0.158442419	0.142492105	0.125475097	0.138794813
274	0.3	0.5	1	-0.1	0.588	0.46	0.424	0.492	0.154453877	0.134164079	0.149077161	0.157276826
275	0.3	0.5	1	0	0.598	0.49	0.39	0.478	0.169103519	0.148660687	0.172336879	0.152695776
276	0.3	0.5	5	-10	0.878	0.016	0.138	0.984	0.098569772	0.036660606	0.107498837	0.041761226
277	0.3	0.5	5	-5	0.884	0.102	0.116	0.896	0.09243376	0.078714675	0.09243376	0.10384604
278	0.3	0.5	5	-1	0.88	0.412	0.128	0.58	0.087177979	0.166901168	0.102058807	0.181107703
279	0.3	0.5	5	-0.5	0.88	0.43	0.126	0.546	0.10198039	0.155241747	0.099619275	0.14589037
280	0.3	0.5	5	-0.1	0.866	0.454	0.108	0.516	0.122653985	0.159009434	0.091301698	0.156665248
281	0.3	0.5	5	0	0.898	0.454	0.094	0.49	0.102936874	0.162739055	0.092541882	0.143178211
282	0.3	0.5	10	-10	0.99	0.01	0.012	0.994	0.03	0.03	0.032496154	0.023748684
283	0.3	0.5	10	-5	0.988	0.114	0.02	0.888	0.038157568	0.111373246	0.04	0.088634079
284	0.3	0.5	10	-1	0.986	0.368	0.014	0.634	0.034698703	0.142042247	0.034698703	0.138
285	0.3	0.5	10	-0.5	0.988	0.414	0.012	0.572	0.038157568	0.141435498	0.032496154	0.153674982
286	0.3	0.5	10	-0.1	0.99	0.488	0.006	0.526	0.03	0.162037033	0.023748684	0.182
287	0.3	0.5	10	0	0.988	0.498	0.022	0.536	0.032496154	0.166721324	0.046	0.139656722
288	0.3	0.9	0	-10	0.492	0.09	0.562	0.908	0.159799875	0.087749644	0.132499057	0.079598995
289	0.3	0.9	0	-5	0.504	0.25	0.524	0.75	0.126427845	0.145945195	0.151736614	0.125299641
290	0.3	0.9	0	-1	0.51	0.45	0.484	0.556	0.155241747	0.137477271	0.139082709	0.157683227
291	0.3	0.9	0	-0.5	0.496	0.498	0.516	0.504	0.14416657	0.148983221	0.154090882	0.148270024
292	0.3	0.9	0	-0.1	0.494	0.454	0.472	0.532	0.164207186	0.166385095	0.154970965	0.165456943
293	0.3	0.9	0	0	0.49	0.516	0.488	0.512	0.164012195	0.161691063	0.14918445	0.16079801
294	0.3	0.9	0.1	-10	0.494	0.096	0.468	0.932	0.175965906	0.097897906	0.1362938	0.078587531
295	0.3	0.9	0.1	-5	0.496	0.238	0.528	0.752	0.177718879	0.105621967	0.153674982	0.143164241
296	0.3	0.9	0.1	-1	0.528	0.476	0.508	0.558	0.163755916	0.181725067	0.145382255	0.16011246
297	0.3	0.9	0.1	-0.5	0.532	0.43	0.502	0.512	0.161789987	0.157797338	0.163082801	0.157022291
298	0.3	0.9	0.1	-0.1	0.48	0.49	0.508	0.534	0.154919334	0.160312195	0.17302023	0.163229899
299	0.3	0.9	0.1	0	0.526	0.458	0.456	0.512	0.138289551	0.15111585	0.160199875	0.145106857
300	0.3	0.9	0.5	-10	0.536	0.082	0.482	0.908	0.13821722	0.076655072	0.163327891	0.105527248
301	0.3	0.9	0.5	-5	0.532	0.25	0.506	0.772	0.160549058	0.147309199	0.143401534	0.124963995
302	0.3	0.9	0.5	-1	0.47	0.464	0.482	0.592	0.16643317	0.127687118	0.158354034	0.164730082
303	0.3	0.9	0.5	-0.5	0.486	0.47	0.47	0.524	0.177775139	0.16881943	0.13892444	0.136469777
304	0.3	0.9	0.5	-0.1	0.556	0.508	0.434	0.514	0.187787114	0.162283702	0.140868733	0.135661343
305	0.3	0.9	0.5	0	0.536	0.49	0.484	0.492	0.164632925	0.147309199	0.15919799	0.162283702
306	0.3	0.9	1	-10	0.564	0.064	0.444	0.906	0.157175062	0.068585713	0.135882302	0.100816665
307	0.3	0.9	1	-5	0.61	0.24	0.452	0.746	0.144568323	0.13114877	0.133026313	0.129938447
308	0.3	0.9	1	-1	0.586	0.482	0.456	0.592	0.163719272	0.182964477	0.147186956	0.161046577
309	0.3	0.9	1	-0.5	0.548	0.478	0.432	0.566	0.168807583	0.173539621	0.170223383	0.160760692
310	0.3	0.9	1	-0.1	0.56	0.444	0.452	0.526	0.161245155	0.147186956	0.145931491	0.159762323
311	0.3	0.9	1	0	0.598	0.458	0.454	0.48	0.172615179	0.15374004	0.147254881	0.150996689
312	0.3	0.9	5	-10	0.782	0.08	0.238	0.9	0.108977062	0.093808315	0.138405202	0.091651514
313	0.3	0.9	5	-5	0.72	0.27	0.228	0.74	0.149666295	0.148660687	0.123353152	0.14
314	0.3	0.9	5	-1	0.776	0.462	0.258	0.572	0.137927517	0.141265707	0.157594416	0.169752761
315	0.3	0.9	5	-0.5	0.746	0.458	0.242	0.54	0.134476764	0.158858428	0.137244308	0.144222051
316	0.3	0.9	5	-0.1	0.742	0.478	0.266	0.514	0.141548578	0.154	0.156984076	0.151009933
317	0.3	0.9	5	0	0.754	0.496	0.25	0.504	0.140299679	0.186504692	0.13453624	0.13558761
318	0.3	0.9	10	-10	0.9	0.08	0.068	0.888	0.09797959	0.087177979	0.085883642	0.084
319	0.3	0.9	10	-5	0.898	0.26	0.086	0.766	0.102936874	0.138564065	0.089465077	0.147797158
320	0.3	0.9	10	-1	0.902	0.424	0.096	0.564	0.081215762	0.150412765	0.079899937	0.152
321	0.3	0.9	10	-0.5	0.886	0.484	0.09	0.52	0.091673333	0.127059041	0.096436508	0.146969385
322	0.3	0.9	10	-0.1	0.922	0.47	0.116	0.528	0.085533619	0.122065556	0.096664368	0.128124939
323	0.3	0.9	10	0	0.896	0.466	0.082	0.494	0.113066352	0.162	0.086463865	0.13770984
324	0.3	1.3	0	-10	0.5	0.176	0.484	0.822	0.128062485	0.115861987	0.173620275	0.126948809
325	0.3	1.3	0	-5	0.462	0.324	0.506	0.662	0.139842769	0.114122741	0.161752898	0.175373886
326	0.3	1.3	0	-1	0.474	0.438	0.48	0.55	0.129321305	0.148175572	0.158745079	0.179164729
327	0.3	1.3	0	-0.5	0.51	0.458	0.492	0.502	0.15132746	0.186644046	0.139771242	0.150319659
328	0.3	1.3	0	-0.1	0.494	0.464	0.522	0.5	0.156729066	0.159699718	0.140413675	0.152315462
329	0.3	1.3	0	0	0.474	0.494	0.506	0.512	0.170657552	0.142	0.179343246	0.151842023
330	0.3	1.3	0.1	-10	0.504	0.18	0.48	0.824	0.170833252	0.114891253	0.146969385	0.099116094
331	0.3	1.3	0.1	-5	0.528	0.318	0.488	0.696	0.151049661	0.13067517	0.158290871	0.158694675
332	0.3	1.3	0.1	-1	0.492	0.454	0.466	0.48	0.165939748	0.149946657	0.139441744	0.134164079
333	0.3	1.3	0.1	-0.5	0.474	0.456	0.546	0.508	0.150744817	0.135882302	0.184618526	0.154712637
334	0.3	1.3	0.1	-0.1	0.5	0.506	0.512	0.554	0.14832397	0.188053184	0.155743379	0.153896069
335	0.3	1.3	0.1	0	0.506	0.528	0.506	0.524	0.156729066	0.175544866	0.140584494	0.159449051
336	0.3	1.3	0.5	-10	0.508	0.17	0.438	0.832	0.144	0.104403065	0.173078017	0.113912247
337	0.3	1.3	0.5	-5	0.496	0.29	0.466	0.704	0.13558761	0.141774469	0.147797158	0.141364776
338	0.3	1.3	0.5	-1	0.528	0.488	0.508	0.548	0.142884569	0.173942519	0.161046577	0.129984614
339	0.3	1.3	0.5	-0.5	0.502	0.498	0.47	0.532	0.15295751	0.164304595	0.141774469	0.159298462
340	0.3	1.3	0.5	-0.1	0.524	0.52	0.462	0.528	0.187147001	0.138564065	0.141265707	0.154970965
341	0.3	1.3	0.5	0	0.496	0.53	0.492	0.49	0.175453698	0.15	0.159799875	0.188944436
342	0.3	1.3	1	-10	0.522	0.152	0.474	0.812	0.15657586	0.118726577	0.149412182	0.114262855
343	0.3	1.3	1	-5	0.574	0.338	0.462	0.692	0.149412182	0.144069428	0.139842769	0.123028452
344	0.3	1.3	1	-1	0.546	0.448	0.47	0.558	0.134476764	0.157784663	0.155241747	0.189831504
345	0.3	1.3	1	-0.5	0.56	0.492	0.418	0.556	0.174355958	0.126237871	0.145175756	0.161443489
346	0.3	1.3	1	-0.1	0.57	0.496	0.512	0.522	0.173493516	0.148270024	0.168095211	0.165275528
347	0.3	1.3	1	0	0.54	0.502	0.484	0.512	0.153622915	0.163082801	0.152787434	0.165698521
348	0.3	1.3	5	-10	0.668	0.162	0.356	0.826	0.15025312	0.101764434	0.145821809	0.112800709
349	0.3	1.3	5	-5	0.67	0.29	0.33	0.728	0.123693169	0.118743421	0.147309199	0.160049992
350	0.3	1.3	5	-1	0.668	0.476	0.336	0.54	0.134818396	0.156920362	0.132302683	0.170880075
351	0.3	1.3	5	-0.5	0.692	0.442	0.318	0.554	0.168333003	0.135779233	0.145175756	0.167582815
352	0.3	1.3	5	-0.1	0.662	0.484	0.318	0.506	0.142674455	0.148808602	0.138115893	0.159260792
353	0.3	1.3	5	0	0.676	0.5	0.356	0.512	0.125793482	0.157480157	0.152525408	0.155743379
354	0.3	1.3	10	-10	0.842	0.174	0.152	0.834	0.0918477	0.130858702	0.118726577	0.121012396
355	0.3	1.3	10	-5	0.822	0.316	0.174	0.692	0.104479663	0.165360213	0.097590983	0.162283702
356	0.3	1.3	10	-1	0.824	0.432	0.174	0.534	0.104995238	0.1362938	0.099619275	0.139441744
357	0.3	1.3	10	-0.5	0.8	0.436	0.176	0.562	0.113137085	0.162185079	0.1105622	0.119816526
358	0.3	1.3	10	-0.1	0.82	0.522	0.15	0.5	0.13114877	0.15657586	0.106301458	0.153622915
359	0.3	1.3	10	0	0.84	0.492	0.172	0.498	0.118321596	0.149452334	0.126554336	0.137825977
360	0.5	0.01	0	-10	0.04	0	0.976	1	0.066332496	0	0.047159304	0
361	0.5	0.01	0	-5	0.03	0	0.976	1	0.060827625	0	0.051224994	0
362	0.5	0.01	0	-1	0.028	0	0.964	1	0.044899889	0	0.052	0
363	0.5	0.01	0	-0.5	0.024	0	0.972	1	0.047159304	0	0.044899889	0
364	0.5	0.01	0	-0.1	0.028	0	0.966	1	0.053065997	0	0.062	0
365	0.5	0.01	0	0	0.036	0.022	0.978	0.972	0.059194594	0.04142463	0.046	0.049152823
366	0.5	0.01	0.1	-10	0.476	0	0.544	1	0.158189759	0	0.126743836	0
367	0.5	0.01	0.1	-5	0.54	0	0.526	1	0.149666295	0	0.168297356	0
368	0.5	0.01	0.1	-1	0.49	0	0.518	1	0.148660687	0	0.158354034	0
369	0.5	0.01	0.1	-0.5	0.51	0	0.528	1	0.174642492	0	0.129676521	0
370	0.5	0.01	0.1	-0.1	0.524	0	0.538	1	0.168	0	0.164790776	0
371	0.5	0.01	0.1	0	0.506	0.034	0.512	0.984	0.162984662	0.051419841	0.145106857	0.041761226
372	0.5	0.01	0.5	-10	1	0	0	1	0	0	0	0
373	0.5	0.01	0.5	-5	1	0	0	1	0	0	0	0
374	0.5	0.01	0.5	-1	1	0	0	1	0	0	0	0
375	0.5	0.01	0.5	-0.5	1	0	0	1	0	0	0	0
376	0.5	0.01	0.5	-0.1	1	0	0	0.998	0	0	0	0.014
377	0.5	0.01	0.5	0	1	0.024	0	0.964	0	0.047159304	0	0.052
378	0.5	0.01	1	-10	1	0	0	1	0	0	0	0
379	0.5	0.01	1	-5	1	0	0	1	0	0	0	0
380	0.5	0.01	1	-1	1	0	0	1	0	0	0	0
381	0.5	0.01	1	-0.5	1	0	0	1	0	0	0	0
382	0.5	0.01	1	-0.1	1	0	0	0.998	0	0	0	0.014
383	0.5	0.01	1	0	1	0.026	0	0.976	0	0.052191953	0	0.051224994
384	0.5	0.01	5	-10	1	0	0	1	0	0	0	0
385	0.5	0.01	5	-5	1	0	0	1	0	0	0	0
386	0.5	0.01	5	-1	1	0	0	1	0	0	0	0
387	0.5	0.01	5	-0.5	1	0	0	1	0	0	0	0
388	0.5	0.01	5	-0.1	1	0	0	1	0	0	0	0
389	0.5	0.01	5	0	1	0.032	0	0.98	0	0.05075431	0	0.04
390	0.5	0.01	10	-10	1	0	0	1	0	0	0	0
391	0.5	0.01	10	-5	1	0	0	1	0	0	0	0
392	0.5	0.01	10	-1	1	0	0	1	0	0	0	0
393	0.5	0.01	10	-0.5	1	0	0	1	0	0	0	0
394	0.5	0.01	10	-0.1	1	0	0	0.998	0	0	0	0.014
395	0.5	0.01	10	0	1	0.034	0	0.974	0	0.047370877	0	0.052191953
396	0.5	0.1	0	-10	0.378	0	0.578	1	0.172383294	0	0.172383294	0
397	0.5	0.1	0	-5	0.438	0	0.6	1	0.163572614	0	0.161245155	0
398	0.5	0.1	0	-1	0.44	0.014	0.586	0.992	0.175499288	0.034698703	0.146982992	0.02712932
399	0.5	0.1	0	-0.5	0.39	0.106	0.602	0.898	0.136014705	0.094678403	0.15295751	0.110435502
400	0.5	0.1	0	-0.1	0.404	0.35	0.572	0.684	0.166084316	0.180277564	0.152367976	0.147458469
401	0.5	0.1	0	0	0.412	0.424	0.634	0.556	0.14918445	0.146369396	0.138	0.162677595
402	0.5	0.1	0.1	-10	0.5	0	0.48	1	0.149666295	0	0.168522995	0
403	0.5	0.1	0.1	-5	0.514	0	0.478	1	0.161257558	0	0.151380316	0
404	0.5	0.1	0.1	-1	0.506	0.01	0.496	0.974	0.15285287	0.03	0.154867685	0.059363288
405	0.5	0.1	0.1	-0.5	0.488	0.094	0.51	0.906	0.155743379	0.081018516	0.133041347	0.104709121
406	0.5	0.1	0.1	-0.1	0.488	0.34	0.514	0.644	0.147837749	0.121655251	0.167343957	0.161443489
407	0.5	0.1	0.1	0	0.474	0.4	0.504	0.566	0.164693655	0.153622915	0.161195533	0.162
408	0.5	0.1	0.5	-10	0.804	0	0.21	1	0.128	0	0.128452326	0
409	0.5	0.1	0.5	-5	0.822	0	0.208	1	0.100578328	0	0.138332932	0
410	0.5	0.1	0.5	-1	0.804	0.02	0.202	0.982	0.138506318	0.04	0.114	0.038418745
411	0.5	0.1	0.5	-0.5	0.806	0.106	0.206	0.896	0.128701204	0.096767763	0.143401534	0.095833188
412	0.5	0.1	0.5	-0.1	0.79	0.35	0.234	0.66	0.156524758	0.162788206	0.122653985	0.149666295
413	0.5	0.1	0.5	0	0.792	0.436	0.202	0.592	0.121391927	0.158442419	0.122458156	0.139771242
414	0.5	0.1	1	-10	0.952	0	0.048	1	0.067052218	0	0.072773622	0
415	0.5	0.1	1	-5	0.964	0	0.032	1	0.052	0	0.067646138	0
416	0.5	0.1	1	-1	0.972	0.018	0.056	0.98	0.044899889	0.038418745	0.077871689	0.04
417	0.5	0.1	1	-0.5	0.962	0.138	0.036	0.872	0.056178288	0.09568699	0.062481997	0.08255907
418	0.5	0.1	1	-0.1	0.972	0.356	0.034	0.692	0.049152823	0.181284307	0.058685603	0.148108069
419	0.5	0.1	1	0	0.952	0.406	0.04	0.612	0.064	0.143401534	0.06	0.170458206
420	0.5	0.1	5	-10	1	0	0	1	0	0	0	0
421	0.5	0.1	5	-5	1	0	0	1	0	0	0	0
422	0.5	0.1	5	-1	1	0.024	0	0.984	0	0.054990908	0	0.041761226
423	0.5	0.1	5	-0.5	1	0.118	0	0.874	0	0.101370607	0	0.099619275
424	0.5	0.1	5	-0.1	1	0.296	0	0.652	0	0.158694675	0	0.172325274
425	0.5	0.1	5	0	1	0.4	0	0.558	0	0.163707055	0	0.166240789
426	0.5	0.1	10	-10	1	0	0	1	0	0	0	0
427	0.5	0.1	10	-5	1	0	0	1	0	0	0	0
428	0.5	0.1	10	-1	1	0.02	0	0.976	0	0.04472136	0	0.042708313
429	0.5	0.1	10	-0.5	1	0.112	0	0.9	0	0.103227903	0	0.09797959
430	0.5	0.1	10	-0.1	1	0.318	0	0.664	0	0.153218798	0	0.130782262
431	0.5	0.1	10	0	1	0.424	0	0.544	0	0.144996552	0	0.145821809
432	0.5	0.5	0	-10	0.464	0	0.52	1	0.175225569	0	0.154919334	0
433	0.5	0.5	0	-5	0.484	0.034	0.494	0.98	0.143331783	0.051419841	0.154155765	0.048989795
434	0.5	0.5	0	-1	0.516	0.362	0.534	0.682	0.15147277	0.141265707	0.176193076	0.157085964
435	0.5	0.5	0	-0.5	0.51	0.4	0.532	0.582	0.15	0.153622915	0.146205335	0.150585524
436	0.5	0.5	0	-0.1	0.492	0.472	0.522	0.546	0.167140659	0.158795466	0.162837342	0.166385095
437	0.5	0.5	0	0	0.464	0.456	0.498	0.536	0.153310143	0.145821809	0.173769963	0.149345238
438	0.5	0.5	0.1	-10	0.502	0	0.51	1	0.166721324	0	0.156524758	0
439	0.5	0.5	0.1	-5	0.482	0.03	0.502	0.976	0.149251466	0.053851648	0.146273716	0.042708313
440	0.5	0.5	0.1	-1	0.522	0.328	0.47	0.7	0.151380316	0.137171426	0.16881943	0.13114877
441	0.5	0.5	0.1	-0.5	0.506	0.414	0.514	0.64	0.13915459	0.169717412	0.164936351	0.141421356
442	0.5	0.5	0.1	-0.1	0.486	0.48	0.486	0.524	0.149679658	0.172046505	0.188690222	0.132
443	0.5	0.5	0.1	0	0.516	0.478	0.51	0.556	0.164146276	0.174688294	0.136014705	0.16511814
444	0.5	0.5	0.5	-10	0.55	0	0.434	0.998	0.13453624	0	0.165662307	0.014
445	0.5	0.5	0.5	-5	0.572	0.014	0.488	0.966	0.152367976	0.034698703	0.159549365	0.055172457
446	0.5	0.5	0.5	-1	0.558	0.356	0.454	0.698	0.16503333	0.145821809	0.153896069	0.15295751
447	0.5	0.5	0.5	-0.5	0.536	0.4	0.402	0.594	0.132302683	0.16	0.114	0.130245921
448	0.5	0.5	0.5	-0.1	0.592	0.45	0.412	0.582	0.150784615	0.159059737	0.14918445	0.169339895
449	0.5	0.5	0.5	0	0.524	0.482	0.418	0.55	0.146369396	0.119482216	0.188350737	0.167630546
450	0.5	0.5	1	-10	0.652	0	0.376	1	0.144554488	0	0.151736614	0
451	0.5	0.5	1	-5	0.64	0.024	0.34	0.962	0.13114877	0.051224994	0.152315462	0.068963759
452	0.5	0.5	1	-1	0.626	0.308	0.376	0.662	0.142562267	0.145382255	0.136469777	0.134
453	0.5	0.5	1	-0.5	0.622	0.422	0.36	0.634	0.162837342	0.151380316	0.144222051	0.158252962
454	0.5	0.5	1	-0.1	0.66	0.498	0.368	0.53	0.14832397	0.140698259	0.15803797	0.140356688
455	0.5	0.5	1	0	0.666	0.474	0.34	0.48	0.135070352	0.162246726	0.164924225	0.145602198
456	0.5	0.5	5	-10	0.966	0.002	0.034	0.998	0.06514599	0.014	0.055172457	0.014
457	0.5	0.5	5	-5	0.976	0.026	0.052	0.978	0.042708313	0.052191953	0.067052218	0.04142463
458	0.5	0.5	5	-1	0.972	0.344	0.03	0.674	0.044899889	0.126743836	0.053851648	0.159762323
459	0.5	0.5	5	-0.5	0.966	0.43	0.02	0.606	0.06514599	0.147309199	0.04472136	0.158
460	0.5	0.5	5	-0.1	0.948	0.464	0.03	0.542	0.067052218	0.153310143	0.05	0.167439541
461	0.5	0.5	5	0	0.978	0.474	0.02	0.532	0.046	0.142562267	0.04472136	0.169044373
462	0.5	0.5	10	-10	0.998	0	0	0.998	0.014	0	0	0.014
463	0.5	0.5	10	-5	0.998	0.036	0	0.966	0.014	0.052	0	0.058685603
464	0.5	0.5	10	-1	1	0.322	0	0.69	0	0.147363496	0	0.125299641
465	0.5	0.5	10	-0.5	1	0.416	0.004	0.606	0	0.166565303	0.019595918	0.156729066
466	0.5	0.5	10	-0.1	0.998	0.488	0	0.574	0.014	0.165698521	0	0.15850552
467	0.5	0.5	10	0	1	0.48	0	0.506	0	0.173205081	0	0.142
468	0.5	0.9	0	-10	0.52	0.016	0.504	0.984	0.156204994	0.036660606	0.13558761	0.041761226
469	0.5	0.9	0	-5	0.526	0.128	0.492	0.874	0.15467385	0.105905618	0.165939748	0.093402355
470	0.5	0.9	0	-1	0.472	0.43	0.558	0.63	0.169752761	0.155241747	0.162591513	0.159059737
471	0.5	0.9	0	-0.5	0.482	0.456	0.528	0.58	0.163327891	0.152525408	0.16857046	0.12328828
472	0.5	0.9	0	-0.1	0.466	0.5	0.496	0.508	0.153114336	0.1356466	0.159949992	0.146751491
473	0.5	0.9	0	0	0.496	0.456	0.51	0.518	0.141364776	0.140228385	0.155241747	0.153218798
474	0.5	0.9	0.1	-10	0.516	0.02	0.502	0.986	0.152787434	0.04	0.148983221	0.034698703
475	0.5	0.9	0.1	-5	0.508	0.134	0.526	0.876	0.149452334	0.106976633	0.170657552	0.094994737
476	0.5	0.9	0.1	-1	0.462	0.396	0.478	0.59	0.156064089	0.153570831	0.172383294	0.147309199
477	0.5	0.9	0.1	-0.5	0.534	0.46	0.498	0.554	0.166865215	0.156204994	0.171452617	0.149946657
478	0.5	0.9	0.1	-0.1	0.494	0.496	0.47	0.56	0.151538774	0.150943698	0.155241747	0.145602198
479	0.5	0.9	0.1	0	0.482	0.504	0.51	0.5	0.164547865	0.161195533	0.162788206	0.156204994
480	0.5	0.9	0.5	-10	0.52	0.028	0.47	0.984	0.141421356	0.049152823	0.159059737	0.041761226
481	0.5	0.9	0.5	-5	0.506	0.114	0.49	0.892	0.146164291	0.084876381	0.126885775	0.086810138
482	0.5	0.9	0.5	-1	0.55	0.398	0.476	0.568	0.148660687	0.161851784	0.16193826	0.142042247
483	0.5	0.9	0.5	-0.5	0.536	0.474	0.476	0.544	0.152	0.161009317	0.137927517	0.174539394
484	0.5	0.9	0.5	-0.1	0.558	0.526	0.452	0.55	0.115047816	0.15467385	0.149986666	0.157797338
485	0.5	0.9	0.5	0	0.508	0.504	0.488	0.456	0.162283702	0.175453698	0.147837749	0.156409718
486	0.5	0.9	1	-10	0.57	0.018	0.42	0.982	0.181383571	0.038418745	0.142828569	0.047707442
487	0.5	0.9	1	-5	0.552	0.112	0.44	0.858	0.141760361	0.093037627	0.168522995	0.128202964
488	0.5	0.9	1	-1	0.572	0.4	0.416	0.652	0.158795466	0.149666295	0.143331783	0.147295621
489	0.5	0.9	1	-0.5	0.602	0.414	0.404	0.584	0.165517371	0.151009933	0.164875711	0.122245654
490	0.5	0.9	1	-0.1	0.564	0.494	0.446	0.542	0.159699718	0.150213182	0.161505418	0.142954538
491	0.5	0.9	1	0	0.548	0.488	0.438	0.504	0.16277592	0.168095211	0.161108659	0.145547243
492	0.5	0.9	5	-10	0.884	0.014	0.126	0.986	0.085697141	0.034698703	0.095519631	0.034698703
493	0.5	0.9	5	-5	0.88	0.132	0.152	0.868	0.091651514	0.100876162	0.128436755	0.096829747
494	0.5	0.9	5	-1	0.884	0.386	0.146	0.578	0.09243376	0.152328592	0.096353516	0.150053324
495	0.5	0.9	5	-0.5	0.86	0.492	0.13	0.54	0.084852814	0.157276826	0.100498756	0.14
496	0.5	0.9	5	-0.1	0.882	0.462	0.122	0.556	0.107126094	0.154777259	0.096519428	0.145821809
497	0.5	0.9	5	0	0.874	0.46	0.162	0.522	0.122979673	0.153622915	0.126317061	0.147363496
498	0.5	0.9	10	-10	0.982	0.024	0.022	0.974	0.038418745	0.058514955	0.050159745	0.043863424
499	0.5	0.9	10	-5	0.982	0.116	0.014	0.89	0.038418745	0.090244113	0.040049969	0.096436508
500	0.5	0.9	10	-1	0.98	0.428	0.01	0.588	0.048989795	0.1562562	0.03	0.172788889
501	0.5	0.9	10	-0.5	0.986	0.454	0.016	0.562	0.040049969	0.134476764	0.041761226	0.141265707
502	0.5	0.9	10	-0.1	0.982	0.502	0.022	0.506	0.038418745	0.167916646	0.050159745	0.170188131
503	0.5	0.9	10	0	0.98	0.468	0.016	0.562	0.04	0.151578363	0.036660606	0.170751281
504	0.5	1.3	0	-10	0.51	0.052	0.52	0.918	0.155241747	0.064	0.164924225	0.084118963
505	0.5	1.3	0	-5	0.47	0.226	0.486	0.796	0.144568323	0.139728308	0.151009933	0.126427845
506	0.5	1.3	0	-1	0.528	0.412	0.532	0.576	0.1562562	0.163266653	0.1362938	0.16193826
507	0.5	1.3	0	-0.5	0.49	0.46	0.528	0.552	0.184661853	0.13114877	0.149719738	0.157784663
508	0.5	1.3	0	-0.1	0.504	0.46	0.5	0.522	0.164875711	0.14832397	0.144222051	0.125363472
509	0.5	1.3	0	0	0.5	0.46	0.522	0.494	0.14832397	0.152315462	0.155293271	0.154155765
510	0.5	1.3	0.1	-10	0.526	0.05	0.522	0.928	0.174137876	0.075498344	0.159110025	0.084947042
511	0.5	1.3	0.1	-5	0.506	0.238	0.548	0.774	0.18374983	0.132499057	0.151314243	0.149412182
512	0.5	1.3	0.1	-1	0.522	0.406	0.528	0.604	0.138982013	0.128701204	0.152367976	0.15615377
513	0.5	1.3	0.1	-0.5	0.494	0.468	0.476	0.548	0.158	0.189145447	0.149077161	0.143164241
514	0.5	1.3	0.1	-0.1	0.51	0.494	0.468	0.512	0.160312195	0.136249771	0.139197701	0.175088549
515	0.5	1.3	0.1	0	0.494	0.494	0.542	0.508	0.158	0.173677863	0.147091808	0.138332932
516	0.5	1.3	0.5	-10	0.556	0.078	0.468	0.948	0.138794813	0.078204859	0.151578363	0.080597767
517	0.5	1.3	0.5	-5	0.52	0.232	0.498	0.772	0.153622915	0.117371206	0.136367151	0.13272528
518	0.5	1.3	0.5	-1	0.53	0.39	0.478	0.6	0.164012195	0.165227116	0.14462365	0.18761663
519	0.5	1.3	0.5	-0.5	0.568	0.492	0.474	0.568	0.169044373	0.167140659	0.150744817	0.159298462
520	0.5	1.3	0.5	-0.1	0.522	0.494	0.476	0.516	0.151380316	0.181559907	0.153049012	0.146095859
521	0.5	1.3	0.5	0	0.536	0.472	0.444	0.48	0.159699718	0.160049992	0.145821809	0.12489996
522	0.5	1.3	1	-10	0.562	0.058	0.424	0.94	0.167200478	0.082680106	0.146369396	0.08
523	0.5	1.3	1	-5	0.578	0.222	0.438	0.778	0.16648123	0.13607351	0.173078017	0.133101465
524	0.5	1.3	1	-1	0.536	0.416	0.41	0.584	0.143888846	0.172464489	0.182482876	0.190115754
525	0.5	1.3	1	-0.5	0.528	0.462	0.426	0.524	0.138621788	0.148175572	0.164693655	0.151736614
526	0.5	1.3	1	-0.1	0.534	0.492	0.454	0.54	0.1644506	0.162283702	0.161505418	0.168522995
527	0.5	1.3	1	0	0.596	0.482	0.42	0.498	0.174310069	0.168154691	0.157480157	0.179432439
528	0.5	1.3	5	-10	0.78	0.058	0.212	0.944	0.12	0.080224684	0.135114766	0.060530984
529	0.5	1.3	5	-5	0.772	0.22	0.214	0.81	0.118389189	0.142828569	0.144235918	0.131529464
530	0.5	1.3	5	-1	0.76	0.454	0.218	0.612	0.145602198	0.165178691	0.112587744	0.155743379
531	0.5	1.3	5	-0.5	0.83	0.468	0.248	0.574	0.113578167	0.144830936	0.136	0.168297356
532	0.5	1.3	5	-0.1	0.802	0.502	0.2	0.488	0.112231903	0.137825977	0.116619038	0.168095211
533	0.5	1.3	5	0	0.8	0.49	0.206	0.522	0.13114877	0.152643375	0.143401534	0.146
534	0.5	1.3	10	-10	0.93	0.05	0.088	0.934	0.07	0.064031242	0.084	0.0681469
535	0.5	1.3	10	-5	0.936	0.218	0.05	0.796	0.074188948	0.126	0.072801099	0.15226293
536	0.5	1.3	10	-1	0.938	0.434	0.07	0.578	0.068963759	0.150479234	0.080622577	0.152695776
537	0.5	1.3	10	-0.5	0.944	0.45	0.054	0.504	0.072553429	0.173493516	0.075392307	0.119933315
538	0.5	1.3	10	-0.1	0.932	0.45	0.076	0.49	0.08109254	0.175783958	0.086162637	0.156524758
539	0.5	1.3	10	0	0.934	0.506	0.066	0.52	0.081510735	0.13915459	0.079018985	0.16
540	0.7	0.01	0	-10	0.006	0	0.998	1	0.031048349	0	0.014	0
541	0.7	0.01	0	-5	0.006	0	0.996	1	0.023748684	0	0.019595918	0
542	0.7	0.01	0	-1	0.002	0	0.996	1	0.014	0	0.019595918	0
543	0.7	0.01	0	-0.5	0.006	0	0.996	1	0.023748684	0	0.019595918	0
544	0.7	0.01	0	-0.1	0.006	0	0.996	1	0.023748684	0	0.019595918	0
545	0.7	0.01	0	0	0.002	0.006	0.986	0.996	0.014	0.023748684	0.040049969	0.019595918
546	0.7	0.01	0.1	-10	0.476	0	0.47	1	0.174997143	0	0.160312195	0
547	0.7	0.01	0.1	-5	0.534	0	0.47	1	0.150479234	0	0.16881943	0
548	0.7	0.01	0.1	-1	0.484	0	0.476	1	0.140513345	0	0.160698475	0
549	0.7	0.01	0.1	-0.5	0.518	0	0.512	1	0.155807574	0	0.135114766	0
550	0.7	0.01	0.1	-0.1	0.514	0	0.512	1	0.157492857	0	0.133626345	0
551	0.7	0.01	0.1	0	0.508	0.006	0.504	0.994	0.187445992	0.023748684	0.170833252	0.023748684
552	0.7	0.01	0.5	-10	1	0	0	1	0	0	0	0
553	0.7	0.01	0.5	-5	1	0	0	1	0	0	0	0
554	0.7	0.01	0.5	-1	1	0	0	1	0	0	0	0
555	0.7	0.01	0.5	-0.5	1	0	0	1	0	0	0	0
556	0.7	0.01	0.5	-0.1	1	0	0	1	0	0	0	0
557	0.7	0.01	0.5	0	1	0.004	0	0.998	0	0.019595918	0	0.014
558	0.7	0.01	1	-10	1	0	0	1	0	0	0	0
559	0.7	0.01	1	-5	1	0	0	1	0	0	0	0
560	0.7	0.01	1	-1	1	0	0	1	0	0	0	0
561	0.7	0.01	1	-0.5	1	0	0	1	0	0	0	0
562	0.7	0.01	1	-0.1	1	0	0	1	0	0	0	0
563	0.7	0.01	1	0	1	0.01	0	0.996	0	0.036055513	0	0.019595918
564	0.7	0.01	5	-10	1	0	0	1	0	0	0	0
565	0.7	0.01	5	-5	1	0	0	1	0	0	0	0
566	0.7	0.01	5	-1	1	0	0	1	0	0	0	0
567	0.7	0.01	5	-0.5	1	0	0	1	0	0	0	0
568	0.7	0.01	5	-0.1	1	0	0	1	0	0	0	0
569	0.7	0.01	5	0	1	0.008	0	0.99	0	0.02712932	0	0.036055513
570	0.7	0.01	10	-10	1	0	0	1	0	0	0	0
571	0.7	0.01	10	-5	1	0	0	1	0	0	0	0
572	0.7	0.01	10	-1	1	0	0	1	0	0	0	0
573	0.7	0.01	10	-0.5	1	0	0	1	0	0	0	0
574	0.7	0.01	10	-0.1	1	0	0	1	0	0	0	0
575	0.7	0.01	10	0	1	0.006	0	0.998	0	0.023748684	0	0.014
576	0.7	0.1	0	-10	0.362	0	0.582	1	0.148175572	0	0.158354034	0
577	0.7	0.1	0	-5	0.366	0	0.618	1	0.139441744	0	0.124402572	0
578	0.7	0.1	0	-1	0.366	0.004	0.598	0.992	0.147797158	0.019595918	0.161851784	0.02712932
579	0.7	0.1	0	-0.5	0.362	0.046	0.612	0.964	0.118135515	0.072691127	0.170458206	0.065604878
580	0.7	0.1	0	-0.1	0.382	0.254	0.628	0.732	0.146546921	0.144512975	0.135705564	0.122376468
581	0.7	0.1	0	0	0.426	0.38	0.634	0.61	0.169481562	0.161245155	0.154415025	0.15132746
582	0.7	0.1	0.1	-10	0.5	0	0.474	1	0.16	0	0.157238672	0
583	0.7	0.1	0.1	-5	0.49	0	0.5	1	0.15	0	0.12328828	0
584	0.7	0.1	0.1	-1	0.488	0.002	0.45	0.996	0.142323575	0.014	0.128452326	0.019595918
585	0.7	0.1	0.1	-0.5	0.498	0.046	0.554	0.946	0.155550635	0.066962676	0.14171803	0.085346353
586	0.7	0.1	0.1	-0.1	0.502	0.29	0.486	0.718	0.142112631	0.126885775	0.145615933	0.126
587	0.7	0.1	0.1	0	0.486	0.394	0.482	0.624	0.158757677	0.154155765	0.178538511	0.134996296
588	0.7	0.1	0.5	-10	0.882	0	0.132	1	0.103324731	0	0.117371206	0
589	0.7	0.1	0.5	-5	0.842	0	0.132	1	0.111516815	0	0.10851728	0
590	0.7	0.1	0.5	-1	0.864	0.002	0.134	0.998	0.097488461	0.014	0.129011627	0.014
591	0.7	0.1	0.5	-0.5	0.876	0.06	0.124	0.962	0.094994737	0.072111026	0.094994737	0.059632206
592	0.7	0.1	0.5	-0.1	0.888	0.292	0.142	0.704	0.099277389	0.142604348	0.134298176	0.142772546
593	0.7	0.1	0.5	0	0.88	0.4	0.16	0.632	0.109544512	0.156204994	0.111355287	0.159298462
594	0.7	0.1	1	-10	0.992	0	0.002	1	0.033704599	0	0.014	0
595	0.7	0.1	1	-5	0.996	0	0.004	1	0.019595918	0	0.019595918	0
596	0.7	0.1	1	-1	0.988	0.002	0.004	0.996	0.032496154	0.014	0.019595918	0.019595918
597	0.7	0.1	1	-0.5	0.994	0.052	0.008	0.956	0.023748684	0.067052218	0.02712932	0.057131427
598	0.7	0.1	1	-0.1	0.996	0.258	0.006	0.702	0.019595918	0.148445276	0.023748684	0.15295751
599	0.7	0.1	1	0	0.996	0.402	0.006	0.58	0.019595918	0.167916646	0.023748684	0.166132477
600	0.7	0.1	5	-10	1	0	0	1	0	0	0	0
601	0.7	0.1	5	-5	1	0	0	1	0	0	0	0
602	0.7	0.1	5	-1	1	0	0	0.996	0	0	0	0.019595918
603	0.7	0.1	5	-0.5	1	0.034	0	0.962	0	0.055172457	0	0.062896741
604	0.7	0.1	5	-0.1	1	0.284	0	0.708	0	0.166565303	0	0.130904545
605	0.7	0.1	5	0	1	0.366	0	0.606	0	0.142281411	0	0.148875787
606	0.7	0.1	10	-10	1	0	0	1	0	0	0	0
607	0.7	0.1	10	-5	1	0	0	1	0	0	0	0
608	0.7	0.1	10	-1	1	0	0	0.998	0	0	0	0.014
609	0.7	0.1	10	-0.5	1	0.054	0	0.936	0	0.060695964	0	0.071442284
610	0.7	0.1	10	-0.1	1	0.282	0	0.72	0	0.157085964	0	0.126491106
611	0.7	0.1	10	0	1	0.388	0	0.636	0	0.133626345	0	0.130782262
612	0.7	0.5	0	-10	0.502	0	0.516	1	0.122458156	0	0.161691063	0
613	0.7	0.5	0	-5	0.466	0.002	0.516	0.988	0.165662307	0.014	0.165360213	0.032496154
614	0.7	0.5	0	-1	0.47	0.248	0.552	0.754	0.15132746	0.148647233	0.155228863	0.11867603
615	0.7	0.5	0	-0.5	0.472	0.352	0.52	0.622	0.137171426	0.148647233	0.186547581	0.14462365
616	0.7	0.5	0	-0.1	0.462	0.442	0.546	0.476	0.159862441	0.181207064	0.172290452	0.151736614
617	0.7	0.5	0	0	0.512	0.468	0.522	0.512	0.146478667	0.133326666	0.16036209	0.154453877
618	0.7	0.5	0.1	-10	0.524	0	0.502	1	0.16193826	0	0.160611332	0
619	0.7	0.5	0.1	-5	0.476	0.012	0.508	0.994	0.156920362	0.038157568	0.175316856	0.023748684
620	0.7	0.5	0.1	-1	0.502	0.286	0.47	0.736	0.163082801	0.151009933	0.133041347	0.119599331
621	0.7	0.5	0.1	-0.5	0.526	0.348	0.506	0.66	0.159762323	0.145931491	0.161752898	0.1356466
622	0.7	0.5	0.1	-0.1	0.506	0.42	0.488	0.55	0.161752898	0.168522995	0.142323575	0.173493516
623	0.7	0.5	0.1	0	0.518	0.466	0.496	0.488	0.127577427	0.156984076	0.145547243	0.143721954
624	0.7	0.5	0.5	-10	0.59	0	0.398	1	0.147309199	0	0.161851784	0
625	0.7	0.5	0.5	-5	0.58	0.006	0.39	0.99	0.121655251	0.023748684	0.15	0.03
626	0.7	0.5	0.5	-1	0.614	0.268	0.408	0.742	0.153635933	0.117371206	0.157276826	0.131285947
627	0.7	0.5	0.5	-0.5	0.57	0.392	0.386	0.61	0.128452326	0.152105227	0.153635933	0.15
628	0.7	0.5	0.5	-0.1	0.604	0.426	0.42	0.538	0.167284189	0.145340978	0.154919334	0.162345311
629	0.7	0.5	0.5	0	0.584	0.45	0.406	0.534	0.14472042	0.156524758	0.159260792	0.163229899
630	0.7	0.5	1	-10	0.696	0	0.338	1	0.157429349	0	0.139842769	0
631	0.7	0.5	1	-5	0.68	0.002	0.268	0.998	0.144222051	0.014	0.133326666	0.014
632	0.7	0.5	1	-1	0.67	0.242	0.294	0.778	0.15	0.125043992	0.151538774	0.123757828
633	0.7	0.5	1	-0.5	0.704	0.348	0.304	0.652	0.141364776	0.152630272	0.138506318	0.145931491
634	0.7	0.5	1	-0.1	0.722	0.466	0.314	0.516	0.122131077	0.150479234	0.144235918	0.136176356
635	0.7	0.5	1	0	0.672	0.492	0.31	0.564	0.134223694	0.17645396	0.137477271	0.130782262
636	0.7	0.5	5	-10	0.998	0	0.004	1	0.014	0	0.019595918	0
637	0.7	0.5	5	-5	0.988	0.002	0.018	0.99	0.038157568	0.014	0.038418745	0.036055513
638	0.7	0.5	5	-1	0.992	0.286	0.008	0.778	0.033704599	0.135661343	0.02712932	0.126948809
639	0.7	0.5	5	-0.5	0.994	0.378	0.012	0.656	0.023748684	0.148714492	0.032496154	0.134402381
640	0.7	0.5	5	-0.1	0.998	0.474	0.006	0.546	0.014	0.155961534	0.023748684	0.140299679
641	0.7	0.5	5	0	0.994	0.468	0.012	0.492	0.023748684	0.160549058	0.038157568	0.132423563
642	0.7	0.5	10	-10	1	0	0	1	0	0	0	0
643	0.7	0.5	10	-5	1	0	0	1	0	0	0	0
644	0.7	0.5	10	-1	1	0.266	0	0.73	0	0.114210332	0	0.137477271
645	0.7	0.5	10	-0.5	1	0.338	0	0.67	0	0.15085092	0	0.13892444
646	0.7	0.5	10	-0.1	1	0.488	0	0.54	0	0.163266653	0	0.154919334
647	0.7	0.5	10	0	1	0.464	0	0.512	0	0.159699718	0	0.166901168
648	0.7	0.9	0	-10	0.456	0	0.526	0.994	0.14164745	0	0.164693655	0.023748684
649	0.7	0.9	0	-5	0.494	0.074	0.502	0.95	0.151538774	0.074323617	0.158101233	0.057445626
650	0.7	0.9	0	-1	0.524	0.382	0.48	0.676	0.181725067	0.145175756	0.150996689	0.183913023
651	0.7	0.9	0	-0.5	0.51	0.448	0.552	0.6	0.155241747	0.153935051	0.15651198	0.137113092
652	0.7	0.9	0	-0.1	0.486	0.486	0.444	0.532	0.158757677	0.178896618	0.158946532	0.169044373
653	0.7	0.9	0	0	0.466	0.468	0.522	0.498	0.165662307	0.147566934	0.168866811	0.142112631
654	0.7	0.9	0.1	-10	0.482	0.01	0.518	0.998	0.168154691	0.036055513	0.174	0.014
655	0.7	0.9	0.1	-5	0.492	0.052	0.522	0.944	0.145382255	0.064	0.157848028	0.069742383
656	0.7	0.9	0.1	-1	0.502	0.394	0.51	0.636	0.158101233	0.133281657	0.15	0.184130389
657	0.7	0.9	0.1	-0.5	0.496	0.444	0.532	0.588	0.14416657	0.156409718	0.15025312	0.153153518
658	0.7	0.9	0.1	-0.1	0.49	0.492	0.532	0.53	0.137477271	0.152105227	0.179376699	0.165227116
659	0.7	0.9	0.1	0	0.49	0.496	0.498	0.564	0.140356688	0.170833252	0.181648011	0.152
660	0.7	0.9	0.5	-10	0.56	0.002	0.434	0.996	0.174355958	0.014	0.166865215	0.019595918
661	0.7	0.9	0.5	-5	0.566	0.058	0.454	0.946	0.168059513	0.089643739	0.151274585	0.069885621
662	0.7	0.9	0.5	-1	0.606	0.352	0.466	0.638	0.162984662	0.153935051	0.1436802	0.123109707
663	0.7	0.9	0.5	-0.5	0.576	0.408	0.432	0.536	0.159449051	0.148108069	0.161789987	0.164632925
664	0.7	0.9	0.5	-0.1	0.558	0.448	0.418	0.51	0.16503333	0.140342438	0.166961073	0.133041347
665	0.7	0.9	0.5	0	0.568	0.48	0.452	0.52	0.144830936	0.142828569	0.141760361	0.186547581
666	0.7	0.9	1	-10	0.61	0.004	0.394	1	0.15132746	0.019595918	0.158	0
667	0.7	0.9	1	-5	0.594	0.06	0.378	0.944	0.144789502	0.074833148	0.157848028	0.077871689
668	0.7	0.9	1	-1	0.598	0.358	0.4	0.664	0.165517371	0.161356748	0.137113092	0.142492105
669	0.7	0.9	1	-0.5	0.636	0.424	0.396	0.596	0.153310143	0.17385051	0.15615377	0.124835892
670	0.7	0.9	1	-0.1	0.594	0.456	0.392	0.524	0.146164291	0.125155903	0.165939748	0.164389781
671	0.7	0.9	1	0	0.608	0.512	0.4	0.524	0.171860408	0.14091132	0.142828569	0.171534253
672	0.7	0.9	5	-10	0.942	0.006	0.078	1	0.075073298	0.023748684	0.090088845	0
673	0.7	0.9	5	-5	0.936	0.05	0.072	0.958	0.081877958	0.064031242	0.08255907	0.060299254
674	0.7	0.9	5	-1	0.93	0.37	0.08	0.626	0.075498344	0.162788206	0.091651514	0.12776541
675	0.7	0.9	5	-0.5	0.932	0.414	0.074	0.56	0.067646138	0.144235918	0.084403791	0.132664992
676	0.7	0.9	5	-0.1	0.932	0.476	0.05	0.516	0.08109254	0.153049012	0.072801099	0.14472042
677	0.7	0.9	5	0	0.924	0.53	0.056	0.492	0.083809307	0.162788206	0.066813172	0.177583783
678	0.7	0.9	10	-10	1	0.002	0.002	1	0	0.014	0.014	0
679	0.7	0.9	10	-5	0.992	0.092	0.004	0.934	0.02712932	0.079598995	0.019595918	0.079018985
680	0.7	0.9	10	-1	0.996	0.352	0	0.622	0.019595918	0.148647233	0	0.130061524
681	0.7	0.9	10	-0.5	0.992	0.408	0.004	0.546	0.033704599	0.133925352	0.019595918	0.165178691
682	0.7	0.9	10	-0.1	0.996	0.462	0.004	0.554	0.019595918	0.141265707	0.019595918	0.178
683	0.7	0.9	10	0	0.996	0.482	0.004	0.508	0.019595918	0.151907867	0.019595918	0.154712637
684	0.7	1.3	0	-10	0.52	0.032	0.51	0.986	0.164924225	0.061449166	0.155241747	0.040049969
685	0.7	1.3	0	-5	0.534	0.138	0.514	0.886	0.136543034	0.109343495	0.169717412	0.120016666
686	0.7	1.3	0	-1	0.484	0.396	0.544	0.57	0.131696621	0.119933315	0.149879952	0.143178211
687	0.7	1.3	0	-0.5	0.47	0.386	0.48	0.536	0.152643375	0.124915972	0.158745079	0.164632925
688	0.7	1.3	0	-0.1	0.468	0.494	0.51	0.506	0.172557237	0.194329617	0.160312195	0.127137721
689	0.7	1.3	0	0	0.458	0.48	0.52	0.49	0.158858428	0.134164079	0.182208672	0.165227116
690	0.7	1.3	0.1	-10	0.526	0.02	0.514	0.99	0.165903586	0.04472136	0.153635933	0.03
691	0.7	1.3	0.1	-5	0.482	0.154	0.488	0.868	0.163327891	0.089911067	0.159549365	0.124
692	0.7	1.3	0.1	-1	0.526	0.422	0.528	0.598	0.149412182	0.161604455	0.14427751	0.148983221
693	0.7	1.3	0.1	-0.5	0.482	0.424	0.452	0.576	0.143791516	0.17385051	0.123676999	0.163168624
694	0.7	1.3	0.1	-0.1	0.504	0.492	0.54	0.5	0.154867685	0.152105227	0.163707055	0.161245155
695	0.7	1.3	0.1	0	0.48	0.504	0.474	0.498	0.128062485	0.14416657	0.153375357	0.159361225
696	0.7	1.3	0.5	-10	0.532	0.018	0.42	0.98	0.151578363	0.038418745	0.164924225	0.04
697	0.7	1.3	0.5	-5	0.552	0.15	0.488	0.882	0.138910043	0.11	0.157022291	0.114350339
698	0.7	1.3	0.5	-1	0.528	0.416	0.492	0.6	0.148377896	0.155383397	0.159799875	0.137113092
699	0.7	1.3	0.5	-0.5	0.52	0.426	0.494	0.526	0.1356466	0.182	0.151538774	0.148067552
700	0.7	1.3	0.5	-0.1	0.562	0.484	0.418	0.528	0.152170956	0.123870901	0.146546921	0.13272528
701	0.7	1.3	0.5	0	0.526	0.522	0.474	0.504	0.161009317	0.147363496	0.15467385	0.16965848
702	0.7	1.3	1	-10	0.592	0.016	0.404	0.984	0.138332932	0.046303348	0.148270024	0.036660606
703	0.7	1.3	1	-5	0.594	0.118	0.412	0.848	0.15285287	0.093145048	0.181813091	0.102449988
704	0.7	1.3	1	-1	0.59	0.416	0.41	0.588	0.148660687	0.156665248	0.173493516	0.14091132
705	0.7	1.3	1	-0.5	0.596	0.474	0.496	0.562	0.159949992	0.146710599	0.17995555	0.175373886
706	0.7	1.3	1	-0.1	0.588	0.49	0.404	0.52	0.142323575	0.159059737	0.157429349	0.153622915
707	0.7	1.3	1	0	0.524	0.462	0.404	0.538	0.187147001	0.138405202	0.146914941	0.175373886
708	0.7	1.3	5	-10	0.848	0.018	0.152	0.988	0.125283678	0.043312816	0.111785509	0.032496154
709	0.7	1.3	5	-5	0.878	0.126	0.168	0.86	0.087840765	0.091235958	0.124	0.09591663
710	0.7	1.3	5	-1	0.86	0.37	0.122	0.59	0.10198039	0.153948043	0.108240473	0.141774469
711	0.7	1.3	5	-0.5	0.836	0.44	0.162	0.542	0.110923397	0.12	0.111157546	0.149786515
712	0.7	1.3	5	-0.1	0.852	0.468	0.146	0.564	0.118726577	0.161789987	0.115256236	0.172927731
713	0.7	1.3	5	0	0.862	0.454	0.12	0.49	0.103711137	0.134476764	0.1	0.164012195
714	0.7	1.3	10	-10	0.984	0.026	0.022	0.976	0.041761226	0.048207883	0.046	0.051224994
715	0.7	1.3	10	-5	0.97	0.112	0.026	0.87	0.05	0.095163018	0.052191953	0.100498756
716	0.7	1.3	10	-1	0.976	0.41	0.02	0.62	0.047159304	0.13	0.04472136	0.134164079
717	0.7	1.3	10	-0.5	0.98	0.436	0.026	0.576	0.04	0.124515059	0.052191953	0.147729483
718	0.7	1.3	10	-0.1	0.98	0.516	0.024	0.528	0.048989795	0.146095859	0.047159304	0.170926885
719	0.7	1.3	10	0	0.982	0.482	0.022	0.502	0.038418745	0.163327891	0.046	0.144899965
720	0.9	0.01	0	-10	0	0	1	1	0	0	0	0
721	0.9	0.01	0	-5	0.002	0	1	1	0.014	0	0	0
722	0.9	0.01	0	-1	0	0	0.998	1	0	0	0.014	0
723	0.9	0.01	0	-0.5	0	0	1	1	0	0	0	0
724	0.9	0.01	0	-0.1	0	0	1	1	0	0	0	0
725	0.9	0.01	0	0	0	0	1	0.998	0	0	0	0.014
726	0.9	0.01	0.1	-10	0.486	0	0.494	1	0.1600125	0	0.143401534	0
727	0.9	0.01	0.1	-5	0.5	0	0.5	1	0.154919334	0	0.19078784	0
728	0.9	0.01	0.1	-1	0.492	0	0.488	1	0.139771242	0	0.157022291	0
729	0.9	0.01	0.1	-0.5	0.518	0	0.498	1	0.147905375	0	0.147634684	0
730	0.9	0.01	0.1	-0.1	0.48	0	0.492	1	0.134164079	0	0.157276826	0
731	0.9	0.01	0.1	0	0.552	0	0.498	1	0.15651198	0	0.147634684	0
732	0.9	0.01	0.5	-10	1	0	0	1	0	0	0	0
733	0.9	0.01	0.5	-5	1	0	0	1	0	0	0	0
734	0.9	0.01	0.5	-1	1	0	0	1	0	0	0	0
735	0.9	0.01	0.5	-0.5	1	0	0	1	0	0	0	0
736	0.9	0.01	0.5	-0.1	1	0	0	1	0	0	0	0
737	0.9	0.01	0.5	0	1	0.002	0	1	0	0.014	0	0
738	0.9	0.01	1	-10	1	0	0	1	0	0	0	0
739	0.9	0.01	1	-5	1	0	0	1	0	0	0	0
740	0.9	0.01	1	-1	1	0	0	1	0	0	0	0
741	0.9	0.01	1	-0.5	1	0	0	1	0	0	0	0
742	0.9	0.01	1	-0.1	1	0	0	1	0	0	0	0
743	0.9	0.01	1	0	1	0	0	1	0	0	0	0
744	0.9	0.01	5	-10	1	0	0	1	0	0	0	0
745	0.9	0.01	5	-5	1	0	0	1	0	0	0	0
746	0.9	0.01	5	-1	1	0	0	1	0	0	0	0
747	0.9	0.01	5	-0.5	1	0	0	1	0	0	0	0
748	0.9	0.01	5	-0.1	1	0	0	1	0	0	0	0
749	0.9	0.01	5	0	1	0.006	0	1	0	0.023748684	0	0
750	0.9	0.01	10	-10	1	0	0	1	0	0	0	0
751	0.9	0.01	10	-5	1	0	0	1	0	0	0	0
752	0.9	0.01	10	-1	1	0	0	1	0	0	0	0
753	0.9	0.01	10	-0.5	1	0	0	1	0	0	0	0
754	0.9	0.01	10	-0.1	1	0	0	1	0	0	0	0
755	0.9	0.01	10	0	1	0	0	0.998	0	0	0	0.014
756	0.9	0.1	0	-10	0.374	0	0.652	1	0.153375357	0	0.136	0
757	0.9	0.1	0	-5	0.328	0	0.68	1	0.149719738	0	0.134164079	0
758	0.9	0.1	0	-1	0.384	0	0.656	1	0.14472042	0	0.162677595	0
759	0.9	0.1	0	-0.5	0.346	0.03	0.656	0.98	0.14589037	0.053851648	0.155125755	0.04
760	0.9	0.1	0	-0.1	0.36	0.256	0.602	0.768	0.144222051	0.144443761	0.156831119	0.137753403
761	0.9	0.1	0	0	0.348	0.378	0.632	0.638	0.157784663	0.173539621	0.152892119	0.154777259
762	0.9	0.1	0.1	-10	0.496	0	0.5	1	0.172	0	0.166132477	0
763	0.9	0.1	0.1	-5	0.51	0	0.456	1	0.145945195	0	0.149879952	0
764	0.9	0.1	0.1	-1	0.472	0	0.462	0.998	0.141477913	0	0.179877736	0.014
765	0.9	0.1	0.1	-0.5	0.52	0.014	0.484	0.982	0.156204994	0.040049969	0.14192956	0.038418745
766	0.9	0.1	0.1	-0.1	0.512	0.226	0.5	0.794	0.163266653	0.146710599	0.146969385	0.120681399
767	0.9	0.1	0.1	0	0.498	0.322	0.474	0.624	0.143513066	0.123757828	0.1411524	0.165601932
768	0.9	0.1	0.5	-10	0.932	0	0.066	1	0.076	0	0.0681469	0
769	0.9	0.1	0.5	-5	0.93	0	0.102	1	0.085440037	0	0.096932967	0
770	0.9	0.1	0.5	-1	0.93	0	0.054	1	0.087749644	0	0.072691127	0
771	0.9	0.1	0.5	-0.5	0.936	0.026	0.078	0.98	0.081877958	0.062641839	0.085533619	0.04
772	0.9	0.1	0.5	-0.1	0.93	0.23	0.072	0.764	0.072801099	0.13453624	0.077562878	0.124515059
773	0.9	0.1	0.5	0	0.914	0.352	0.066	0.666	0.091673333	0.149986666	0.073783467	0.162
774	0.9	0.1	1	-10	0.996	0	0	1	0.019595918	0	0	0
775	0.9	0.1	1	-5	1	0	0	1	0	0	0	0
776	0.9	0.1	1	-1	1	0	0.002	1	0	0	0.014	0
777	0.9	0.1	1	-0.5	0.998	0.018	0.004	0.986	0.014	0.047707442	0.019595918	0.040049969
778	0.9	0.1	1	-0.1	0.998	0.25	0.002	0.75	0.014	0.144568323	0.014	0.144568323
779	0.9	0.1	1	0	1	0.368	0	0.61	0	0.167857082	0	0.160312195
780	0.9	0.1	5	-10	1	0	0	1	0	0	0	0
781	0.9	0.1	5	-5	1	0	0	1	0	0	0	0
782	0.9	0.1	5	-1	1	0	0	1	0	0	0	0
783	0.9	0.1	5	-0.5	1	0.026	0	0.976	0	0.052191953	0	0.047159304
784	0.9	0.1	5	-0.1	1	0.246	0	0.812	0	0.11867603	0	0.132121157
785	0.9	0.1	5	0	1	0.378	0	0.64	0	0.128514591	0	0.158745079
786	0.9	0.1	10	-10	1	0	0	1	0	0	0	0
787	0.9	0.1	10	-5	1	0	0	1	0	0	0	0
788	0.9	0.1	10	-1	1	0	0	1	0	0	0	0
789	0.9	0.1	10	-0.5	1	0.024	0	0.978	0	0.047159304	0	0.05758472
790	0.9	0.1	10	-0.1	1	0.26	0	0.752	0	0.154919334	0	0.117029911
791	0.9	0.1	10	0	1	0.364	0	0.638	0	0.148	0	0.129444969
792	0.9	0.5	0	-10	0.486	0	0.494	1	0.161257558	0	0.148875787	0
793	0.9	0.5	0	-5	0.462	0	0.506	1	0.142674455	0	0.154155765	0
794	0.9	0.5	0	-1	0.454	0.18	0.512	0.792	0.152590956	0.113137085	0.158290871	0.129367693
795	0.9	0.5	0	-0.5	0.448	0.366	0.552	0.684	0.141760361	0.1464377	0.143164241	0.130169121
796	0.9	0.5	0	-0.1	0.43	0.48	0.512	0.578	0.147309199	0.1356466	0.138043471	0.13607351
797	0.9	0.5	0	0	0.444	0.496	0.54	0.534	0.16390241	0.174310069	0.16	0.11934823
798	0.9	0.5	0.1	-10	0.5	0	0.52	1	0.150996689	0	0.138564065	0
799	0.9	0.5	0.1	-5	0.506	0	0.52	1	0.13915459	0	0.177763888	0
800	0.9	0.5	0.1	-1	0.48	0.19	0.47	0.79	0.14832397	0.120415946	0.15	0.120415946
801	0.9	0.5	0.1	-0.5	0.502	0.308	0.496	0.654	0.150319659	0.152105227	0.111283422	0.126822711
802	0.9	0.5	0.1	-0.1	0.504	0.446	0.5	0.564	0.19591835	0.167582815	0.161245155	0.143888846
803	0.9	0.5	0.1	0	0.488	0.45	0.53	0.566	0.136586969	0.156524758	0.160312195	0.169245384
804	0.9	0.5	0.5	-10	0.65	0	0.376	1	0.131529464	0	0.147729483	0
805	0.9	0.5	0.5	-5	0.584	0	0.372	0.998	0.164146276	0	0.129676521	0.014
806	0.9	0.5	0.5	-1	0.606	0.176	0.352	0.772	0.165420676	0.104995238	0.159047163	0.121720992
807	0.9	0.5	0.5	-0.5	0.602	0.304	0.42	0.634	0.150319659	0.145547243	0.153622915	0.149144226
808	0.9	0.5	0.5	-0.1	0.626	0.424	0.368	0.568	0.149412182	0.154350251	0.139197701	0.187018716
809	0.9	0.5	0.5	0	0.638	0.512	0.408	0.532	0.158606431	0.14918445	0.169516961	0.185946229
810	0.9	0.5	1	-10	0.756	0	0.262	1	0.128312119	0	0.138405202	0
811	0.9	0.5	1	-5	0.732	0	0.238	0.998	0.139197701	0	0.116430237	0.014
812	0.9	0.5	1	-1	0.74	0.194	0.232	0.786	0.145602198	0.143401534	0.120731106	0.141435498
813	0.9	0.5	1	-0.5	0.768	0.334	0.26	0.676	0.112142766	0.130552671	0.134164079	0.151736614
814	0.9	0.5	1	-0.1	0.766	0.432	0.27	0.588	0.124273891	0.133326666	0.126885775	0.171627504
815	0.9	0.5	1	0	0.75	0.468	0.26	0.564	0.140356688	0.167857082	0.12489996	0.159699718
816	0.9	0.5	5	-10	1	0	0.006	1	0	0	0.023748684	0
817	0.9	0.5	5	-5	1	0	0.002	1	0	0	0.014	0
818	0.9	0.5	5	-1	1	0.218	0	0.774	0	0.129135588	0	0.105470375
819	0.9	0.5	5	-0.5	0.998	0.336	0	0.678	0.014	0.154609185	0	0.146
820	0.9	0.5	5	-0.1	1	0.416	0	0.544	0	0.146095859	0	0.162677595
821	0.9	0.5	5	0	1	0.458	0	0.58	0	0.16981166	0	0.161245155
822	0.9	0.5	10	-10	1	0	0	1	0	0	0	0
823	0.9	0.5	10	-5	1	0	0	0.998	0	0	0	0.014
824	0.9	0.5	10	-1	1	0.192	0	0.804	0	0.145382255	0	0.129553078
825	0.9	0.5	10	-0.5	1	0.338	0	0.638	0	0.156064089	0	0.146819617
826	0.9	0.5	10	-0.1	1	0.434	0	0.564	0	0.139441744	0	0.129243955
827	0.9	0.5	10	0	1	0.472	0	0.53	0	0.180044439	0	0.13453624
828	0.9	0.9	0	-10	0.49	0.002	0.512	1	0.140356688	0.014	0.164487082	0
829	0.9	0.9	0	-5	0.518	0.022	0.504	0.982	0.145175756	0.04142463	0.145547243	0.038418745
830	0.9	0.9	0	-1	0.492	0.318	0.52	0.666	0.170692706	0.149251466	0.173205081	0.153114336
831	0.9	0.9	0	-0.5	0.444	0.378	0.53	0.656	0.162677595	0.16648123	0.133041347	0.151208465
832	0.9	0.9	0	-0.1	0.484	0.482	0.554	0.548	0.139082709	0.145175756	0.138866843	0.153935051
833	0.9	0.9	0	0	0.482	0.478	0.512	0.528	0.140982268	0.195233194	0.14091132	0.164972725
834	0.9	0.9	0.1	-10	0.504	0	0.496	1	0.141364776	0	0.173158887	0
835	0.9	0.9	0.1	-5	0.5	0.02	0.536	0.976	0.173205081	0.04	0.157175062	0.051224994
836	0.9	0.9	0.1	-1	0.52	0.29	0.504	0.652	0.16	0.111803399	0.166084316	0.134521374
837	0.9	0.9	0.1	-0.5	0.476	0.412	0.484	0.584	0.17385051	0.14091132	0.161691063	0.154090882
838	0.9	0.9	0.1	-0.1	0.478	0.484	0.508	0.538	0.171219158	0.162923295	0.150784615	0.156064089
839	0.9	0.9	0.1	0	0.492	0.488	0.512	0.502	0.159799875	0.142323575	0.150519102	0.159361225
840	0.9	0.9	0.5	-10	0.54	0	0.426	1	0.158745079	0	0.142562267	0
841	0.9	0.9	0.5	-5	0.568	0.032	0.426	0.976	0.167857082	0.054552727	0.152065775	0.047159304
842	0.9	0.9	0.5	-1	0.546	0.328	0.44	0.676	0.151274585	0.147023808	0.168522995	0.160698475
843	0.9	0.9	0.5	-0.5	0.624	0.42	0.422	0.628	0.136469777	0.156204994	0.14462365	0.141477913
844	0.9	0.9	0.5	-0.1	0.624	0.48	0.432	0.546	0.150412765	0.153622915	0.15025312	0.165178691
845	0.9	0.9	0.5	0	0.59	0.498	0.44	0.51	0.16881943	0.158101233	0.174355958	0.136014705
846	0.9	0.9	1	-10	0.638	0	0.344	1	0.158606431	0	0.168712774	0
847	0.9	0.9	1	-5	0.648	0.034	0.366	0.978	0.161542564	0.058685603	0.130552671	0.060959003
848	0.9	0.9	1	-1	0.66	0.29	0.358	0.672	0.157480157	0.143178211	0.156320184	0.118389189
849	0.9	0.9	1	-0.5	0.67	0.358	0.332	0.606	0.160312195	0.15374004	0.156767344	0.172522462
850	0.9	0.9	1	-0.1	0.662	0.488	0.322	0.546	0.158606431	0.142323575	0.15657586	0.159009434
851	0.9	0.9	1	0	0.616	0.49	0.368	0.532	0.15919799	0.15132746	0.152892119	0.193328736
852	0.9	0.9	5	-10	0.976	0	0.026	1	0.047159304	0	0.048207883	0
853	0.9	0.9	5	-5	0.974	0.036	0.03	0.98	0.052191953	0.068585713	0.053851648	0.04
854	0.9	0.9	5	-1	0.972	0.334	0.032	0.658	0.049152823	0.145065502	0.054552727	0.142954538
855	0.9	0.9	5	-0.5	0.948	0.392	0.034	0.634	0.064	0.162283702	0.051419841	0.139441744
856	0.9	0.9	5	-0.1	0.97	0.464	0.034	0.576	0.045825757	0.160947196	0.051419841	0.172696265
857	0.9	0.9	5	0	0.972	0.516	0.022	0.548	0.049152823	0.17816846	0.050159745	0.144554488
858	0.9	0.9	10	-10	1	0.002	0	1	0	0.014	0	0
859	0.9	0.9	10	-5	1	0.02	0.002	0.96	0	0.04	0.014	0.056568542
860	0.9	0.9	10	-1	1	0.328	0	0.644	0	0.152367976	0	0.14164745
861	0.9	0.9	10	-0.5	1	0.396	0	0.62	0	0.145547243	0	0.158745079
862	0.9	0.9	10	-0.1	1	0.492	0	0.544	0	0.182032964	0	0.152525408
863	0.9	0.9	10	0	1	0.466	0	0.518	0	0.172754161	0	0.119482216
864	0.9	1.3	0	-10	0.47	0.008	0.54	0.994	0.16881943	0.02712932	0.145602198	0.023748684
865	0.9	1.3	0	-5	0.484	0.076	0.542	0.916	0.15919799	0.070880181	0.166240789	0.080894994
866	0.9	1.3	0	-1	0.462	0.378	0.54	0.628	0.171918585	0.13753545	0.156204994	0.167379808
867	0.9	1.3	0	-0.5	0.472	0.462	0.506	0.56	0.142884569	0.164790776	0.146164291	0.161245155
868	0.9	1.3	0	-0.1	0.512	0.518	0.514	0.532	0.143721954	0.146546921	0.168534863	0.13029198
869	0.9	1.3	0	0	0.488	0.474	0.51	0.542	0.16079801	0.153375357	0.157797338	0.142954538
870	0.9	1.3	0.1	-10	0.462	0.004	0.516	0.986	0.14951923	0.019595918	0.15919799	0.034698703
871	0.9	1.3	0.1	-5	0.46	0.08	0.5	0.926	0.150996689	0.084852814	0.154919334	0.095519631
872	0.9	1.3	0.1	-1	0.542	0.362	0.472	0.628	0.174459164	0.15347964	0.138621788	0.157530949
873	0.9	1.3	0.1	-0.5	0.52	0.41	0.448	0.588	0.167332005	0.136014705	0.160299719	0.132121157
874	0.9	1.3	0.1	-0.1	0.476	0.476	0.49	0.52	0.165601932	0.164389781	0.147309199	0.137113092
875	0.9	1.3	0.1	0	0.5	0.484	0.476	0.484	0.154919334	0.156665248	0.170364316	0.14472042
876	0.9	1.3	0.5	-10	0.568	0.002	0.452	0.998	0.164243721	0.014	0.15651198	0.014
877	0.9	1.3	0.5	-5	0.544	0.098	0.456	0.918	0.166324983	0.098974744	0.174539394	0.081706793
878	0.9	1.3	0.5	-1	0.522	0.38	0.462	0.678	0.138982013	0.149666295	0.15085092	0.148714492
879	0.9	1.3	0.5	-0.5	0.584	0.448	0.482	0.578	0.14192956	0.152630272	0.136660162	0.165275528
880	0.9	1.3	0.5	-0.1	0.544	0.466	0.456	0.53	0.158946532	0.169245384	0.143052438	0.15
881	0.9	1.3	0.5	0	0.556	0.476	0.432	0.498	0.149879952	0.16193826	0.15803797	0.148983221
882	0.9	1.3	1	-10	0.614	0.008	0.414	0.992	0.123304501	0.02712932	0.148337453	0.02712932
883	0.9	1.3	1	-5	0.644	0.076	0.4	0.92	0.155125755	0.08138796	0.141421356	0.082462113
884	0.9	1.3	1	-1	0.596	0.356	0.382	0.62	0.154867685	0.157683227	0.174	0.134164079
885	0.9	1.3	1	-0.5	0.61	0.454	0.414	0.568	0.148660687	0.178	0.114908659	0.160549058
886	0.9	1.3	1	-0.1	0.586	0.498	0.414	0.526	0.168534863	0.158101233	0.141435498	0.149412182
887	0.9	1.3	1	0	0.588	0.476	0.4	0.55	0.12749902	0.134996296	0.164924225	0.143178211
888	0.9	1.3	5	-10	0.908	0.01	0.1	0.992	0.077045441	0.03	0.093808315	0.033704599
889	0.9	1.3	5	-5	0.934	0.064	0.092	0.946	0.090796476	0.088904443	0.093466572	0.072691127
890	0.9	1.3	5	-1	0.906	0.376	0.09	0.618	0.100816665	0.160698475	0.080622577	0.149251466
891	0.9	1.3	5	-0.5	0.918	0.408	0.082	0.582	0.095268043	0.152105227	0.097344748	0.13067517
892	0.9	1.3	5	-0.1	0.926	0.508	0.106	0.522	0.082	0.150784615	0.094678403	0.157848028
893	0.9	1.3	5	0	0.92	0.482	0.074	0.512	0.09797959	0.127577427	0.079523581	0.177358394
894	0.9	1.3	10	-10	0.992	0.002	0	0.99	0.02712932	0.014	0	0.03
895	0.9	1.3	10	-5	0.996	0.086	0.002	0.908	0.019595918	0.107721864	0.014	0.084474848
896	0.9	1.3	10	-1	0.994	0.362	0.004	0.636	0.023748684	0.148175572	0.019595918	0.149345238
897	0.9	1.3	10	-0.5	0.992	0.406	0.002	0.522	0.02712932	0.13915459	0.014	0.126948809
898	0.9	1.3	10	-0.1	0.99	0.472	0.008	0.48	0.03	0.173251263	0.02712932	0.176635217
899	0.9	1.3	10	0	0.996	0.45	0.006	0.458	0.019595918	0.155241747	0.023748684	0.181207064
